# Supplementary material for: CRISPR targeting of FOXL2 c.402C>G mutation reduces malignant phenotype in granulosa tumor cells and identifies anti‐tumoral compounds
Source: Mol Oncol. 2025 Jan 8;19(4):1092–116. doi: 10.1002/1878-0261.13799 (PMC11977662; doi:10.1002/1878-0261.13799)
Supplement: Supplementary file 12 — Table S4. List of the DEG found in PARENTAL, KGN clones when compared with CRISPR ones. [file MOL2-19-1092-s001.xlsx]

## Sheet: Summary
Supplementary Table 4. List of the DEG found in KGN clones when compared with CRISPR ones.
Clones included in the transcriptomic study:
Clone	Group	Genotype
K_E1_α	PARENTAL	WT/ c.402C>G
K_E1_β	PARENTAL	WT/ c.402C>G
K_E1_σ	PARENTAL	WT/ c.402C>G
K_E1_sg13_8	CRISPR	WT / c.[397_398GC>TT];[399_402del]; [404_406AAG>CCA]
K_E1_sg13_15	CRISPR	WT / c. 399delC
K_E1_sg13_20	CRISPR	WT / c. 399delC
K_E1_sg14_I	CRISPR	WT / c.405delA
Expression Raw Data (2nd sheet)
Raw data of the expression of genes in PARENTAL clones vs. CRISPR clones
Differentially expressed genes (3rd sheet)
List of genes differentially expressed in PARENTAL clones vs. CRISPR clones
Analysis filters:
log2FoldChange ≥±1.5
padj ≤0.05
Genes in red are upregulated
Genes in blue are downregulated
RNAseq GO terms (4th and 5th sheets)
GSEA results from ranked genes for GO terms
RNAseq PATHWAY terms (6th and 7th sheets)
GSEA results from ranked genes for PATHWAY terms
RNAseq PERTURBATION terms (8th and 9th sheets)
GSEA results from ranked genes for PERTURBATION terms
RNAseq ONCOSIGNATURE terms (10th and 11th sheets)
GSEA results from ranked genes for ONCOSIGNATURE terms

## Sheet: Expression Raw Data
Geneid	gene_name	baseMean	log2FoldChange	lfcSE	stat	pvalue	padj
ENSG00000223812	AC073365.1	40.0133	22.9592	3.63204	6.32129	NA	NA
ENSG00000101938	CHRDL1	23.8435	22.2378	3.63299	6.12107	NA	NA
ENSG00000179038	AP001885.1	15.3862	21.6181	3.63427	5.9484	NA	NA
ENSG00000145936	KCNMB1	42.9034	9.40357	1.13768	8.26559	1.39011e-16	7.13341e-15
ENSG00000285108	AC103718.1	108.528	9.28585	1.04654	8.87288	7.12774e-19	4.90307e-17
ENSG00000281181	FP236383.5	378.991	9.01786	1.64285	5.48914	NA	NA
ENSG00000106538	RARRES2	48.3807	8.84268	2.87461	3.07613	0.00209703	0.00904003
ENSG00000254187	AC008708.2	23.7999	8.54676	2.15389	3.96806	7.24609e-05	0.000479376
ENSG00000225383	SFTA1P	34.4159	8.35221	1.07939	7.73792	1.01056e-14	4.05746e-13
ENSG00000123560	PLP1	467.164	8.31867	1.01407	8.20325	2.33981e-16	1.17247e-14
ENSG00000204103	MAFB	53.5938	8.26856	1.09506	7.55076	4.32712e-14	1.59397e-12
ENSG00000133055	MYBPH	30.6815	8.18161	1.33418	6.1323	8.6615e-10	1.6731e-08
ENSG00000173641	HSPB7	16.0268	7.97106	2.3423	3.4031	0.000666271	0.00334652
ENSG00000134762	DSC3	15.796	7.9551	2.62482	3.03072	0.00243973	0.0102931
ENSG00000144583	MARCH4	49.2501	7.55103	1.00849	7.48747	7.02147e-14	2.53301e-12
ENSG00000133048	CHI3L1	10.7849	7.39275	1.39192	5.31119	1.08914e-07	1.3653e-06
ENSG00000135116	HRK	17.215	7.33378	1.33559	5.49105	3.99545e-08	5.58489e-07
ENSG00000248975	AL133372.2	17.0057	7.31345	1.27221	5.74862	8.99743e-09	1.4438e-07
ENSG00000137491	SLCO2B1	54.1233	7.28149	0.79579	9.15002	5.69244e-20	4.35256e-18
ENSG00000249669	CARMN	663.864	7.25845	0.423452	17.1411	7.32382e-66	9.37059e-63
ENSG00000214548	MEG3	15.6721	7.20853	2.65548	2.71459	0.00663585	0.023966
ENSG00000237674	GSTA7P	9.52663	7.20572	1.22685	5.87335	4.27067e-09	7.22139e-08
ENSG00000007174	DNAH9	8.98272	7.12578	1.30074	5.47825	4.29549e-08	5.96986e-07
ENSG00000184210	DGAT2L6	8.79927	7.09018	1.24533	5.69339	1.2454e-08	1.94514e-07
ENSG00000251364	AC107884.1	78.0971	7.08642	2.1352	3.31886	0.000903849	0.00433775
ENSG00000147160	AWAT2	152.41	7.03918	0.997702	7.05539	1.72113e-12	5.08182e-11
ENSG00000243955	GSTA1	23.0057	7.03756	1.20978	5.81723	5.98291e-09	9.8901e-08
ENSG00000173546	CSPG4	357.166	6.93761	0.423264	16.3907	2.22688e-60	2.51401e-57
ENSG00000248187	AC078850.1	21.4111	6.92165	1.2102	5.71945	1.06872e-08	1.69093e-07
ENSG00000172346	CSDC2	7.35289	6.84708	3.63824	1.88197	0.0598395	0.142575
ENSG00000238129	AL121904.1	6.98078	6.77774	3.63862	1.86272	NA	NA
ENSG00000163017	ACTG2	3209.63	6.76426	1.16583	5.8021	6.5491e-09	1.0752e-07
ENSG00000107738	VSIR	11.5194	6.74706	1.5005	4.49653	6.90707e-06	5.88635e-05
ENSG00000153253	SCN3A	18.4624	6.7042	1.31607	5.09411	3.50387e-07	3.95791e-06
ENSG00000107796	ACTA2	33165.5	6.60495	0.280929	23.5111	3.14008e-122	2.00881e-118
ENSG00000171476	HOPX	16.692	6.57595	1.20819	5.44282	5.24425e-08	7.12297e-07
ENSG00000160013	PTGIR	6.04567	6.57358	1.38552	4.7445	2.0902e-06	1.98295e-05
ENSG00000103056	SMPD3	32.2138	6.57045	3.56303	1.84406	NA	NA
ENSG00000134363	FST	1115.16	6.54403	0.82711	7.91192	2.53443e-15	1.11052e-13
ENSG00000261115	TMEM178B	194.181	6.54122	0.383258	17.0674	2.59459e-65	3.11221e-62
ENSG00000171873	ADRA1D	47.8108	6.51063	1.29813	5.0154	5.29222e-07	5.76438e-06
ENSG00000234819	AL353705.4	5.47791	6.42477	1.36677	4.7007	2.59269e-06	2.419e-05
ENSG00000146122	DAAM2	183.582	6.34658	0.570408	11.1264	9.33327e-29	1.44455e-26
ENSG00000235538	AL078602.1	5.18001	6.34352	3.64141	1.74205	0.0814999	0.181101
ENSG00000155897	ADCY8	5.04841	6.30604	1.66905	3.77823	0.000157948	0.000951455
ENSG00000145824	CXCL14	14.0378	6.30182	1.1566	5.44856	5.07805e-08	6.92173e-07
ENSG00000168334	XIRP1	4.86291	6.25372	3.6421	1.71706	0.0859675	0.188904
ENSG00000159251	ACTC1	4.81738	6.23392	1.65808	3.75972	0.000170105	0.00101481
ENSG00000232353	AC026320.1	4.69833	6.19953	3.64254	1.70198	0.0887589	0.193685
ENSG00000265148	TSPOAP1-AS1	37.5744	6.15024	0.734988	8.36781	5.87e-17	3.13808e-15
ENSG00000149591	TAGLN	15167.8	6.07874	0.405033	15.008	6.50556e-51	4.30533e-48
ENSG00000197614	MFAP5	4.29267	6.05036	1.66865	3.62591	0.000287941	0.00161066
ENSG00000183801	OLFML1	4.20908	6.04732	3.64386	1.65959	0.0969963	0.207577
ENSG00000198121	LPAR1	11.648	6.03684	1.29115	4.67554	2.93179e-06	2.71035e-05
ENSG00000236238	AC093106.1	4.17194	6.01306	1.4861	4.04619	5.20573e-05	0.000359512
ENSG00000166394	CYB5R2	10.9173	5.95139	2.74391	2.16894	0.0300871	0.0827784
ENSG00000280079	AC011447.7	6.57666	5.93616	2.99038	1.98509	0.0471346	0.118033
ENSG00000258545	RHOXF1-AS1	3.83062	5.87256	1.76406	3.329	0.000871597	0.00421034
ENSG00000124920	MYRF	531.088	5.87224	0.375788	15.6265	4.80707e-55	3.84406e-52
ENSG00000213988	ZNF90	3.70399	5.86679	2.57244	2.28063	0.0225702	0.0658248
ENSG00000225840	AC010970.1	157.629	5.8013	1.67787	3.45754	0.000545129	0.00281391
ENSG00000105967	TFEC	48.1114	5.77319	0.589472	9.79384	1.1966e-22	1.13896e-20
ENSG00000005379	TSPOAP1	3.50724	5.77012	1.6244	3.55215	0.00038209	0.00206217
ENSG00000089012	SIRPG	9.52112	5.75075	1.56189	3.68191	0.00023149	0.00132541
ENSG00000172794	RAB37	5.63795	5.73005	1.29814	4.41405	1.01453e-05	8.3102e-05
ENSG00000228980	LINC01205	5.73316	5.71723	1.54882	3.69133	0.000223082	0.00128262
ENSG00000170848	PSG6	5.3488	5.65003	1.4589	3.87281	0.000107587	0.00067899
ENSG00000237870	AC073130.1	8.89449	5.6397	1.23549	4.56475	5.00101e-06	4.39667e-05
ENSG00000229140	CCDC26	3.18138	5.63488	1.5606	3.61071	0.000305361	0.00169402
ENSG00000108622	ICAM2	5.35134	5.61807	1.32105	4.25273	2.11182e-05	0.000160071
ENSG00000164692	COL1A2	608.114	5.61342	1.67485	3.3516	0.000803451	0.00392063
ENSG00000283602	AC116353.6	3.06065	5.60184	1.57994	3.54561	0.000391707	0.00210578
ENSG00000257335	MGAM	210.4	5.56881	0.87544	6.36116	2.00242e-10	4.33752e-09
ENSG00000176659	C20orf197	3.05816	5.56804	2.04575	2.72176	0.00649355	0.0235318
ENSG00000276365	MIR145	12.3833	5.56011	1.19025	4.67137	2.992e-06	2.75937e-05
ENSG00000173156	RHOD	2.99129	5.53531	2.07259	2.67072	0.00756895	0.0267372
ENSG00000074219	TEAD2	2.92029	5.52808	1.58437	3.48913	0.000484604	0.00254182
ENSG00000225101	OR52K3P	2.92029	5.52808	1.58437	3.48913	0.000484604	0.00254182
ENSG00000284668	LINC02780	2.8493	5.49691	2.68889	2.04431	0.0409232	0.105536
ENSG00000188112	C6orf132	2.89645	5.49475	1.67691	3.2767	0.00105026	0.00494641
ENSG00000183876	ARSI	11.7704	5.49079	1.2889	4.26007	2.04365e-05	0.000155752
ENSG00000250697	AC010343.3	19.8786	5.48428	0.863453	6.35157	2.13132e-10	4.59599e-09
ENSG00000261175	LINC02188	4.79144	5.45302	1.76309	3.09288	0.00198222	0.00862063
ENSG00000287211	AL121904.2	2.73273	5.44469	2.24604	2.42413	0.015345	0.0481311
ENSG00000254303	AC037486.1	2.85093	5.44348	1.695	3.2115	0.00132042	0.00603514
ENSG00000254510	AP001107.5	7.77985	5.43977	1.31763	4.12847	3.6519e-05	0.000262795
ENSG00000174576	NPAS4	2.72809	5.40576	1.69191	3.19507	0.00139798	0.00634279
ENSG00000163485	ADORA1	156.499	5.39794	1.03606	5.21004	1.88798e-07	2.25197e-06
ENSG00000151572	ANO4	22.3901	5.3961	0.721856	7.4753	7.70252e-14	2.75283e-12
ENSG00000232677	LINC00665	7.51627	5.36841	2.82641	1.89937	0.0575156	0.138326
ENSG00000002745	WNT16	76.8512	5.35783	0.489936	10.9358	7.77497e-28	1.13906e-25
ENSG00000224259	LINC01133	4.43346	5.35713	1.47266	3.63772	0.000275063	0.00154583
ENSG00000205426	KRT81	182.878	5.35567	1.37906	3.88356	0.00010294	0.000652452
ENSG00000123338	NCKAP1L	25.7254	5.34602	1.00772	5.30508	1.12626e-07	1.41e-06
ENSG00000129170	CSRP3	43.3165	5.33799	0.593154	8.99934	2.27077e-19	1.63223e-17
ENSG00000287477	AL356495.1	4.38377	5.33652	1.35264	3.94525	7.97152e-05	0.000520904
ENSG00000187800	PEAR1	41.98	5.31035	0.533719	9.94972	2.52884e-23	2.62344e-21
ENSG00000162576	MXRA8	7.00319	5.27742	1.63191	3.23389	0.00122117	0.00563804
ENSG00000196876	SCN8A	148.084	5.267	0.93391	5.63972	1.70322e-08	2.57185e-07
ENSG00000070808	CAMK2A	2.49706	5.26214	1.72676	3.04742	0.00230819	0.00984197
ENSG00000185652	NTF3	2.42353	5.21723	2.23001	2.33956	0.0193066	0.0580862
ENSG00000162981	LRATD1	18.972	5.18946	0.913643	5.67997	1.34722e-08	2.08346e-07
ENSG00000267383	AC011447.3	3.94719	5.16486	2.31976	2.22646	0.0259832	0.0735608
ENSG00000121552	CSTA	12.4204	5.1586	1.24036	4.15895	3.19717e-05	0.000233575
ENSG00000244067	GSTA2	2.24263	5.15032	1.8878	2.72821	0.0063679	0.0231991
ENSG00000221878	PSG7	3.88365	5.14812	1.81294	2.83966	0.00451621	0.0173028
ENSG00000189060	H1F0	6.32595	5.13791	1.61972	3.17209	0.00151347	0.00679132
ENSG00000050628	PTGER3	30.3791	5.08075	0.595009	8.53895	1.35442e-17	7.90094e-16
ENSG00000253418	SNX18P27	39.1826	5.06939	0.678821	7.46793	8.14657e-14	2.90072e-12
ENSG00000148677	ANKRD1	1070.74	5.04645	0.595442	8.47512	2.34831e-17	1.32946e-15
ENSG00000113578	FGF1	518.192	5.01846	0.349243	14.3695	8.03665e-47	4.05893e-44
ENSG00000189056	RELN	11.6497	5.0072	1.07984	4.63696	3.53567e-06	3.21209e-05
ENSG00000072163	LIMS2	86.1295	4.99371	0.55899	8.93346	4.12878e-19	2.90255e-17
ENSG00000283235	AC139493.2	2.0396	4.99149	1.74111	2.86685	0.00414579	0.0160959
ENSG00000048740	CELF2	8.38854	4.97613	1.36497	3.64559	0.00026678	0.00150324
ENSG00000038945	MSR1	1.97067	4.97399	1.82092	2.73159	0.006303	0.0229932
ENSG00000175899	A2M	1.97067	4.97399	1.82092	2.73159	0.006303	0.0229932
ENSG00000133107	TRPC4	206.121	4.96952	0.40438	12.2892	1.03492e-34	2.87858e-32
ENSG00000166396	SERPINB7	16.0872	4.95711	1.01192	4.89873	9.64585e-07	9.87851e-06
ENSG00000226798	AL138749.1	1.92974	4.94831	2.24789	2.20132	0.0277136	0.0775335
ENSG00000243130	PSG11	1.97484	4.93756	1.90369	2.59368	0.00949558	0.0324673
ENSG00000144063	MALL	3.38105	4.93468	1.54663	3.1906	0.00141978	0.00642969
ENSG00000286680	AL713998.3	24.3628	4.93468	0.73857	6.6814	2.36663e-11	5.9685e-10
ENSG00000157570	TSPAN18	531.966	4.93436	0.434516	11.356	6.92569e-30	1.23072e-27
ENSG00000205336	ADGRG1	307.911	4.90826	0.447759	10.9618	5.83044e-28	8.60752e-26
ENSG00000175928	LRRN1	1.93807	4.90505	2.29587	2.13647	0.0326412	0.0882821
ENSG00000261807	LINC02141	3.2879	4.88252	2.05907	2.37123	0.0177292	0.0541786
ENSG00000267774	AC010776.2	1.8541	4.88134	1.86391	2.61886	0.00882232	0.0304912
ENSG00000133019	CHRM3	3.15381	4.87133	2.00211	2.4331	0.0149701	0.0471837
ENSG00000286523	AL022151.1	1.852	4.86938	2.98108	1.63343	0.102379	0.216132
ENSG00000095637	SORBS1	452.653	4.86087	0.675641	7.19445	6.2712e-13	1.95702e-11
ENSG00000229563	LINC01204	173.773	4.85619	0.444194	10.9326	8.05147e-28	1.17063e-25
ENSG00000228933	AC107419.1	3.07487	4.83785	1.93557	2.49944	0.012439	0.0403598
ENSG00000095303	PTGS1	127.588	4.82697	0.444135	10.8683	1.63295e-27	2.30438e-25
ENSG00000254991	AC124276.1	3.12327	4.81986	1.46824	3.28274	0.00102804	0.00485604
ENSG00000272620	AFAP1-AS1	5.19543	4.81582	1.65569	2.90866	0.00362984	0.0144083
ENSG00000105877	DNAH11	101.48	4.80139	0.368874	13.0164	9.8774e-39	3.44667e-36
ENSG00000233370	AC140479.3	1.76343	4.79963	2.05006	2.34122	0.0192208	0.0578916
ENSG00000238645	AC079416.1	1.81274	4.79069	2.48901	1.92473	0.0542626	0.131941
ENSG00000215262	KCNU1	5.13698	4.77912	1.32432	3.60872	0.000307712	0.00170387
ENSG00000164330	EBF1	39.1966	4.77059	1.85191	2.57604	0.009994	0.033828
ENSG00000165118	C9orf64	3.06477	4.77059	1.89077	2.52309	0.011633	0.0382067
ENSG00000225746	MEG8	1.76971	4.76971	2.35643	2.02413	0.0429571	0.109807
ENSG00000254486	LINC02547	2.94073	4.75991	1.59011	2.99345	0.00275841	0.0114167
ENSG00000144644	GADL1	1.71374	4.75667	1.96322	2.4229	0.0153973	NA
ENSG00000104059	FAM189A1	22.048	4.74516	0.917253	5.17323	2.30079e-07	2.70402e-06
ENSG00000206129	AC006305.1	1.68574	4.74391	1.90325	2.49254	0.0126834	NA
ENSG00000282943	AC004784.1	4.96105	4.73998	1.35991	3.48551	0.000491197	0.00257289
ENSG00000137699	TRIM29	4.88631	4.73854	1.47853	3.20489	0.00135112	0.006152
ENSG00000113073	SLC4A9	2.87726	4.71006	1.49488	3.15079	0.00162832	0.00724569
ENSG00000102445	RUBCNL	1.70704	4.70655	2.43606	1.93203	0.0533556	NA
ENSG00000134545	KLRC1	4.73878	4.67757	1.43368	3.26264	0.0011038	0.00516686
ENSG00000154330	PGM5	85.5718	4.67725	0.652855	7.16431	7.8182e-13	2.41233e-11
ENSG00000229491	AC136489.1	4.68828	4.66788	1.29417	3.60685	0.000309934	0.00171382
ENSG00000261804	AC007342.4	1.64438	4.65962	3.11671	1.49504	0.134903	NA
ENSG00000279741	AC007342.8	1.64438	4.65962	3.11671	1.49504	0.134903	NA
ENSG00000188487	INSC	1.58004	4.65565	2.34408	1.98613	0.0470183	NA
ENSG00000100739	BDKRB1	134.923	4.6504	1.13902	4.08282	4.44931e-05	0.000313477
ENSG00000163431	LMOD1	618.172	4.64744	0.379159	12.2572	1.53626e-34	4.15266e-32
ENSG00000223609	HBD	36.4044	4.64533	0.5698	8.15256	3.56287e-16	1.72673e-14
ENSG00000128591	FLNC	4140.91	4.63971	0.878107	5.28376	1.26559e-07	1.56502e-06
ENSG00000169903	TM4SF4	1.61221	4.634	1.91783	2.41627	0.0156803	NA
ENSG00000222000	AC092675.1	11.1174	4.61871	0.893048	5.17185	2.31794e-07	2.72251e-06
ENSG00000250033	SLC7A11-AS1	35.4573	4.61644	0.587925	7.85209	4.09163e-15	1.74117e-13
ENSG00000136167	LCP1	1566.27	4.61307	0.29942	15.4067	1.47579e-53	1.04901e-50
ENSG00000120318	ARAP3	1.55831	4.60405	2.45068	1.87868	0.0602883	NA
ENSG00000172548	NIPAL4	1.55831	4.60405	2.45068	1.87868	0.0602883	NA
ENSG00000236452	AC123023.1	1.55831	4.60405	2.45068	1.87868	0.0602883	NA
ENSG00000249035	CLMAT3	4.37247	4.60191	2.04744	2.24764	0.0245989	0.0704648
ENSG00000138193	PLCE1	13.6646	4.59552	1.10905	4.14366	3.41809e-05	0.000247734
ENSG00000231648	LINC01698	1.56041	4.5925	1.9928	2.30454	0.0211921	NA
ENSG00000109846	CRYAB	19.2611	4.58585	0.885869	5.17667	2.25884e-07	2.65798e-06
ENSG00000283178	BX119927.1	1.57545	4.58188	2.05324	2.23154	0.0256456	NA
ENSG00000174611	KY	12.7343	4.58099	0.856522	5.34836	8.87529e-08	1.13784e-06
ENSG00000254069	AC134698.4	17.4927	4.57998	0.866868	5.28336	1.26836e-07	1.56744e-06
ENSG00000124102	PI3	1.53868	4.552	2.57535	1.76753	0.0771401	NA
ENSG00000203785	SPRR2E	1.53868	4.552	2.57535	1.76753	0.0771401	NA
ENSG00000204131	NHSL2	184.08	4.54152	0.400491	11.3399	8.32571e-30	1.46594e-27
ENSG00000196243	LINC00615	4.09922	4.53823	1.45707	3.11463	0.00184174	0.00807477
ENSG00000060718	COL11A1	4.29521	4.52369	1.5363	2.94454	0.0032344	0.0130518
ENSG00000203721	LINC00862	79.0377	4.51861	0.415146	10.8844	1.36815e-27	1.95952e-25
ENSG00000230781	Z83820.1	1.43757	4.51837	2.42654	1.86206	0.062594	NA
ENSG00000104213	PDGFRL	2.45948	4.51592	1.67253	2.70005	0.00693289	0.0248563
ENSG00000084453	SLCO1A2	1.45261	4.51361	2.56565	1.75924	0.0785362	NA
ENSG00000121440	PDZRN3	1.45261	4.51361	2.56565	1.75924	0.0785362	NA
ENSG00000224260	AL023754.1	1.46975	4.49443	2.04747	2.19511	0.0281558	NA
ENSG00000149201	CCDC81	37.0181	4.48564	0.581609	7.71246	1.23418e-14	4.91417e-13
ENSG00000242221	PSG2	2.43564	4.47296	1.6159	2.76809	0.0056386	0.0209275
ENSG00000211829	TRDC	2.5188	4.46844	1.65649	2.69753	0.00698569	0.0250129
ENSG00000140030	GPR65	3.97384	4.46757	1.64586	2.71443	0.00663895	0.0239727
ENSG00000125726	CD70	7.85582	4.45723	1.14793	3.88285	0.000103238	0.000654126
ENSG00000151778	SERP2	1.43298	4.45391	2.53542	1.75668	0.078973	NA
ENSG00000179046	TRIML2	1.43298	4.45391	2.53542	1.75668	0.078973	NA
ENSG00000170577	SIX2	2.43478	4.45346	1.60991	2.76629	0.00566986	0.0210151
ENSG00000137251	TINAG	1.37491	4.44551	2.01948	2.20131	0.027714	NA
ENSG00000207484	Y_RNA	1.39205	4.43098	2.49192	1.77814	0.0753808	NA
ENSG00000286496	AL359764.1	2.37297	4.41581	1.59099	2.77552	0.0055114	0.0205189
ENSG00000205038	PKHD1L1	1.40708	4.41206	2.17952	2.02433	0.042936	NA
ENSG00000170323	FABP4	23.126	4.41119	0.721269	6.11587	9.6033e-10	1.83572e-08
ENSG00000179930	ZNF648	1.34691	4.41116	3.23962	1.36163	0.173316	NA
ENSG00000073754	CD5L	1.36404	4.40444	2.08432	2.11313	0.0345893	NA
ENSG00000249661	TNRC18P1	2.30323	4.40158	1.61081	2.73253	0.00628499	0.0229449
ENSG00000109436	TBC1D9	552.786	4.39679	0.321368	13.6815	1.31002e-42	5.23788e-40
ENSG00000228340	MIR646HG	1.37032	4.39427	3.26863	1.34438	0.178826	NA
ENSG00000280027	AC007342.9	1.37032	4.39427	3.26863	1.34438	0.178826	NA
ENSG00000184156	KCNQ3	24.4737	4.38387	0.894921	4.89861	9.65172e-07	9.87924e-06
ENSG00000128567	PODXL	1072.21	4.37895	0.390481	11.2142	3.47134e-29	5.64592e-27
ENSG00000004846	ABCB5	5.81292	4.3687	1.24365	3.51279	0.000443427	0.0023509
ENSG00000163083	INHBB	2.32243	4.36417	1.98068	2.20337	0.0275686	0.0772178
ENSG00000107282	APBA1	38.3159	4.35622	0.567758	7.67267	1.68457e-14	6.59803e-13
ENSG00000286288	AL109809.5	1.31225	4.35247	2.02094	2.15368	0.031265	NA
ENSG00000198765	SYCP1	1.28218	4.35104	3.26856	1.33118	0.18313	NA
ENSG00000049089	COL9A2	2.21467	4.32457	1.98003	2.1841	0.0289551	0.0803276
ENSG00000239697	TNFSF12	2.21673	4.30123	1.99183	2.15944	0.0308162	0.0842604
ENSG00000198203	SULT1C2	2.2017	4.30003	1.61282	2.66615	0.00767251	0.0270682
ENSG00000170965	PLAC1	2.22755	4.29992	1.60904	2.67235	0.00753225	0.0266174
ENSG00000235885	LINC01828	21.4293	4.29195	0.70499	6.08796	1.14356e-09	2.14959e-08
ENSG00000283453	AC244258.1	1.21741	4.28565	2.53004	1.6939	0.0902835	NA
ENSG00000236069	AL136987.1	1.23245	4.28246	2.11034	2.02928	0.0424301	NA
ENSG00000138356	AOX1	716.045	4.27934	0.201619	21.2249	5.62381e-100	1.54189e-96
ENSG00000254300	LINC01111	7.38501	4.27078	1.02798	4.15453	3.2595e-05	0.000237586
ENSG00000158258	CLSTN2	45.5534	4.25142	0.578787	7.3454	2.05147e-13	6.85919e-12
ENSG00000287554	AC006364.1	5.6019	4.2482	1.22464	3.46894	0.000522512	0.00271395
ENSG00000285973	AC063960.2	1.22158	4.24487	2.6133	1.62434	0.104304	NA
ENSG00000188828	GLRA4	2.14861	4.24461	2.01931	2.10201	0.0355527	0.0942442
ENSG00000077522	ACTN2	7.18279	4.24096	1.19253	3.55627	0.000376154	0.00203242
ENSG00000231426	FILNC1	1.18065	4.22769	2.1215	1.99278	0.0462851	NA
ENSG00000248307	LINC00616	11.9367	4.22195	0.759086	5.56189	2.66875e-08	3.88314e-07
ENSG00000257137	C12orf80	1.17854	4.21901	3.36385	1.25422	0.209762	NA
ENSG00000185860	CCDC190	115.135	4.20892	0.412615	10.2006	1.97066e-24	2.28783e-22
ENSG00000259434	AC068875.1	2.01615	4.18148	1.72304	2.4268	0.0152328	0.0478701
ENSG00000260265	LINC02562	1.16978	4.17741	2.11367	1.97638	0.0481118	NA
ENSG00000269964	MEI4	11.0497	4.1709	1.4293	2.91815	0.0035212	0.0140467
ENSG00000228918	LINC01344	1.98814	4.152	2.52746	1.64276	0.100433	0.213126
ENSG00000248771	SMIM31	1.15892	4.1489	2.67632	1.55023	0.121087	NA
ENSG00000253748	CYP4F44P	1.15892	4.1489	2.67632	1.55023	0.121087	NA
ENSG00000158813	EDA	81.9164	4.1407	1.06128	3.90161	9.55562e-05	0.000611305
ENSG00000141753	IGFBP4	54.6768	4.116	0.770283	5.34349	9.11723e-08	1.16497e-06
ENSG00000226320	LINC01811	4.547	4.10491	1.80959	2.26842	0.0233037	0.0674883
ENSG00000112246	SIM1	1.13302	4.1011	2.27743	1.80076	0.0717412	NA
ENSG00000167355	OR51B5	18.6261	4.09035	0.63317	6.46012	1.04622e-10	2.3567e-09
ENSG00000134757	DSG3	1.94769	4.08879	1.75825	2.32549	0.0200458	0.0599156
ENSG00000105974	CAV1	8026.32	4.08382	0.207979	19.6357	7.66238e-86	1.47056e-82
ENSG00000236461	AL162425.1	1.06408	4.06788	2.19446	1.8537	0.0637815	NA
ENSG00000157404	KIT	7.56514	4.05294	1.3255	3.05767	0.00223064	0.00955164
ENSG00000163032	VSNL1	95.2194	4.04753	0.298444	13.5621	6.72026e-42	2.63215e-39
ENSG00000034971	MYOC	1.03818	4.03646	2.20227	1.83287	0.0668223	NA
ENSG00000185479	KRT6B	1.03818	4.03646	2.20227	1.83287	0.0668223	NA
ENSG00000186676	EEF1GP1	1.03818	4.03646	2.20227	1.83287	0.0668223	NA
ENSG00000167768	KRT1	1.86788	4.03606	1.6824	2.39899	0.0164405	0.0509652
ENSG00000174607	UGT8	26.1768	4.03228	0.677798	5.94909	2.69643e-09	4.73033e-08
ENSG00000146904	EPHA1	1.05322	4.02455	2.73092	1.4737	0.140563	NA
ENSG00000245832	MIR4300HG	1.79393	4.01508	2.57884	1.55693	0.119487	0.242553
ENSG00000251169	LINC01843	3.09401	4.01033	1.4268	2.81071	0.00494327	0.0186828
ENSG00000287378	AC129803.1	1.81398	4.00854	1.80648	2.21898	0.0264881	0.0747391
ENSG00000102349	KLF8	4.50034	4.00413	1.60934	2.48806	0.0128442	0.0414575
ENSG00000178372	CALML5	1.01229	4.00335	2.28071	1.75531	0.0792064	NA
ENSG00000166482	MFAP4	1.01018	3.99718	3.51995	1.13558	0.256134	NA
ENSG00000224810	AL355482.1	1.01018	3.99718	3.51995	1.13558	0.256134	NA
ENSG00000250436	LINC02499	0.997255	3.99035	3.51838	1.13414	0.256734	NA
ENSG00000169469	SPRR1B	1.02732	3.97925	2.2635	1.758	0.0787469	NA
ENSG00000184698	OR51M1	1.02732	3.97925	2.2635	1.758	0.0787469	NA
ENSG00000224000	Z97198.1	1.02732	3.97925	2.2635	1.758	0.0787469	NA
ENSG00000188517	COL25A1	86.2484	3.97264	1.13883	3.48835	0.000486016	0.00254783
ENSG00000203434	AL353740.1	34.8369	3.96494	2.00394	1.97857	0.0478639	0.119361
ENSG00000064692	SNCAIP	28.2646	3.96337	0.595248	6.65834	2.76931e-11	6.87562e-10
ENSG00000228065	LINC01515	1.7743	3.96084	2.08254	1.90193	0.0571803	0.13767
ENSG00000256642	LINC00273	9.0752	3.95868	1.01604	3.89617	9.77249e-05	0.000623723
ENSG00000280143	AP000892.4	7.3908	3.95721	0.921863	4.29262	1.76578e-05	0.000136759
ENSG00000205420	KRT6A	2.91067	3.95665	1.42103	2.78434	0.00536362	0.0200571
ENSG00000229167	AC114488.1	1.00142	3.94526	2.27201	1.73646	0.0824825	NA
ENSG00000185215	TNFAIP2	11.0837	3.93396	0.959629	4.09946	4.14124e-05	0.000293713
ENSG00000171561	OR2AT4	1.74841	3.929	1.80268	2.17954	0.0292919	0.0810153
ENSG00000272094	AC091614.1	1.68032	3.92686	2.59636	1.51245	0.130419	NA
ENSG00000121769	FABP3	6.02427	3.92469	1.28577	3.0524	0.00227021	0.00969726
ENSG00000199530	Y_RNA	0.975522	3.91926	2.77676	1.41145	0.158112	NA
ENSG00000160182	TFF1	0.990554	3.91286	2.86367	1.36638	0.17182	NA
ENSG00000278588	HIST1H2BI	0.990554	3.91286	2.86367	1.36638	0.17182	NA
ENSG00000286570	AC104304.3	0.990554	3.91286	2.86367	1.36638	0.17182	NA
ENSG00000267417	AC138474.1	1.66654	3.91264	2.18315	1.79219	0.0731018	NA
ENSG00000132464	ENAM	82.4949	3.89869	0.398885	9.77397	1.45628e-22	1.36336e-20
ENSG00000185274	GALNT17	0.947517	3.8901	2.86133	1.35954	0.173974	NA
ENSG00000198785	GRIN3A	0.947517	3.8901	2.86133	1.35954	0.173974	NA
ENSG00000237380	HOXD-AS2	0.947517	3.8901	2.86133	1.35954	0.173974	NA
ENSG00000251273	LINC02228	8.40141	3.88186	0.923253	4.20455	2.61601e-05	0.00019475
ENSG00000239389	PCDHA13	0.964655	3.87537	2.88011	1.34556	0.178443	NA
ENSG00000283578	MTND5P42	0.964655	3.87537	2.88011	1.34556	0.178443	NA
ENSG00000284722	AP003175.1	0.964655	3.87537	2.88011	1.34556	0.178443	NA
ENSG00000107731	UNC5B	135.803	3.86446	1.51195	2.55595	NA	NA
ENSG00000169474	SPRR1A	0.921618	3.85193	2.35359	1.63662	0.10171	NA
ENSG00000243694	LINC02027	0.921618	3.85193	2.35359	1.63662	0.10171	NA
ENSG00000149571	KIRREL3	1.68028	3.84722	1.86048	2.06787	0.0386522	NA
ENSG00000154096	THY1	30.2371	3.83592	1.7465	2.19635	0.0280669	0.0783632
ENSG00000113494	PRLR	18.7731	3.83569	0.676086	5.67338	1.40005e-08	2.15131e-07
ENSG00000175946	KLHL38	0.89572	3.81527	2.31547	1.64773	0.0994089	NA
ENSG00000235385	LINC02154	46.6496	3.79847	0.442606	8.58205	9.32005e-18	5.66046e-16
ENSG00000187726	DNAJB13	3.98978	3.79682	1.37762	2.75607	0.00585009	0.0215416
ENSG00000255395	AP001972.4	0.869822	3.77751	2.37679	1.58933	0.111986	NA
ENSG00000158246	TENT5B	5.04548	3.77725	1.10149	3.42921	0.00060534	0.00307672
ENSG00000286062	AC092353.2	1.52408	3.77348	2.21682	1.7022	0.0887172	NA
ENSG00000258791	LINC00520	9.01511	3.77258	0.819215	4.60511	4.12245e-06	3.69711e-05
ENSG00000168427	KLHL30	0.85479	3.76905	3.69255	1.02072	0.307389	NA
ENSG00000276282	AC022960.2	0.85479	3.76905	3.69255	1.02072	0.307389	NA
ENSG00000163216	SPRR2D	0.884854	3.76405	2.89207	1.30151	0.193085	NA
ENSG00000196565	HBG2	0.884854	3.76405	2.89207	1.30151	0.193085	NA
ENSG00000230813	AL356583.3	0.884854	3.76405	2.89207	1.30151	0.193085	NA
ENSG00000271461	AL109809.4	0.884854	3.76405	2.89207	1.30151	0.193085	NA
ENSG00000132329	RAMP1	2.52751	3.74326	2.01092	1.86147	0.062678	0.147932
ENSG00000135744	AGT	33.1757	3.73501	0.551567	6.77163	1.2734e-11	3.32505e-10
ENSG00000179300	RTL3	13.833	3.73478	0.679101	5.49959	3.80669e-08	5.34049e-07
ENSG00000106302	HYAL4	0.843923	3.73423	2.93911	1.27053	0.203896	NA
ENSG00000158445	KCNB1	1.48812	3.72859	1.81274	2.05688	0.039698	NA
ENSG00000105538	RASIP1	2.45987	3.72571	1.48437	2.50996	0.0120746	0.0393638
ENSG00000198768	APCDD1L	111.038	3.72151	0.570581	6.52231	6.92337e-11	1.60475e-09
ENSG00000115828	QPCT	27.9816	3.71574	1.05346	3.52718	0.000420013	0.002241
ENSG00000230836	LINC01293	23.8625	3.71551	0.631894	5.87996	4.10369e-09	6.97591e-08
ENSG00000242029	AC078980.1	0.858955	3.70868	2.43413	1.52362	0.127605	NA
ENSG00000266579	FO680682.1	0.858955	3.70868	2.43413	1.52362	0.127605	NA
ENSG00000235489	DBF4P1	1.49689	3.70248	2.14788	1.72378	0.0847468	NA
ENSG00000230020	NHS-AS1	0.815918	3.70088	2.96509	1.24815	0.211976	NA
ENSG00000176406	RIMS2	30.534	3.69618	0.627359	5.89165	3.82354e-09	6.52859e-08
ENSG00000197977	ELOVL2	57.5436	3.68852	0.602721	6.11978	9.37023e-10	1.79833e-08
ENSG00000234520	AC018464.1	30.9525	3.68821	0.656861	5.6149	1.96678e-08	2.93233e-07
ENSG00000232938	RPL23AP87	1.43341	3.68116	1.84557	1.99459	0.0460879	NA
ENSG00000047617	ANO2	21.5464	3.68104	1.12751	3.26477	NA	NA
ENSG00000108255	CRYBA1	0.833057	3.68065	2.93326	1.2548	0.209551	NA
ENSG00000230778	ANKRD63	0.833057	3.68065	2.93326	1.2548	0.209551	NA
ENSG00000280302	AP005264.7	1.47434	3.67837	1.87094	1.96606	0.0492919	NA
ENSG00000259134	LINC00924	1.54323	3.67393	1.95223	1.88191	0.0598478	NA
ENSG00000170011	MYRIP	45.7816	3.66323	0.814664	4.49661	6.90453e-06	5.88635e-05
ENSG00000100206	DMC1	0.79002	3.65975	2.9237	1.25175	0.21066	NA
ENSG00000213816	CNN2P4	1.40541	3.65395	2.17204	1.68226	0.092518	NA
ENSG00000262714	AC007342.5	0.822191	3.6488	3.69947	0.986304	0.323984	NA
ENSG00000268050	AL158151.3	0.822191	3.6488	3.69947	0.986304	0.323984	NA
ENSG00000174945	AMZ1	3.66224	3.64607	1.64204	2.22045	0.0263882	0.0745207
ENSG00000287023	AC018978.1	3.53562	3.64274	1.28166	2.84221	0.00448018	0.0171967
ENSG00000203859	HSD3B2	10.4239	3.63916	1.04027	3.4983	0.000468241	0.00246746
ENSG00000224324	THAP5P1	3.7299	3.63308	1.42904	2.54233	0.0110117	0.036557
ENSG00000165325	DEUP1	2.35914	3.63009	2.05578	1.76579	0.0774304	0.174153
ENSG00000223861	AL365436.1	1.37405	3.62959	2.14289	1.69378	0.0903062	NA
ENSG00000149596	JPH2	318.734	3.62921	0.279514	12.984	1.50794e-38	5.16794e-36
ENSG00000283172	MIR548D1	2.32908	3.62324	1.72479	2.10068	0.035669	0.0944871
ENSG00000134259	NGF	153.508	3.62155	0.416375	8.69781	3.38358e-18	2.15025e-16
ENSG00000254186	AC113414.1	8.17042	3.61791	1.03499	3.4956	0.000473005	0.0024871
ENSG00000262678	AC004771.5	0.764121	3.61635	2.94766	1.22686	0.219876	NA
ENSG00000265107	GJA5	0.764121	3.61635	2.94766	1.22686	0.219876	NA
ENSG00000270321	AC007953.2	2.32075	3.61536	1.8506	1.95361	0.0507469	0.124992
ENSG00000196277	GRM7	3.6116	3.60769	1.32434	2.72415	0.00644678	0.023402
ENSG00000186340	THBS2	63.2805	3.6038	0.755791	4.76825	1.85835e-06	1.78238e-05
ENSG00000121764	HCRTR1	0.779153	3.60248	3.02928	1.18922	0.234354	NA
ENSG00000183560	IZUMO1R	0.779153	3.60248	3.02928	1.18922	0.234354	NA
ENSG00000165078	CPA6	11.5891	3.59769	0.827743	4.34638	1.384e-05	0.000109896
ENSG00000021355	SERPINB1	8.16487	3.58905	1.21185	2.96164	0.00306009	0.0124645
ENSG00000079841	RIMS1	72.2339	3.58709	0.409973	8.74958	2.14142e-18	1.40747e-16
ENSG00000286013	AC005050.2	5.82956	3.57258	1.16974	3.05417	0.00225683	0.0096487
ENSG00000131095	GFAP	0.738223	3.57	3.04026	1.17424	0.240298	NA
ENSG00000250483	PPM1AP1	0.738223	3.57	3.04026	1.17424	0.240298	NA
ENSG00000198513	ATL1	14.7436	3.56379	0.760184	4.68806	2.75804e-06	2.56207e-05
ENSG00000181444	ZNF467	22.8394	3.56272	0.799995	4.45343	8.45084e-06	7.05844e-05
ENSG00000251281	AC034223.2	3.3159	3.55585	1.6581	2.14453	0.0319906	0.0868284
ENSG00000252147	RNY3P16	1.34269	3.53871	1.85655	1.90607	0.0566414	NA
ENSG00000091128	LAMB4	1.31138	3.53848	1.86645	1.89584	0.0579817	NA
ENSG00000197587	DMBX1	1.31138	3.53848	1.86645	1.89584	0.0579817	NA
ENSG00000224435	NF1P6	0.712325	3.51035	3.70629	0.947134	0.343571	NA
ENSG00000258478	AC009396.1	0.712325	3.51035	3.70629	0.947134	0.343571	NA
ENSG00000081985	IL12RB2	0.727357	3.50842	2.5123	1.3965	0.162564	NA
ENSG00000175315	CST6	0.727357	3.50842	2.5123	1.3965	0.162564	NA
ENSG00000248423	AC100850.1	0.727357	3.50842	2.5123	1.3965	0.162564	NA
ENSG00000259732	AC092757.2	0.727357	3.50842	2.5123	1.3965	0.162564	NA
ENSG00000279135	AL512652.2	0.727357	3.50842	2.5123	1.3965	0.162564	NA
ENSG00000281969	AL592158.1	0.727357	3.50842	2.5123	1.3965	0.162564	NA
ENSG00000134198	TSPAN2	137.664	3.50126	0.310587	11.273	1.78331e-29	3.02878e-27
ENSG00000207997	MIR644A	1.35193	3.49758	2.32036	1.50734	0.131723	NA
ENSG00000204362	LINC02783	6.74324	3.4947	0.930001	3.75774	0.000171457	0.00102224
ENSG00000189337	KAZN	171.32	3.49148	0.947747	3.68398	0.000229619	0.00131587
ENSG00000232077	LINC01031	1.30052	3.479	1.92287	1.80927	0.0704085	NA
ENSG00000286034	AC100822.1	1.30052	3.479	1.92287	1.80927	0.0704085	NA
ENSG00000267399	AC006305.2	1.30889	3.47889	1.92016	1.81177	0.0700219	NA
ENSG00000234788	HSPA8P3	2.13151	3.47173	1.54031	2.25391	0.0242016	0.0695533
ENSG00000204547	DEFB122	10.6265	3.4685	0.858065	4.04223	5.29447e-05	0.000364722
ENSG00000183023	SLC8A1	227.908	3.46579	0.276593	12.5303	5.09806e-36	1.50526e-33
ENSG00000214929	SPATA31D1	2.1532	3.46574	1.84076	1.88277	0.0597314	0.142388
ENSG00000204792	LINC01291	18.5391	3.46375	0.637351	5.43461	5.49171e-08	7.41188e-07
ENSG00000169031	COL4A3	78.1898	3.46372	0.614142	5.63994	1.70108e-08	2.57079e-07
ENSG00000149403	GRIK4	42.5726	3.46309	0.55299	6.26248	3.78907e-10	7.76093e-09
ENSG00000287306	AC016821.1	2.10059	3.46242	1.74372	1.98565	0.0470726	0.117909
ENSG00000205835	GMNC	6.46491	3.46121	1.22014	2.83674	0.00455772	0.0174281
ENSG00000178602	OTOS	0.701458	3.46093	3.1102	1.11277	0.265808	NA
ENSG00000203858	HSD3BP2	0.701458	3.46093	3.1102	1.11277	0.265808	NA
ENSG00000235813	AL672032.1	0.701458	3.46093	3.1102	1.11277	0.265808	NA
ENSG00000198483	ANKRD35	1.23704	3.45603	2.22844	1.55088	0.120931	NA
ENSG00000228302	AL512770.1	1.28008	3.44941	1.88068	1.83413	0.0666341	NA
ENSG00000143882	ATP6V1C2	4.17725	3.44878	1.38737	2.48585	0.0129244	0.0416811
ENSG00000137857	DUOX1	0.71649	3.44598	3.13864	1.09792	0.272239	NA
ENSG00000157150	TIMP4	0.71649	3.44598	3.13864	1.09792	0.272239	NA
ENSG00000180284	AL049610.1	0.71649	3.44598	3.13864	1.09792	0.272239	NA
ENSG00000229582	AL358074.1	0.71649	3.44598	3.13864	1.09792	0.272239	NA
ENSG00000232022	FAAHP1	0.71649	3.44598	3.13864	1.09792	0.272239	NA
ENSG00000235298	AL354733.3	0.71649	3.44598	3.13864	1.09792	0.272239	NA
ENSG00000258590	NBEAP1	0.71649	3.44598	3.13864	1.09792	0.272239	NA
ENSG00000277494	GPIHBP1	0.71649	3.44598	3.13864	1.09792	0.272239	NA
ENSG00000286646	AL121933.2	0.71649	3.44598	3.13864	1.09792	0.272239	NA
ENSG00000111404	RERGL	3.20268	3.44278	1.72111	2.00032	0.0454659	0.114768
ENSG00000133800	LYVE1	17.4358	3.43769	0.693071	4.96008	7.04644e-07	7.43459e-06
ENSG00000236013	AL357146.1	8.27061	3.42942	0.859669	3.98924	6.62864e-05	0.00044311
ENSG00000169116	PARM1	209.495	3.41638	0.851789	4.01083	6.05064e-05	0.000410042
ENSG00000187229	AC100800.1	0.673453	3.41573	3.71133	0.920353	0.357389	NA
ENSG00000256751	PLBD1-AS1	0.673453	3.41573	3.71133	0.920353	0.357389	NA
ENSG00000268955	AC068020.1	0.673453	3.41573	3.71133	0.920353	0.357389	NA
ENSG00000169994	MYO7B	32.4889	3.41443	0.467163	7.30887	2.69404e-13	8.89914e-12
ENSG00000229981	LINC01435	29.236	3.41153	2.52387	1.35171	0.176469	0.32446
ENSG00000078399	HOXA9	1.27213	3.41148	2.2789	1.49698	0.134397	NA
ENSG00000101335	MYL9	1537.97	3.40565	0.361751	9.41436	4.75975e-21	3.87073e-19
ENSG00000154133	ROBO4	8.29279	3.40458	1.02061	3.33583	0.000850441	0.00412476
ENSG00000164649	CDCA7L	789.904	3.40359	0.397213	8.56868	1.04679e-17	6.29778e-16
ENSG00000286121	AC093298.2	1.2312	3.39853	2.25255	1.50874	0.131364	NA
ENSG00000166689	PLEKHA7	65.5864	3.39486	0.762899	4.44995	8.589e-06	7.16073e-05
ENSG00000069122	ADGRF5	0.690592	3.39448	3.16777	1.07157	0.283914	NA
ENSG00000128617	OPN1SW	0.690592	3.39448	3.16777	1.07157	0.283914	NA
ENSG00000164932	CTHRC1	0.690592	3.39448	3.16777	1.07157	0.283914	NA
ENSG00000200070	RNU4-80P	0.690592	3.39448	3.16777	1.07157	0.283914	NA
ENSG00000227667	AL392003.1	0.690592	3.39448	3.16777	1.07157	0.283914	NA
ENSG00000227764	LINC01693	0.690592	3.39448	3.16777	1.07157	0.283914	NA
ENSG00000236348	PSMC1P10	0.690592	3.39448	3.16777	1.07157	0.283914	NA
ENSG00000236449	AC010894.3	0.690592	3.39448	3.16777	1.07157	0.283914	NA
ENSG00000251173	UCHL1-AS1	0.690592	3.39448	3.16777	1.07157	0.283914	NA
ENSG00000259120	SMIM6	0.690592	3.39448	3.16777	1.07157	0.283914	NA
ENSG00000170153	RNF150	63.7834	3.38004	0.554846	6.09185	1.11612e-09	2.10212e-08
ENSG00000260604	AL590004.3	51.7776	3.37178	0.429197	7.85601	3.96558e-15	1.69504e-13
ENSG00000105464	GRIN2D	0.647555	3.37006	3.17837	1.06031	0.289004	NA
ENSG00000187833	C2orf78	0.647555	3.37006	3.17837	1.06031	0.289004	NA
ENSG00000229983	AL606468.1	0.647555	3.37006	3.17837	1.06031	0.289004	NA
ENSG00000272789	AC010976.2	0.647555	3.37006	3.17837	1.06031	0.289004	NA
ENSG00000162624	LHX8	2.98545	3.36926	1.93352	1.74255	0.0814115	0.180986
ENSG00000255400	AC124276.2	6.70144	3.36245	1.07517	3.12738	0.00176372	0.00778322
ENSG00000231918	AC007402.1	5.59137	3.35474	1.62865	2.05983	0.0394145	0.102454
ENSG00000231811	AL159166.1	3.96091	3.35328	1.16418	2.88039	0.00397185	0.0155662
ENSG00000168685	IL7R	183.403	3.3491	0.330312	10.1392	3.70024e-24	4.17735e-22
ENSG00000287134	AC106845.1	1.21196	3.34838	2.29438	1.45939	0.144459	NA
ENSG00000248544	AC008676.1	1.96435	3.34592	1.70144	1.96652	0.049239	0.121966
ENSG00000177791	MYOZ1	2.07301	3.34059	1.69734	1.96813	0.0490535	0.12169
ENSG00000287557	AL713998.4	3.91954	3.34005	1.19848	2.78691	0.00532136	0.0199273
ENSG00000093072	ADA2	8.85011	3.33505	1.40427	2.37493	0.0175525	0.0537799
ENSG00000182492	BGN	5.69841	3.33474	1.60875	2.07288	0.0381835	0.0998526
ENSG00000196872	KIAA1211L	3.07688	3.33427	1.55949	2.13805	0.032513	0.0880346
ENSG00000229161	TCP1P1	1.20109	3.32917	2.85303	1.16689	0.243256	NA
ENSG00000163202	LCE3D	1.20655	3.32901	2.84943	1.16831	0.242682	NA
ENSG00000134184	GSTM1	4.10328	3.32442	1.23776	2.68583	0.00723494	0.0257614
ENSG00000224569	AC095052.1	1.15139	3.31901	1.93906	1.71166	0.0869592	NA
ENSG00000285870	AC012673.1	1.14848	3.31898	1.94018	1.71066	0.0871443	NA
ENSG00000182218	HHIPL1	2.80071	3.31777	1.95706	1.69528	0.0900215	0.195662
ENSG00000205444	AL034376.1	0.621656	3.31775	3.16749	1.04744	0.294898	NA
ENSG00000132688	NES	14.9531	3.29889	1.02807	3.20881	0.00133284	0.00608463
ENSG00000189001	SBSN	4.81445	3.29881	1.03558	3.18548	0.00144515	0.00653056
ENSG00000227467	LINC01537	4.05695	3.29861	1.16703	2.82649	0.00470618	0.0179244
ENSG00000232679	LINC01705	1.15805	3.29307	2.30973	1.42574	0.153944	NA
ENSG00000236513	AC074035.1	1.18936	3.29254	2.29362	1.43552	0.151138	NA
ENSG00000186081	KRT5	1.1255	3.28722	2.00406	1.64028	0.100947	NA
ENSG00000233766	AC098617.1	1.1255	3.28722	2.00406	1.64028	0.100947	NA
ENSG00000231441	AL512422.1	1.11712	3.28714	2.00743	1.63748	0.101529	NA
ENSG00000231447	AC244102.1	1.11046	3.28202	2.84368	1.15414	0.248442	NA
ENSG00000166923	GREM1	2.73177	3.27252	1.6737	1.95526	0.0505524	0.124624
ENSG00000152270	PDE3B	10.3817	3.27222	1.31863	2.48152	NA	NA
ENSG00000120217	CD274	899.752	3.27061	0.243972	13.4057	5.60259e-41	2.06779e-38
ENSG00000169252	ADRB2	26.9021	3.26802	0.537494	6.08011	1.20097e-09	2.24868e-08
ENSG00000143858	SYT2	2.87845	3.26523	1.27521	2.56054	0.0104509	0.0350727
ENSG00000171517	LPAR3	23.8864	3.26512	0.49453	6.60247	4.04353e-11	9.78605e-10
ENSG00000227706	AL713998.1	584.549	3.26416	0.807208	4.04377	5.25994e-05	0.000362734
ENSG00000207839	MIR33B	0.595758	3.26166	3.25134	1.00317	0.315777	NA
ENSG00000222266	RNU6-757P	0.595758	3.26166	3.25134	1.00317	0.315777	NA
ENSG00000227349	CEACAMP7	0.595758	3.26166	3.25134	1.00317	0.315777	NA
ENSG00000236283	AC019197.1	0.595758	3.26166	3.25134	1.00317	0.315777	NA
ENSG00000236466	AL035670.1	0.595758	3.26166	3.25134	1.00317	0.315777	NA
ENSG00000251745	RNU7-124P	0.595758	3.26166	3.25134	1.00317	0.315777	NA
ENSG00000254244	PAICSP4	0.595758	3.26166	3.25134	1.00317	0.315777	NA
ENSG00000130176	CNN1	1.09458	3.2575	2.36737	1.376	0.168821	NA
ENSG00000166387	PPFIBP2	13.638	3.24738	0.92273	3.51932	0.000432661	0.00229954
ENSG00000287777	AL161851.2	1.13216	3.24704	1.99685	1.62608	0.103932	NA
ENSG00000228843	AL133410.2	1.14053	3.24687	1.99357	1.62867	0.103383	NA
ENSG00000235734	HMGN1P36	1.14053	3.24687	1.99357	1.62867	0.103383	NA
ENSG00000132749	TESMIN	0.61079	3.24198	3.27268	0.990618	0.321872	NA
ENSG00000144191	CNGA3	0.61079	3.24198	3.27268	0.990618	0.321872	NA
ENSG00000178233	TMEM151B	0.61079	3.24198	3.27268	0.990618	0.321872	NA
ENSG00000238344	SNORD126	0.61079	3.24198	3.27268	0.990618	0.321872	NA
ENSG00000245008	AP001122.1	0.61079	3.24198	3.27268	0.990618	0.321872	NA
ENSG00000250479	CHCHD10	0.61079	3.24198	3.27268	0.990618	0.321872	NA
ENSG00000252027	RNU6ATAC14P	0.61079	3.24198	3.27268	0.990618	0.321872	NA
ENSG00000254461	AP001107.4	0.61079	3.24198	3.27268	0.990618	0.321872	NA
ENSG00000286077	AL158141.1	0.61079	3.24198	3.27268	0.990618	0.321872	NA
ENSG00000128510	CPA4	1672.99	3.2268	0.60591	5.32555	1.0065e-07	1.27e-06
ENSG00000106689	LHX2	8.36204	3.2245	0.889748	3.62405	0.000290022	0.00162041
ENSG00000230309	AL121718.1	2.7448	3.21951	1.42825	2.25417	0.0241858	0.069541
ENSG00000138829	FBN2	943.673	3.21855	0.256227	12.5613	3.44572e-36	1.03329e-33
ENSG00000241494	AL355032.1	1.11463	3.21401	1.99707	1.60936	0.107537	NA
ENSG00000263934	SNORD3A	434.976	3.20524	1.00543	3.18793	0.00143293	0.00648298
ENSG00000189410	SH2D5	159.972	3.20472	0.303527	10.5583	4.65148e-26	6.03184e-24
ENSG00000242696	RN7SL40P	0.56986	3.19467	3.72443	0.857762	0.391024	NA
ENSG00000214612	RPS19P1	1.06863	3.19384	2.27548	1.40359	0.16044	NA
ENSG00000169213	RAB3B	1241.98	3.19369	0.229331	13.9261	4.39512e-44	1.96165e-41
ENSG00000243243	AC073130.2	1.03732	3.19305	2.29457	1.39157	0.164054	NA
ENSG00000250302	LINC01618	1.08036	3.19039	2.33149	1.36839	0.17119	NA
ENSG00000248810	LINC02432	1.11167	3.18998	2.31366	1.37876	0.167969	NA
ENSG00000287872	AC026956.2	5.44938	3.18831	1.23615	2.57923	0.00990199	0.0335936
ENSG00000230882	AC005077.4	1.72705	3.18577	1.78466	1.78508	0.0742478	0.168414
ENSG00000253214	AC079209.1	1.88746	3.1821	1.6719	1.90329	0.057003	0.137344
ENSG00000116176	TPSG1	0.584892	3.1761	2.7278	1.16435	0.244283	NA
ENSG00000143631	FLG	0.584892	3.1761	2.7278	1.16435	0.244283	NA
ENSG00000173610	UGT2A1	0.584892	3.1761	2.7278	1.16435	0.244283	NA
ENSG00000177414	UBE2U	0.584892	3.1761	2.7278	1.16435	0.244283	NA
ENSG00000178734	LMO7DN	0.584892	3.1761	2.7278	1.16435	0.244283	NA
ENSG00000225913	AL138767.3	0.584892	3.1761	2.7278	1.16435	0.244283	NA
ENSG00000228997	AL136452.1	0.584892	3.1761	2.7278	1.16435	0.244283	NA
ENSG00000231864	AL807752.3	0.584892	3.1761	2.7278	1.16435	0.244283	NA
ENSG00000233893	EZR-AS1	0.584892	3.1761	2.7278	1.16435	0.244283	NA
ENSG00000235495	AC007422.1	0.584892	3.1761	2.7278	1.16435	0.244283	NA
ENSG00000236719	OVAAL	0.584892	3.1761	2.7278	1.16435	0.244283	NA
ENSG00000248202	LINC02234	0.584892	3.1761	2.7278	1.16435	0.244283	NA
ENSG00000253477	AC012213.1	0.584892	3.1761	2.7278	1.16435	0.244283	NA
ENSG00000265429	MIR4782	0.584892	3.1761	2.7278	1.16435	0.244283	NA
ENSG00000232624	LINC01517	3.54023	3.17456	1.32596	2.39417	0.0166582	0.051482
ENSG00000107562	CXCL12	1.09539	3.17039	2.42129	1.30938	0.190404	NA
ENSG00000103490	PYCARD	1.1267	3.16927	2.40407	1.31829	0.187405	NA
ENSG00000280836	AL355480.1	1.1267	3.16927	2.40407	1.31829	0.187405	NA
ENSG00000186642	PDE2A	109.032	3.16779	0.524418	6.04059	1.53552e-09	2.82007e-08
ENSG00000140519	RHCG	1.05235	3.16695	2.40544	1.31657	0.187981	NA
ENSG00000183134	PTGDR2	1.08366	3.16684	2.38706	1.32667	0.184618	NA
ENSG00000179133	C10orf67	10.7823	3.16265	0.731147	4.3256	1.52114e-05	0.000119499
ENSG00000100600	LGMN	148.244	3.162	0.404383	7.81931	5.31119e-15	2.20925e-13
ENSG00000049130	KITLG	1774.88	3.15836	0.292523	10.797	3.55684e-27	4.911e-25
ENSG00000234155	LINC02535	72.7118	3.14474	0.400741	7.84732	4.25016e-15	1.7888e-13
ENSG00000258137	AC079313.2	5.27349	3.14297	0.958748	3.2782	0.00104472	0.00492755
ENSG00000183287	CCBE1	515.055	3.13834	0.281713	11.1402	7.99353e-29	1.25747e-26
ENSG00000251636	LINC01218	2.50879	3.13486	1.7179	1.82482	0.0680281	0.157517
ENSG00000234444	ZNF736	1.1008	3.132	2.41157	1.29874	0.194033	NA
ENSG00000164687	FABP5	1.02645	3.12975	2.05934	1.51978	0.128566	NA
ENSG00000245869	AP004609.1	1.02645	3.12975	2.05934	1.51978	0.128566	NA
ENSG00000152583	SPARCL1	1.03191	3.12974	2.05688	1.5216	0.128109	NA
ENSG00000283491	AC017104.5	1.03483	3.12974	2.05557	1.52257	0.127867	NA
ENSG00000267052	AC005050.1	3.54352	3.12957	1.26397	2.47599	0.0132868	0.0426563
ENSG00000255495	AC145124.1	29.7429	3.12913	0.49178	6.36287	1.98021e-10	4.29426e-09
ENSG00000091622	PITPNM3	1178.9	3.12452	0.289364	10.7979	3.52185e-27	4.89792e-25
ENSG00000102854	MSLN	0.558993	3.12214	3.35259	0.931261	0.351718	NA
ENSG00000206605	RNU6-946P	0.558993	3.12214	3.35259	0.931261	0.351718	NA
ENSG00000207940	MIR567	0.558993	3.12214	3.35259	0.931261	0.351718	NA
ENSG00000211883	TRAJ6	0.558993	3.12214	3.35259	0.931261	0.351718	NA
ENSG00000230001	AL359095.1	0.558993	3.12214	3.35259	0.931261	0.351718	NA
ENSG00000235568	NFAM1	0.558993	3.12214	3.35259	0.931261	0.351718	NA
ENSG00000236509	RPL21P133	0.558993	3.12214	3.35259	0.931261	0.351718	NA
ENSG00000243544	RN7SL172P	0.558993	3.12214	3.35259	0.931261	0.351718	NA
ENSG00000251600	AC107223.1	0.558993	3.12214	3.35259	0.931261	0.351718	NA
ENSG00000255115	AP002812.4	0.558993	3.12214	3.35259	0.931261	0.351718	NA
ENSG00000257764	AC020656.1	0.558993	3.12214	3.35259	0.931261	0.351718	NA
ENSG00000258115	AC090109.1	0.558993	3.12214	3.35259	0.931261	0.351718	NA
ENSG00000262482	AC004034.1	0.558993	3.12214	3.35259	0.931261	0.351718	NA
ENSG00000275743	TRBV14	0.558993	3.12214	3.35259	0.931261	0.351718	NA
ENSG00000280800	FP671120.6	12.7277	3.11971	0.977016	3.1931	0.00140756	0.00638323
ENSG00000233275	AC009238.2	0.993897	3.11889	2.40186	1.29853	0.194105	NA
ENSG00000258232	AC125611.3	4.16567	3.11701	1.2133	2.56903	0.0101985	0.0343867
ENSG00000221866	PLXNA4	84.899	3.11377	0.597773	5.20895	1.89907e-07	2.26379e-06
ENSG00000176438	SYNE3	241.098	3.1089	0.34005	9.14249	6.1031e-20	4.64804e-18
ENSG00000286735	AC126182.3	1.82189	3.10187	1.72046	1.80293	0.0713992	0.163617
ENSG00000066056	TIE1	20.0196	3.10018	0.985447	3.14597	0.00165539	0.00735084
ENSG00000237813	AC002066.1	1.00602	3.09494	2.01907	1.53285	0.125312	NA
ENSG00000128710	HOXD10	1.00056	3.09493	2.02161	1.53092	0.125789	NA
ENSG00000158825	CDA	3.33218	3.09178	1.37638	2.24632	0.0246837	0.070624
ENSG00000165072	MAMDC2	116.552	3.08829	0.364486	8.47302	2.39121e-17	1.34581e-15
ENSG00000253123	AC091182.1	2.58806	3.08634	1.31509	2.34686	0.0189324	0.0572206
ENSG00000170214	ADRA1B	35.3202	3.08518	0.454061	6.79464	1.08581e-11	2.85855e-10
ENSG00000179314	WSCD1	1.62972	3.08428	1.85582	1.66195	0.0965235	NA
ENSG00000099365	STX1B	4.97358	3.08407	1.00169	3.07886	0.00207793	0.00897786
ENSG00000143248	RGS5	318.939	3.08375	0.452011	6.82229	8.96022e-12	2.38508e-10
ENSG00000169583	CLIC3	185.813	3.08227	0.391889	7.86515	3.68668e-15	1.57935e-13
ENSG00000258902	AL049775.2	1.63849	3.07645	1.85539	1.65812	0.0972933	NA
ENSG00000286315	AC087175.1	2.66245	3.07506	1.35769	2.26492	0.0235177	0.0680362
ENSG00000147872	PLIN2	7.79222	3.07003	1.05388	2.91309	0.00357875	0.014232
ENSG00000012124	CD22	6.72821	3.0598	1.00524	3.04385	0.00233573	0.00994838
ENSG00000160181	TFF2	0.983031	3.05915	2.06634	1.48047	0.138747	NA
ENSG00000243089	AC107029.1	1.68113	3.05357	1.77805	1.71738	0.0859106	NA
ENSG00000005471	ABCB4	1.68488	3.04904	1.70788	1.78527	0.0742168	NA
ENSG00000021852	C8B	0.548127	3.04515	3.73445	0.815423	0.41483	NA
ENSG00000054179	ENTPD2	0.548127	3.04515	3.73445	0.815423	0.41483	NA
ENSG00000090659	CD209	0.548127	3.04515	3.73445	0.815423	0.41483	NA
ENSG00000101098	RIMS4	0.548127	3.04515	3.73445	0.815423	0.41483	NA
ENSG00000105675	ATP4A	0.548127	3.04515	3.73445	0.815423	0.41483	NA
ENSG00000135773	CAPN9	0.548127	3.04515	3.73445	0.815423	0.41483	NA
ENSG00000151812	SLC35F4	0.548127	3.04515	3.73445	0.815423	0.41483	NA
ENSG00000170542	SERPINB9	0.548127	3.04515	3.73445	0.815423	0.41483	NA
ENSG00000171551	ECEL1	0.548127	3.04515	3.73445	0.815423	0.41483	NA
ENSG00000210184	MT-TS2	0.548127	3.04515	3.73445	0.815423	0.41483	NA
ENSG00000215853	RPTN	0.548127	3.04515	3.73445	0.815423	0.41483	NA
ENSG00000221216	RNU6ATAC27P	0.548127	3.04515	3.73445	0.815423	0.41483	NA
ENSG00000224028	LINC01853	0.548127	3.04515	3.73445	0.815423	0.41483	NA
ENSG00000224090	AC097468.1	0.548127	3.04515	3.73445	0.815423	0.41483	NA
ENSG00000225079	FTH1P22	0.548127	3.04515	3.73445	0.815423	0.41483	NA
ENSG00000226683	PWWP2AP1	0.548127	3.04515	3.73445	0.815423	0.41483	NA
ENSG00000227437	RPS8P4	0.548127	3.04515	3.73445	0.815423	0.41483	NA
ENSG00000232527	LINC02802	0.548127	3.04515	3.73445	0.815423	0.41483	NA
ENSG00000232809	VDAC1P10	0.548127	3.04515	3.73445	0.815423	0.41483	NA
ENSG00000236032	OR5H14	0.548127	3.04515	3.73445	0.815423	0.41483	NA
ENSG00000248801	C8orf34-AS1	0.548127	3.04515	3.73445	0.815423	0.41483	NA
ENSG00000251787	RNU7-47P	0.548127	3.04515	3.73445	0.815423	0.41483	NA
ENSG00000257329	AC011611.2	0.548127	3.04515	3.73445	0.815423	0.41483	NA
ENSG00000259668	AC066613.1	0.548127	3.04515	3.73445	0.815423	0.41483	NA
ENSG00000260996	BX255925.1	0.548127	3.04515	3.73445	0.815423	0.41483	NA
ENSG00000261217	BCAP31P1	0.548127	3.04515	3.73445	0.815423	0.41483	NA
ENSG00000261760	AC140479.4	0.548127	3.04515	3.73445	0.815423	0.41483	NA
ENSG00000264300	AC090616.3	0.548127	3.04515	3.73445	0.815423	0.41483	NA
ENSG00000266642	AC024267.6	0.548127	3.04515	3.73445	0.815423	0.41483	NA
ENSG00000268643	AC006486.1	0.548127	3.04515	3.73445	0.815423	0.41483	NA
ENSG00000268931	AC136469.1	0.548127	3.04515	3.73445	0.815423	0.41483	NA
ENSG00000271239	AC007423.1	0.548127	3.04515	3.73445	0.815423	0.41483	NA
ENSG00000277775	HIST1H3F	0.548127	3.04515	3.73445	0.815423	0.41483	NA
ENSG00000279399	AL356095.2	0.548127	3.04515	3.73445	0.815423	0.41483	NA
ENSG00000279778	AL445437.1	0.548127	3.04515	3.73445	0.815423	0.41483	NA
ENSG00000286415	AC017050.1	0.548127	3.04515	3.73445	0.815423	0.41483	NA
ENSG00000287842	AL161714.1	0.548127	3.04515	3.73445	0.815423	0.41483	NA
ENSG00000287974	Z84486.1	0.548127	3.04515	3.73445	0.815423	0.41483	NA
ENSG00000104951	IL4I1	27.649	3.04508	0.836926	3.63841	0.000274324	0.00154213
ENSG00000180353	HCLS1	83.6123	3.04251	1.19025	2.5562	0.0105823	0.035395
ENSG00000159164	SV2A	6.65678	3.04214	1.08931	2.79273	0.00522657	0.0196221
ENSG00000112541	PDE10A	11.8028	3.04175	1.27493	2.38582	0.017041	0.0524875
ENSG00000236307	EEF1E1P1	1.64179	3.03761	1.69706	1.78992	0.0734662	NA
ENSG00000021645	NRXN3	394.794	3.03583	0.301734	10.0613	8.19272e-24	8.88332e-22
ENSG00000122574	WIPF3	64.6947	3.03306	0.512456	5.91866	3.24566e-09	5.63206e-08
ENSG00000237975	FLG-AS1	1.62432	3.02855	1.69817	1.78343	0.074517	NA
ENSG00000155849	ELMO1	22.8187	3.02814	0.882203	3.43248	0.000598098	0.00304394
ENSG00000102043	MTMR8	0.98969	3.02723	2.41501	1.25351	0.210022	NA
ENSG00000259790	ANP32BP1	0.98969	3.02723	2.41501	1.25351	0.210022	NA
ENSG00000276759	AL353753.1	0.98969	3.02723	2.41501	1.25351	0.210022	NA
ENSG00000287149	AC092640.1	0.998063	3.02699	2.40959	1.25623	0.209034	NA
ENSG00000239719	AC004890.1	0.955026	3.02048	2.96711	1.01799	0.308683	NA
ENSG00000251405	AC016571.1	0.955026	3.02048	2.96711	1.01799	0.308683	NA
ENSG00000255872	AL138752.2	0.980069	3.01726	2.42285	1.24534	0.213008	NA
ENSG00000213621	RPSAP54	4.17184	3.01096	1.12465	2.67724	0.00742323	0.0263161
ENSG00000054938	CHRDL2	0.50509	3.00485	3.73733	0.804011	0.42139	NA
ENSG00000211815	TRAV36DV7	0.50509	3.00485	3.73733	0.804011	0.42139	NA
ENSG00000237292	LINC01732	0.50509	3.00485	3.73733	0.804011	0.42139	NA
ENSG00000242512	LINC01206	0.50509	3.00485	3.73733	0.804011	0.42139	NA
ENSG00000252103	RNU6-917P	0.50509	3.00485	3.73733	0.804011	0.42139	NA
ENSG00000267069	AP005264.1	0.50509	3.00485	3.73733	0.804011	0.42139	NA
ENSG00000279834	AC068870.3	0.50509	3.00485	3.73733	0.804011	0.42139	NA
ENSG00000285904	AC006452.1	0.50509	3.00485	3.73733	0.804011	0.42139	NA
ENSG00000151892	GFRA1	147.323	3.00301	0.562498	5.33871	9.36103e-08	1.19294e-06
ENSG00000276953	TRBV12-4	3.11613	2.99236	1.45915	2.05076	0.0402907	0.104199
ENSG00000121316	PLBD1	0.920755	2.99035	2.45899	1.21609	0.223952	NA
ENSG00000280007	AC008079.1	0.920755	2.99035	2.45899	1.21609	0.223952	NA
ENSG00000197872	FAM49A	211.225	2.98984	0.765888	3.90376	9.47116e-05	0.000607116
ENSG00000272627	AC016542.1	3.20009	2.98449	1.21299	2.46045	0.0138763	0.0442971
ENSG00000101307	SIRPB1	103.242	2.98438	1.02152	2.9215	0.00348346	0.0139251
ENSG00000113070	HBEGF	510.892	2.98027	0.24975	11.933	7.96735e-33	1.75758e-30
ENSG00000281383	FP671120.7	3719.72	2.97739	1.22945	2.42173	0.0154467	0.0484243
ENSG00000187955	COL14A1	68.0431	2.97538	0.64866	4.58696	4.49736e-06	3.9886e-05
ENSG00000165323	FAT3	77.605	2.97259	0.383155	7.75821	8.61371e-15	3.50242e-13
ENSG00000254762	AP001107.7	0.963792	2.97108	2.12186	1.40023	0.161445	NA
ENSG00000277144	AC092757.3	0.963792	2.97108	2.12186	1.40023	0.161445	NA
ENSG00000234715	AC005064.1	0.972165	2.97081	2.11775	1.40281	0.160672	NA
ENSG00000276405	TRBV13	0.972165	2.97081	2.11775	1.40281	0.160672	NA
ENSG00000214435	AS3MT	3.15506	2.97073	1.36304	2.17948	0.0292959	0.0810153
ENSG00000286564	AL593844.1	3.04556	2.96125	1.30635	2.26681	0.0234018	0.0677262
ENSG00000128250	RFPL1	3.31958	2.95559	1.40964	2.0967	0.0360201	0.0952331
ENSG00000196781	TLE1	265.469	2.95557	0.374688	7.88808	3.06861e-15	1.32941e-13
ENSG00000285694	AL162718.2	1.56956	2.95484	1.69721	1.741	0.0816837	NA
ENSG00000036448	MYOM2	0.900316	2.95267	2.40203	1.22924	0.218981	NA
ENSG00000223749	MIR503HG	45.9141	2.94684	0.41034	7.18148	6.89628e-13	2.14164e-11
ENSG00000270040	AL356055.1	0.937894	2.94569	2.43493	1.20977	0.226369	NA
ENSG00000267458	AC092069.1	0.943353	2.94555	2.43109	1.21161	0.22566	NA
ENSG00000101197	BIRC7	0.479191	2.9395	3.506	0.838419	0.401795	NA
ENSG00000145063	AC062028.1	0.479191	2.9395	3.506	0.838419	0.401795	NA
ENSG00000208009	MIR130A	0.479191	2.9395	3.506	0.838419	0.401795	NA
ENSG00000226253	MRPL35P3	0.479191	2.9395	3.506	0.838419	0.401795	NA
ENSG00000230807	AC099535.1	0.479191	2.9395	3.506	0.838419	0.401795	NA
ENSG00000235910	APOA1-AS	0.479191	2.9395	3.506	0.838419	0.401795	NA
ENSG00000252933	RNU6-1223P	0.479191	2.9395	3.506	0.838419	0.401795	NA
ENSG00000258300	NUTF2P2	0.479191	2.9395	3.506	0.838419	0.401795	NA
ENSG00000274791	F8A2	0.479191	2.9395	3.506	0.838419	0.401795	NA
ENSG00000283517	AC005144.1	0.479191	2.9395	3.506	0.838419	0.401795	NA
ENSG00000041982	TNC	9354.1	2.93846	0.303537	9.68075	3.64031e-22	3.29551e-20
ENSG00000197822	OCLN	21.9706	2.93623	0.740651	3.96439	7.35826e-05	0.000485625
ENSG00000026559	KCNG1	21.0045	2.93543	0.789316	3.71895	0.000200055	0.00116703
ENSG00000275084	SNORD91B	1.55874	2.9349	1.82357	1.60943	0.107523	NA
ENSG00000275064	AC239860.1	1.63059	2.93346	1.80263	1.62732	0.10367	NA
ENSG00000159708	LRRC36	11.0575	2.93188	0.744873	3.93608	8.2822e-05	0.000538455
ENSG00000064205	CCN5	21.4322	2.93154	0.810173	3.61841	0.000296417	0.00165037
ENSG00000129354	AP1M2	74.2475	2.93006	0.622808	4.70459	2.54382e-06	2.37687e-05
ENSG00000103647	CORO2B	156.005	2.92844	0.519118	5.64118	1.68893e-08	2.55832e-07
ENSG00000175877	TMEM270	5.97553	2.92123	1.14067	2.56099	0.0104376	0.0350389
ENSG00000169129	AFAP1L2	70.4094	2.91675	0.602705	4.83943	1.30214e-06	1.29084e-05
ENSG00000168497	CAVIN2	412.623	2.91346	0.289325	10.0698	7.50945e-24	8.18871e-22
ENSG00000227337	RPL23AP43	0.900267	2.9129	2.39412	1.21669	0.223721	NA
ENSG00000255680	AC091564.6	1.53029	2.91288	1.67213	1.74202	0.0815051	NA
ENSG00000186212	SOWAHB	0.874418	2.91203	2.41404	1.20629	0.227707	NA
ENSG00000116016	EPAS1	820.987	2.91202	0.25577	11.3853	4.94736e-30	8.87381e-28
ENSG00000107014	RLN2	0.868958	2.91184	2.41836	1.20406	0.228568	NA
ENSG00000199130	MIR365A	0.868958	2.91184	2.41836	1.20406	0.228568	NA
ENSG00000184635	ZNF93	147.786	2.91138	0.411468	7.07559	1.48816e-12	4.45566e-11
ENSG00000173080	RXFP4	0.927027	2.90574	3.03551	0.957247	0.338442	NA
ENSG00000250072	SH3TC2-DT	4.36528	2.90499	1.13123	2.56799	0.0102291	0.0344576
ENSG00000249375	CASC11	0.958337	2.90437	3.00613	0.966149	0.33397	NA
ENSG00000167994	RAB3IL1	72.9007	2.90304	0.391353	7.41795	1.18951e-13	4.12821e-12
ENSG00000251034	AC087854.1	9.91073	2.90255	0.662052	4.38417	1.16426e-05	9.36486e-05
ENSG00000178202	POGLUT3	19.0374	2.89787	0.842661	3.43896	0.000583963	0.00298532
ENSG00000163053	SLC16A14	32.3724	2.89748	0.579703	4.99822	5.78617e-07	6.25624e-06
ENSG00000243137	PSG4	7.58915	2.88874	0.836301	3.45419	0.000551958	0.00284504
ENSG00000228158	TLE1P1	3.00372	2.8839	1.20859	2.38616	0.0170253	0.0524666
ENSG00000148803	FUOM	4.41003	2.88296	1.29891	2.21952	0.0264512	0.0746655
ENSG00000113083	LOX	1404.92	2.87859	0.139756	20.5973	2.90199e-94	6.96187e-91
ENSG00000142185	TRPM2	0.88945	2.87636	2.50185	1.1497	0.250269	NA
ENSG00000234061	AC007969.2	0.88945	2.87636	2.50185	1.1497	0.250269	NA
ENSG00000220875	HIST1H3PS1	0.892363	2.87634	2.49965	1.1507	0.249857	NA
ENSG00000066923	STAG3	0.453293	2.86778	3.56434	0.804576	0.421064	NA
ENSG00000115263	GCG	0.453293	2.86778	3.56434	0.804576	0.421064	NA
ENSG00000152611	CAPSL	0.453293	2.86778	3.56434	0.804576	0.421064	NA
ENSG00000161992	PRR35	0.453293	2.86778	3.56434	0.804576	0.421064	NA
ENSG00000170356	OR2A20P	0.453293	2.86778	3.56434	0.804576	0.421064	NA
ENSG00000172867	KRT2	0.453293	2.86778	3.56434	0.804576	0.421064	NA
ENSG00000177350	RPL13AP3	0.453293	2.86778	3.56434	0.804576	0.421064	NA
ENSG00000199730	RN7SKP95	0.453293	2.86778	3.56434	0.804576	0.421064	NA
ENSG00000218502	H2AFZP3	0.453293	2.86778	3.56434	0.804576	0.421064	NA
ENSG00000225472	AL136366.1	0.453293	2.86778	3.56434	0.804576	0.421064	NA
ENSG00000229672	AL450322.2	0.453293	2.86778	3.56434	0.804576	0.421064	NA
ENSG00000234469	CLDN34	0.453293	2.86778	3.56434	0.804576	0.421064	NA
ENSG00000244345	AC104435.2	0.453293	2.86778	3.56434	0.804576	0.421064	NA
ENSG00000258123	LINC02444	0.453293	2.86778	3.56434	0.804576	0.421064	NA
ENSG00000260452	TPRKBP2	0.453293	2.86778	3.56434	0.804576	0.421064	NA
ENSG00000265118	AC134669.1	0.453293	2.86778	3.56434	0.804576	0.421064	NA
ENSG00000265558	MIR3918	0.453293	2.86778	3.56434	0.804576	0.421064	NA
ENSG00000272597	AC063944.3	0.453293	2.86778	3.56434	0.804576	0.421064	NA
ENSG00000278367	AL356652.1	0.453293	2.86778	3.56434	0.804576	0.421064	NA
ENSG00000120937	NPPB	0.84306	2.86705	2.49668	1.14835	0.250826	NA
ENSG00000227060	LINC00629	1.58454	2.86559	1.83565	1.56108	0.118506	NA
ENSG00000183615	FAM167B	8.13191	2.86281	1.10428	2.59247	0.00952883	0.0325636
ENSG00000168032	ENTPD3	2.91354	2.85818	1.31205	2.17841	0.0293754	0.0812002
ENSG00000185149	NPY2R	4.38747	2.85615	1.27605	2.23827	0.0252034	0.071862
ENSG00000182632	CCNYL2	7.26341	2.85586	0.969307	2.94629	0.00321614	0.0129863
ENSG00000241104	CEACAMP10	9.51812	2.85563	0.869494	3.28424	0.00102257	0.00483499
ENSG00000117152	RGS4	8254.57	2.85382	0.31229	9.13835	6.34139e-20	4.79149e-18
ENSG00000138769	CDKL2	3.1449	2.85093	1.521	1.87438	0.0608784	0.144405
ENSG00000175287	PHYHD1	3.72898	2.84835	1.33705	2.13032	0.0331449	0.0893424
ENSG00000211818	TRAV39	5.38666	2.84474	0.938137	3.03233	0.00242676	0.0102451
ENSG00000272950	AC093799.1	1.45595	2.84137	1.72667	1.64557	0.0998515	NA
ENSG00000140022	STON2	0.858092	2.82853	2.15289	1.31383	0.188904	NA
ENSG00000283849	AC092053.2	0.858092	2.82853	2.15289	1.31383	0.188904	NA
ENSG00000277817	MIR6738	0.866464	2.82846	2.14807	1.31674	0.187925	NA
ENSG00000275392	AL445493.3	0.889401	2.82828	2.1352	1.32459	0.185306	NA
ENSG00000126878	AIF1L	18.2675	2.8257	0.900234	3.13885	0.00169612	0.00750216
ENSG00000131711	MAP1B	3123.04	2.82193	0.263237	10.7201	8.19025e-27	1.09921e-24
ENSG00000138792	ENPEP	28.6907	2.80636	0.672585	4.1725	3.01281e-05	0.000221539
ENSG00000170775	GPR37	106.563	2.80499	0.294646	9.51986	1.73409e-21	1.49913e-19
ENSG00000233117	LINC00702	106.361	2.80231	0.306654	9.13837	6.34024e-20	4.79149e-18
ENSG00000135063	FAM189A2	11.6565	2.79991	0.999722	2.80069	0.0050994	0.0192086
ENSG00000201573	Y_RNA	1.40416	2.79182	1.72743	1.61618	0.106056	NA
ENSG00000132677	RHBG	0.427395	2.78942	3.75408	0.743036	0.45746	NA
ENSG00000135346	CGA	0.427395	2.78942	3.75408	0.743036	0.45746	NA
ENSG00000175535	PNLIP	0.427395	2.78942	3.75408	0.743036	0.45746	NA
ENSG00000179443	OR13C6P	0.427395	2.78942	3.75408	0.743036	0.45746	NA
ENSG00000189002	PROS2P	0.427395	2.78942	3.75408	0.743036	0.45746	NA
ENSG00000213063	RPL29P7	0.427395	2.78942	3.75408	0.743036	0.45746	NA
ENSG00000225255	AP000527.1	0.427395	2.78942	3.75408	0.743036	0.45746	NA
ENSG00000225444	LINC01867	0.427395	2.78942	3.75408	0.743036	0.45746	NA
ENSG00000230285	AC092807.1	0.427395	2.78942	3.75408	0.743036	0.45746	NA
ENSG00000232392	AC002366.1	0.427395	2.78942	3.75408	0.743036	0.45746	NA
ENSG00000245812	LINC02202	0.427395	2.78942	3.75408	0.743036	0.45746	NA
ENSG00000250129	AC116424.1	0.427395	2.78942	3.75408	0.743036	0.45746	NA
ENSG00000252503	RNU6-531P	0.427395	2.78942	3.75408	0.743036	0.45746	NA
ENSG00000257162	MED15P6	0.427395	2.78942	3.75408	0.743036	0.45746	NA
ENSG00000260062	GOLGA2P11	0.427395	2.78942	3.75408	0.743036	0.45746	NA
ENSG00000261375	AC135983.4	0.427395	2.78942	3.75408	0.743036	0.45746	NA
ENSG00000267070	AC026458.2	0.427395	2.78942	3.75408	0.743036	0.45746	NA
ENSG00000273664	AC010776.3	0.427395	2.78942	3.75408	0.743036	0.45746	NA
ENSG00000284952	AC104472.3	0.427395	2.78942	3.75408	0.743036	0.45746	NA
ENSG00000285934	AC091074.2	0.427395	2.78942	3.75408	0.743036	0.45746	NA
ENSG00000287380	AL589935.3	0.427395	2.78942	3.75408	0.743036	0.45746	NA
ENSG00000234354	RPS26P47	0.832193	2.78589	2.16104	1.28914	0.19735	NA
ENSG00000244582	RPL21P120	0.832193	2.78589	2.16104	1.28914	0.19735	NA
ENSG00000257477	LINC01154	0.840566	2.78587	2.15601	1.29214	0.19631	NA
ENSG00000277586	NEFL	3614.97	2.78393	0.668743	4.16294	3.14181e-05	0.000230144
ENSG00000172995	ARPP21	15.6814	2.78234	0.727156	3.82634	0.000130063	0.000801957
ENSG00000091137	SLC26A4	8.77718	2.78179	0.869568	3.19905	0.0013788	0.00626465
ENSG00000270607	AC009549.1	30.2228	2.78131	0.464653	5.98579	2.15344e-09	3.86973e-08
ENSG00000071073	MGAT4A	50.4772	2.77511	0.558485	4.969	6.72989e-07	7.14381e-06
ENSG00000109321	AREG	6.51384	2.77458	0.820094	3.38325	0.00071634	0.00355429
ENSG00000148848	ADAM12	243.036	2.77128	0.314585	8.80932	1.25912e-18	8.56915e-17
ENSG00000188580	NKAIN2	15.6064	2.76548	0.96706	2.85967	0.00424077	0.0164028
ENSG00000287344	AC079304.1	1.33853	2.76543	2.31641	1.19384	0.232539	NA
ENSG00000048052	HDAC9	375.513	2.7645	0.356846	7.74703	9.40675e-15	3.80874e-13
ENSG00000184261	KCNK12	99.1415	2.7631	0.528921	5.22404	1.7506e-07	2.10908e-06
ENSG00000080709	KCNN2	3.43198	2.75929	1.44429	1.91048	0.0560711	0.135497
ENSG00000106541	AGR2	0.442427	2.75877	3.67099	0.751505	0.452349	NA
ENSG00000132321	IQCA1	0.442427	2.75877	3.67099	0.751505	0.452349	NA
ENSG00000135824	RGS8	0.442427	2.75877	3.67099	0.751505	0.452349	NA
ENSG00000142973	CYP4B1	0.442427	2.75877	3.67099	0.751505	0.452349	NA
ENSG00000169594	BNC1	0.442427	2.75877	3.67099	0.751505	0.452349	NA
ENSG00000169894	MUC3A	0.442427	2.75877	3.67099	0.751505	0.452349	NA
ENSG00000173714	WFIKKN2	0.442427	2.75877	3.67099	0.751505	0.452349	NA
ENSG00000181984	GOLGA8CP	0.442427	2.75877	3.67099	0.751505	0.452349	NA
ENSG00000184414	IRS3P	0.442427	2.75877	3.67099	0.751505	0.452349	NA
ENSG00000188817	SNTN	0.442427	2.75877	3.67099	0.751505	0.452349	NA
ENSG00000196632	WNK3	0.442427	2.75877	3.67099	0.751505	0.452349	NA
ENSG00000214641	AL445529.1	0.442427	2.75877	3.67099	0.751505	0.452349	NA
ENSG00000217512	AL356776.1	0.442427	2.75877	3.67099	0.751505	0.452349	NA
ENSG00000231106	LINC01436	0.442427	2.75877	3.67099	0.751505	0.452349	NA
ENSG00000231292	IGKV1OR2-108	0.442427	2.75877	3.67099	0.751505	0.452349	NA
ENSG00000232814	COL4A2-AS1	0.442427	2.75877	3.67099	0.751505	0.452349	NA
ENSG00000233817	AL162727.1	0.442427	2.75877	3.67099	0.751505	0.452349	NA
ENSG00000235056	AC010983.1	0.442427	2.75877	3.67099	0.751505	0.452349	NA
ENSG00000238259	AC067940.1	0.442427	2.75877	3.67099	0.751505	0.452349	NA
ENSG00000238906	AC004912.1	0.442427	2.75877	3.67099	0.751505	0.452349	NA
ENSG00000244705	AC020658.1	0.442427	2.75877	3.67099	0.751505	0.452349	NA
ENSG00000251288	AC018797.2	0.442427	2.75877	3.67099	0.751505	0.452349	NA
ENSG00000251413	AC068898.2	0.442427	2.75877	3.67099	0.751505	0.452349	NA
ENSG00000253195	AC134698.2	0.442427	2.75877	3.67099	0.751505	0.452349	NA
ENSG00000254943	AP003501.2	0.442427	2.75877	3.67099	0.751505	0.452349	NA
ENSG00000259624	AC009269.3	0.442427	2.75877	3.67099	0.751505	0.452349	NA
ENSG00000262803	AL354943.1	0.442427	2.75877	3.67099	0.751505	0.452349	NA
ENSG00000267107	PCAT19	0.442427	2.75877	3.67099	0.751505	0.452349	NA
ENSG00000275630	AC004816.2	0.442427	2.75877	3.67099	0.751505	0.452349	NA
ENSG00000275791	TRBV10-3	0.442427	2.75877	3.67099	0.751505	0.452349	NA
ENSG00000279419	AC004925.1	0.442427	2.75877	3.67099	0.751505	0.452349	NA
ENSG00000287041	AC079354.3	0.442427	2.75877	3.67099	0.751505	0.452349	NA
ENSG00000180914	OXTR	1185.69	2.75809	0.362097	7.617	2.59646e-14	9.92655e-13
ENSG00000254141	AC103853.2	1.40119	2.75522	1.7884	1.5406	0.123413	NA
ENSG00000120279	MYCT1	53.3755	2.75332	0.372458	7.3923	1.44312e-13	4.94577e-12
ENSG00000166833	NAV2	898.49	2.74889	0.261526	10.511	7.68972e-26	9.77358e-24
ENSG00000187959	CPSF4L	1.41919	2.74688	1.76043	1.56034	0.118679	NA
ENSG00000285424	AL162718.1	6.66221	2.74346	0.943706	2.90712	0.00364778	0.0144615
ENSG00000273181	AC131235.3	0.837604	2.74074	2.51954	1.08779	0.276686	NA
ENSG00000273691	AC087284.1	0.837604	2.74074	2.51954	1.08779	0.276686	NA
ENSG00000287291	AC068286.2	0.811755	2.74068	2.54134	1.07844	0.280838	NA
ENSG00000221986	MYBPHL	0.806295	2.74066	2.54607	1.07643	0.281735	NA
ENSG00000278818	Metazoa_SRP	0.806295	2.74066	2.54607	1.07643	0.281735	NA
ENSG00000250635	CXXC5-AS1	1.44212	2.73907	1.75925	1.55696	0.119481	NA
ENSG00000261105	LMO7-AS1	1.44212	2.73907	1.75925	1.55696	0.119481	NA
ENSG00000173077	DEC1	4.13182	2.73723	1.13677	2.40789	0.0160449	0.0500055
ENSG00000182578	CSF1R	75.9088	2.73427	0.421927	6.48042	9.14647e-11	2.08479e-09
ENSG00000242242	NECTIN3-AS1	29.1966	2.73298	0.439763	6.21467	5.14312e-10	1.02819e-08
ENSG00000267515	AP001029.3	1.39038	2.73215	1.88957	1.44591	0.148203	NA
ENSG00000271009	AC116667.1	2.93474	2.73065	1.36426	2.00157	0.0453313	0.114534
ENSG00000144891	AGTR1	41.875	2.72441	0.398853	6.83062	8.45468e-12	2.26623e-10
ENSG00000272079	AC004233.2	2.00576	2.71932	1.71903	1.58189	0.113674	0.23392
ENSG00000223504	AL646090.1	2.713	2.71248	1.39196	1.94867	0.0513345	0.126027
ENSG00000232855	AF165147.1	2.01112	2.71075	1.42511	1.90214	0.0571529	0.137626
ENSG00000146250	PRSS35	224.74	2.70859	0.418841	6.46687	1.00053e-10	2.26708e-09
ENSG00000253475	AC103769.1	1.36193	2.70632	1.76186	1.53607	0.124522	NA
ENSG00000182247	UBE2E2	208.168	2.70063	0.232943	11.5935	4.44366e-31	8.52827e-29
ENSG00000230694	AL450003.1	0.821327	2.70063	2.58422	1.04504	0.296003	NA
ENSG00000241413	RN7SL441P	0.821327	2.70063	2.58422	1.04504	0.296003	NA
ENSG00000236750	AC009237.9	0.78375	2.70043	3.12485	0.864178	0.38749	NA
ENSG00000244471	AL137058.1	0.78375	2.70043	3.12485	0.864178	0.38749	NA
ENSG00000228160	AL158069.1	0.77829	2.70034	3.1316	0.862287	0.38853	NA
ENSG00000261150	EPPK1	0.77829	2.70034	3.1316	0.862287	0.38853	NA
ENSG00000172578	KLHL6	0.826787	2.70034	2.57947	1.04686	0.295165	NA
ENSG00000268873	AC022601.1	0.826787	2.70034	2.57947	1.04686	0.295165	NA
ENSG00000285875	AL035446.2	0.826787	2.70034	2.57947	1.04686	0.295165	NA
ENSG00000080561	MID2	0.8297	2.70019	2.57705	1.04778	0.294739	NA
ENSG00000187942	LDLRAD2	0.8297	2.70019	2.57705	1.04778	0.294739	NA
ENSG00000180673	EXOC5P1	0.852636	2.69904	2.55844	1.05496	0.291445	NA
ENSG00000233514	AL356653.1	0.852636	2.69904	2.55844	1.05496	0.291445	NA
ENSG00000105880	DLX5	6.53946	2.69536	1.18794	2.26893	0.0232725	0.0674516
ENSG00000233922	LINC01694	1.33647	2.69043	2.3338	1.15281	0.248989	NA
ENSG00000124212	PTGIS	764.473	2.68799	0.886509	3.03211	0.00242853	0.0102504
ENSG00000006652	IFRD1	1079.18	2.68661	0.171992	15.6206	5.2738e-55	4.04859e-52
ENSG00000197721	CR1L	1.39033	2.68466	1.76002	1.52536	0.12717	NA
ENSG00000130054	FAM155B	23.8166	2.68437	1.57968	1.69932	0.0892594	0.194446
ENSG00000246863	GPR176-DT	1.35897	2.67989	1.99056	1.3463	0.178206	NA
ENSG00000258857	AL359397.1	3.1145	2.6797	1.52789	1.75386	0.0794545	0.177685
ENSG00000226476	LINC01748	2.66164	2.67467	1.30204	2.05422	0.0399543	0.103569
ENSG00000066405	CLDN18	0.416528	2.6717	3.73665	0.714998	0.474611	NA
ENSG00000100450	GZMH	0.416528	2.6717	3.73665	0.714998	0.474611	NA
ENSG00000120280	CXorf21	0.416528	2.6717	3.73665	0.714998	0.474611	NA
ENSG00000143297	FCRL5	0.416528	2.6717	3.73665	0.714998	0.474611	NA
ENSG00000157211	CDCP2	0.416528	2.6717	3.73665	0.714998	0.474611	NA
ENSG00000168447	SCNN1B	0.416528	2.6717	3.73665	0.714998	0.474611	NA
ENSG00000171570	RAB4B-EGLN2	0.416528	2.6717	3.73665	0.714998	0.474611	NA
ENSG00000180739	S1PR5	0.416528	2.6717	3.73665	0.714998	0.474611	NA
ENSG00000188505	NCCRP1	0.416528	2.6717	3.73665	0.714998	0.474611	NA
ENSG00000188877	POTEA	0.416528	2.6717	3.73665	0.714998	0.474611	NA
ENSG00000202125	RNU1-100P	0.416528	2.6717	3.73665	0.714998	0.474611	NA
ENSG00000203786	KPRP	0.416528	2.6717	3.73665	0.714998	0.474611	NA
ENSG00000204624	DISP3	0.416528	2.6717	3.73665	0.714998	0.474611	NA
ENSG00000212309	SNORD70B	0.416528	2.6717	3.73665	0.714998	0.474611	NA
ENSG00000219149	PPIAP87	0.416528	2.6717	3.73665	0.714998	0.474611	NA
ENSG00000219863	RPL31P28	0.416528	2.6717	3.73665	0.714998	0.474611	NA
ENSG00000223202	RN7SKP297	0.416528	2.6717	3.73665	0.714998	0.474611	NA
ENSG00000225544	AC245452.2	0.416528	2.6717	3.73665	0.714998	0.474611	NA
ENSG00000225869	AC008696.1	0.416528	2.6717	3.73665	0.714998	0.474611	NA
ENSG00000228834	AL445189.2	0.416528	2.6717	3.73665	0.714998	0.474611	NA
ENSG00000230423	AL672310.1	0.416528	2.6717	3.73665	0.714998	0.474611	NA
ENSG00000231382	NBPF21P	0.416528	2.6717	3.73665	0.714998	0.474611	NA
ENSG00000231414	AC016700.2	0.416528	2.6717	3.73665	0.714998	0.474611	NA
ENSG00000233122	CTAGE7P	0.416528	2.6717	3.73665	0.714998	0.474611	NA
ENSG00000234775	AC105940.2	0.416528	2.6717	3.73665	0.714998	0.474611	NA
ENSG00000235050	MLIP-AS1	0.416528	2.6717	3.73665	0.714998	0.474611	NA
ENSG00000235098	ANKRD65	0.416528	2.6717	3.73665	0.714998	0.474611	NA
ENSG00000235843	AL390961.2	0.416528	2.6717	3.73665	0.714998	0.474611	NA
ENSG00000244167	AC005532.2	0.416528	2.6717	3.73665	0.714998	0.474611	NA
ENSG00000248266	AC108142.1	0.416528	2.6717	3.73665	0.714998	0.474611	NA
ENSG00000254089	AC016885.2	0.416528	2.6717	3.73665	0.714998	0.474611	NA
ENSG00000254556	AF131215.2	0.416528	2.6717	3.73665	0.714998	0.474611	NA
ENSG00000258016	HIGD1AP1	0.416528	2.6717	3.73665	0.714998	0.474611	NA
ENSG00000263515	MIR548AN	0.416528	2.6717	3.73665	0.714998	0.474611	NA
ENSG00000264358	MIR3122	0.416528	2.6717	3.73665	0.714998	0.474611	NA
ENSG00000267215	AC040963.1	0.416528	2.6717	3.73665	0.714998	0.474611	NA
ENSG00000269984	AC078795.1	0.416528	2.6717	3.73665	0.714998	0.474611	NA
ENSG00000274705	MIR486-1	0.416528	2.6717	3.73665	0.714998	0.474611	NA
ENSG00000277556	OR13C5	0.416528	2.6717	3.73665	0.714998	0.474611	NA
ENSG00000279847	C8orf87	0.416528	2.6717	3.73665	0.714998	0.474611	NA
ENSG00000280969	RPS4Y2	0.416528	2.6717	3.73665	0.714998	0.474611	NA
ENSG00000284688	AL121936.2	0.416528	2.6717	3.73665	0.714998	0.474611	NA
ENSG00000287782	AL359632.1	0.416528	2.6717	3.73665	0.714998	0.474611	NA
ENSG00000101213	PTK6	1.38242	2.66822	2.02276	1.3191	0.187135	NA
ENSG00000131477	RAMP2	3.98966	2.66745	1.26035	2.11645	0.0343069	0.0917527
ENSG00000237914	SIRPG-AS1	1.969	2.66472	1.79082	1.48799	0.136754	0.267759
ENSG00000184361	SPATA32	0.760764	2.66216	2.57386	1.0343	0.300994	NA
ENSG00000186827	TNFRSF4	0.752391	2.66192	2.58182	1.03102	0.30253	NA
ENSG00000199090	MIR326	0.752391	2.66192	2.58182	1.03102	0.30253	NA
ENSG00000250538	AC104407.1	0.752391	2.66192	2.58182	1.03102	0.30253	NA
ENSG00000272632	AC097504.2	0.752391	2.66192	2.58182	1.03102	0.30253	NA
ENSG00000280614	FP236383.4	18.5612	2.65495	0.700274	3.7913	0.000149861	0.000909303
ENSG00000225963	AC009950.1	0.795429	2.64993	2.59863	1.01974	0.307851	NA
ENSG00000259845	HERC2P10	0.795429	2.64993	2.59863	1.01974	0.307851	NA
ENSG00000236312	RPL34P34	0.803801	2.64952	2.59132	1.02246	0.306564	NA
ENSG00000227482	AL157702.2	5.93986	2.64951	0.841323	3.14922	0.00163709	0.00728302
ENSG00000226056	MTND4P32	0.826738	2.64839	2.57184	1.02976	0.303121	NA
ENSG00000155511	GRIA1	3.19096	2.64524	1.2476	2.12026	0.0339842	0.0911821
ENSG00000127472	PLA2G5	5.87639	2.64348	1.1574	2.28398	0.022373	0.0654097
ENSG00000267577	AC010327.4	3.12494	2.63742	1.16351	2.26678	0.0234035	0.0677262
ENSG00000077420	APBB1IP	1.28468	2.63071	1.94334	1.3537	0.175831	NA
ENSG00000258479	LINC00640	2.55259	2.62871	1.35369	1.94188	0.0521517	0.127714
ENSG00000086730	LAT2	9.20012	2.6269	0.851828	3.08384	0.00204345	0.00884483
ENSG00000136960	ENPP2	26.056	2.62429	0.563965	4.65329	3.26684e-06	2.98843e-05
ENSG00000227379	PPIAP2	0.757802	2.61515	2.52201	1.03693	0.299769	NA
ENSG00000253641	AC104964.1	0.757802	2.61515	2.52201	1.03693	0.299769	NA
ENSG00000261823	AC084782.2	0.757802	2.61515	2.52201	1.03693	0.299769	NA
ENSG00000266594	MIR4766	0.734866	2.61425	2.54442	1.02744	0.304211	NA
ENSG00000157087	ATP2B2	0.731953	2.61413	2.54733	1.02622	0.304786	NA
ENSG00000179935	LINC00652	0.731953	2.61413	2.54733	1.02622	0.304786	NA
ENSG00000233775	AL109945.1	0.726493	2.61392	2.55285	1.02392	0.305872	NA
ENSG00000238290	AL034417.2	0.726493	2.61392	2.55285	1.02392	0.305872	NA
ENSG00000275939	AC008497.1	0.726493	2.61392	2.55285	1.02392	0.305872	NA
ENSG00000122176	FMOD	1.31685	2.61188	2.84148	0.919199	0.357992	NA
ENSG00000258279	LINC00592	24.5485	2.61173	0.447108	5.84137	5.17721e-09	8.67024e-08
ENSG00000074416	MGLL	583.853	2.61049	0.414497	6.29796	3.01584e-10	6.32568e-09
ENSG00000227344	HAUS6P1	1.33063	2.60584	2.0275	1.28525	0.198704	NA
ENSG00000137124	ALDH1B1	2842.8	2.60047	0.300802	8.64512	5.37498e-18	3.34362e-16
ENSG00000188015	S100A3	146.574	2.58737	0.324982	7.96158	1.69857e-15	7.61656e-14
ENSG00000273812	BX640514.2	2.44358	2.58233	1.41987	1.81872	0.0689547	0.15906
ENSG00000260895	AP003071.1	1.89833	2.58213	1.64474	1.56994	0.11643	0.238121
ENSG00000174567	GOLT1A	1.26835	2.58157	2.03807	1.26667	0.205272	NA
ENSG00000171388	APLN	47.4285	2.57358	0.462802	5.56087	2.68429e-08	3.90279e-07
ENSG00000105246	EBI3	2.44439	2.57324	1.85459	1.38749	0.165291	0.30961
ENSG00000168952	STXBP6	1.27126	2.57266	2.03554	1.26387	0.206277	NA
ENSG00000118407	FILIP1	3.18501	2.57228	1.17348	2.192	0.0283796	0.079074
ENSG00000283265	AL356234.3	4.35694	2.57075	1.07151	2.39918	0.0164317	0.0509525
ENSG00000150782	IL18	18.5969	2.56711	0.540081	4.7532	2.00217e-06	1.90617e-05
ENSG00000189129	PLAC9	9.24484	2.56662	1.01209	2.53597	0.0112137	0.0370674
ENSG00000257921	AC025165.3	1.23579	2.5665	1.82255	1.4082	0.159073	NA
ENSG00000165449	SLC16A9	40.923	2.56627	0.681873	3.76356	0.000167513	0.00100215
ENSG00000170801	HTRA3	3.02086	2.56427	1.72073	1.49023	0.136165	0.266967
ENSG00000245954	LINC02273	1.8374	2.56244	1.75153	1.46297	0.143475	0.278082
ENSG00000076716	GPC4	809.953	2.56175	0.234716	10.9142	9.85608e-28	1.42224e-25
ENSG00000206728	Y_RNA	0.708967	2.56127	2.60905	0.981684	0.326256	NA
ENSG00000285831	AC027329.1	0.708967	2.56127	2.60905	0.981684	0.326256	NA
ENSG00000258736	AL583722.3	0.706055	2.56113	2.6121	0.980486	0.326846	NA
ENSG00000241324	AC004930.1	0.700595	2.56087	2.61786	0.978229	0.327961	NA
ENSG00000183691	NOG	12.005	2.56041	0.893142	2.86674	0.00414718	0.0160959
ENSG00000259727	AC103740.2	27.2791	2.55986	0.589109	4.34531	1.39079e-05	0.000110221
ENSG00000182809	CRIP2	124.766	2.55859	0.556372	4.5987	4.25132e-06	3.79671e-05
ENSG00000272407	AL022394.1	1.25873	2.55816	1.82056	1.40515	0.159977	NA
ENSG00000164946	FREM1	1.2437	2.55482	2.41407	1.0583	0.289917	NA
ENSG00000165694	FRMD7	2.59893	2.55077	1.26892	2.0102	0.0444105	0.112831
ENSG00000281333	AC024941.2	3.68018	2.54654	1.12186	2.26992	0.0232123	0.0673047
ENSG00000070182	SPTB	33.1968	2.54521	0.486803	5.22843	1.70955e-07	2.0622e-06
ENSG00000171509	RXFP1	2.68448	2.54363	1.4104	1.80349	0.0713115	0.163455
ENSG00000173988	LRRC63	14.7995	2.54152	0.592542	4.28917	1.79342e-05	0.000138843
ENSG00000132821	VSTM2L	11.8975	2.54051	1.25367	2.02646	0.0427179	0.109254
ENSG00000149256	TENM4	147.644	2.53935	0.461637	5.50075	3.78173e-08	5.31715e-07
ENSG00000273853	AC023158.2	1.20698	2.53009	2.36387	1.07032	0.284475	NA
ENSG00000134042	MRO	1.24536	2.52557	1.81731	1.38973	0.164611	NA
ENSG00000237013	LINC01812	3.59992	2.52544	1.04402	2.41896	0.0155651	0.0487316
ENSG00000154102	C16orf74	61.6866	2.52479	0.409561	6.16463	7.06487e-10	1.39066e-08
ENSG00000174899	SLC66A1L	1.19937	2.52348	2.0141	1.2529	0.21024	NA
ENSG00000235043	TECRP1	1.19937	2.52348	2.0141	1.2529	0.21024	NA
ENSG00000007933	FMO3	3.05474	2.5208	1.41052	1.78714	0.0739149	0.167879
ENSG00000181585	TMIE	1.2683	2.52073	1.81445	1.38925	0.164756	NA
ENSG00000125968	ID1	868.194	2.51631	0.281268	8.9463	3.67603e-19	2.59376e-17
ENSG00000158525	CPA5	5.42601	2.51527	0.928824	2.70801	0.00676874	0.0243543
ENSG00000142910	TINAGL1	7.44416	2.51127	0.773815	3.24531	0.00117323	0.00545065
ENSG00000164181	ELOVL7	205.796	2.51066	0.520735	4.82138	1.42569e-06	1.4028e-05
ENSG00000156222	SLC28A1	0.715627	2.51017	2.65162	0.946655	0.343815	NA
ENSG00000232598	AL122034.1	0.715627	2.51017	2.65162	0.946655	0.343815	NA
ENSG00000251556	AC091887.1	0.715627	2.51017	2.65162	0.946655	0.343815	NA
ENSG00000260898	ADPGK-AS1	0.715627	2.51017	2.65162	0.946655	0.343815	NA
ENSG00000129244	ATP1B2	0.721087	2.51004	2.64608	0.948588	0.34283	NA
ENSG00000266733	TBC1D29P	0.721087	2.51004	2.64608	0.948588	0.34283	NA
ENSG00000183598	HIST2H3D	0.723999	2.50997	2.64314	0.949614	0.342308	NA
ENSG00000215875	ST13P20	0.723999	2.50997	2.64314	0.949614	0.342308	NA
ENSG00000248610	HSPA8P4	0.723999	2.50997	2.64314	0.949614	0.342308	NA
ENSG00000251692	PTX4	0.723999	2.50997	2.64314	0.949614	0.342308	NA
ENSG00000198930	CSAG1	128.539	2.50889	3.40519	0.736784	NA	NA
ENSG00000101384	JAG1	976.041	2.50827	0.264316	9.48965	2.31804e-21	1.97724e-19
ENSG00000166922	SCG5	21.3967	2.50024	0.674068	3.70918	0.000207928	0.00120442
ENSG00000272010	AC100814.1	4.26284	2.4969	1.05152	2.37457	0.0175696	0.0538134
ENSG00000230417	LINC00595	9.51966	2.4966	0.750505	3.32656	0.000879235	0.0042419
ENSG00000172399	MYOZ2	14.289	2.49646	0.578936	4.31215	1.61673e-05	0.000126132
ENSG00000237133	AC020594.1	1.79518	2.49437	1.62816	1.53202	0.125517	0.251742
ENSG00000185052	SLC24A3	1.17347	2.49275	1.99969	1.24657	0.212554	NA
ENSG00000283698	VINAC1P	1.2424	2.48912	1.81564	1.37093	0.170395	NA
ENSG00000266968	AC023421.1	0.706006	2.48582	3.19613	0.777759	0.436711	NA
ENSG00000223668	EEF1A1P24	0.683069	2.48484	3.22977	0.769354	0.441683	NA
ENSG00000277299	AC084876.1	0.683069	2.48484	3.22977	0.769354	0.441683	NA
ENSG00000285755	AC132153.1	0.680156	2.48471	3.23416	0.768272	0.442326	NA
ENSG00000284402	MIR7107	0.674696	2.48447	3.24245	0.766233	0.443537	NA
ENSG00000100557	CCDC198	0.336727	2.4825	3.77392	0.657804	0.510664	NA
ENSG00000136404	TM6SF1	0.336727	2.4825	3.77392	0.657804	0.510664	NA
ENSG00000143416	SELENBP1	0.336727	2.4825	3.77392	0.657804	0.510664	NA
ENSG00000144488	ESPNL	0.336727	2.4825	3.77392	0.657804	0.510664	NA
ENSG00000151224	MAT1A	0.336727	2.4825	3.77392	0.657804	0.510664	NA
ENSG00000161896	IP6K3	0.336727	2.4825	3.77392	0.657804	0.510664	NA
ENSG00000166796	LDHC	0.336727	2.4825	3.77392	0.657804	0.510664	NA
ENSG00000175728	C11orf44	0.336727	2.4825	3.77392	0.657804	0.510664	NA
ENSG00000183378	OVCH2	0.336727	2.4825	3.77392	0.657804	0.510664	NA
ENSG00000201544	SNORA16B	0.336727	2.4825	3.77392	0.657804	0.510664	NA
ENSG00000201683	Y_RNA	0.336727	2.4825	3.77392	0.657804	0.510664	NA
ENSG00000203737	GPR52	0.336727	2.4825	3.77392	0.657804	0.510664	NA
ENSG00000204065	TCEAL5	0.336727	2.4825	3.77392	0.657804	0.510664	NA
ENSG00000204092	LINC00951	0.336727	2.4825	3.77392	0.657804	0.510664	NA
ENSG00000206072	SERPINB11	0.336727	2.4825	3.77392	0.657804	0.510664	NA
ENSG00000207012	RNU6-72P	0.336727	2.4825	3.77392	0.657804	0.510664	NA
ENSG00000213849	AC104306.1	0.336727	2.4825	3.77392	0.657804	0.510664	NA
ENSG00000214810	CYCSP55	0.336727	2.4825	3.77392	0.657804	0.510664	NA
ENSG00000225483	RPL22P4	0.336727	2.4825	3.77392	0.657804	0.510664	NA
ENSG00000227038	GTF2IP7	0.336727	2.4825	3.77392	0.657804	0.510664	NA
ENSG00000227718	AC016730.1	0.336727	2.4825	3.77392	0.657804	0.510664	NA
ENSG00000228560	AL513323.1	0.336727	2.4825	3.77392	0.657804	0.510664	NA
ENSG00000229112	AL356583.2	0.336727	2.4825	3.77392	0.657804	0.510664	NA
ENSG00000237063	AL035420.2	0.336727	2.4825	3.77392	0.657804	0.510664	NA
ENSG00000239944	TRBV8-2	0.336727	2.4825	3.77392	0.657804	0.510664	NA
ENSG00000251219	LINC01217	0.336727	2.4825	3.77392	0.657804	0.510664	NA
ENSG00000252660	Y_RNA	0.336727	2.4825	3.77392	0.657804	0.510664	NA
ENSG00000253357	AC008708.1	0.336727	2.4825	3.77392	0.657804	0.510664	NA
ENSG00000253880	AC009435.1	0.336727	2.4825	3.77392	0.657804	0.510664	NA
ENSG00000254401	LINC02752	0.336727	2.4825	3.77392	0.657804	0.510664	NA
ENSG00000255526	NEDD8-MDP1	0.336727	2.4825	3.77392	0.657804	0.510664	NA
ENSG00000257771	LINC02395	0.336727	2.4825	3.77392	0.657804	0.510664	NA
ENSG00000257904	AL133372.3	0.336727	2.4825	3.77392	0.657804	0.510664	NA
ENSG00000258636	AL121821.2	0.336727	2.4825	3.77392	0.657804	0.510664	NA
ENSG00000258792	AL137230.1	0.336727	2.4825	3.77392	0.657804	0.510664	NA
ENSG00000259664	LINC02254	0.336727	2.4825	3.77392	0.657804	0.510664	NA
ENSG00000261549	AC107954.1	0.336727	2.4825	3.77392	0.657804	0.510664	NA
ENSG00000263343	AC009088.4	0.336727	2.4825	3.77392	0.657804	0.510664	NA
ENSG00000265110	MIR4731	0.336727	2.4825	3.77392	0.657804	0.510664	NA
ENSG00000265976	MIR4725	0.336727	2.4825	3.77392	0.657804	0.510664	NA
ENSG00000268309	AC008764.3	0.336727	2.4825	3.77392	0.657804	0.510664	NA
ENSG00000269371	AC008878.4	0.336727	2.4825	3.77392	0.657804	0.510664	NA
ENSG00000269421	AC011503.3	0.336727	2.4825	3.77392	0.657804	0.510664	NA
ENSG00000270509	AL713998.2	0.336727	2.4825	3.77392	0.657804	0.510664	NA
ENSG00000271830	AC012213.4	0.336727	2.4825	3.77392	0.657804	0.510664	NA
ENSG00000272425	AC009902.3	0.336727	2.4825	3.77392	0.657804	0.510664	NA
ENSG00000273342	AP000553.3	0.336727	2.4825	3.77392	0.657804	0.510664	NA
ENSG00000275334	MIR5787	0.336727	2.4825	3.77392	0.657804	0.510664	NA
ENSG00000276121	AC122108.2	0.336727	2.4825	3.77392	0.657804	0.510664	NA
ENSG00000278920	AC005005.4	0.336727	2.4825	3.77392	0.657804	0.510664	NA
ENSG00000279322	AL035252.4	0.336727	2.4825	3.77392	0.657804	0.510664	NA
ENSG00000285871	AL359844.1	0.336727	2.4825	3.77392	0.657804	0.510664	NA
ENSG00000286613	AC006213.7	0.336727	2.4825	3.77392	0.657804	0.510664	NA
ENSG00000242853	RN7SL749P	1.19066	2.48202	2.04782	1.21203	0.2255	NA
ENSG00000250497	AC007126.1	1.19066	2.48202	2.04782	1.21203	0.2255	NA
ENSG00000272138	LINC01607	1.22493	2.47953	1.8181	1.36381	0.172629	NA
ENSG00000163633	C4orf36	2.33903	2.47638	1.36878	1.80919	0.0704217	0.161686
ENSG00000172201	ID4	15.5919	2.4763	0.767281	3.22737	0.00124935	0.00575
ENSG00000182533	CAV3	3.07476	2.47437	1.17683	2.10258	0.0355027	0.0941507
ENSG00000169860	P2RY1	634.718	2.47422	0.251938	9.82075	9.16618e-23	8.88471e-21
ENSG00000104722	NEFM	1.80225	2.47408	1.67342	1.47846	0.139285	0.271801
ENSG00000227486	AL050309.1	9.08638	2.47215	1.02781	2.40525	0.0161614	0.0502788
ENSG00000248371	LINC02056	1.2165	2.46758	2.04117	1.20891	0.226699	NA
ENSG00000285547	AL133500.1	1.2165	2.46758	2.04117	1.20891	0.226699	NA
ENSG00000249279	LINC02057	39.8766	2.46207	0.37504	6.56482	5.2095e-11	1.24046e-09
ENSG00000244332	AL138759.1	2.91477	2.4609	1.31816	1.86692	0.0619128	0.146406
ENSG00000160838	LRRC71	1.70617	2.45844	1.59182	1.54442	0.122486	NA
ENSG00000226053	LINC01776	10.8614	2.45797	0.82095	2.99405	0.002753	0.0113968
ENSG00000135472	FAIM2	2.2631	2.45671	1.70792	1.43842	0.150315	0.288197
ENSG00000142197	DOP1B	793.034	2.45575	0.238356	10.3029	6.84021e-25	8.25643e-23
ENSG00000282034	AC106886.5	1.16556	2.45569	2.10856	1.16463	0.244169	NA
ENSG00000174343	CHRNA9	27.7918	2.45497	0.598175	4.10411	4.05882e-05	0.000288614
ENSG00000166924	NYAP1	6.25332	2.45488	1.16206	2.11252	0.0346415	0.0923515
ENSG00000134317	GRHL1	3.5611	2.45446	1.19938	2.04644	0.0407135	0.105122
ENSG00000135318	NT5E	7300.32	2.45404	0.209781	11.6981	1.30363e-31	2.66162e-29
ENSG00000105971	CAV2	2182.43	2.45338	0.178182	13.7689	3.92028e-43	1.67196e-40
ENSG00000067141	NEO1	175.086	2.45326	0.415024	5.91112	3.39794e-09	5.85924e-08
ENSG00000256603	AP003170.4	1.81728	2.45163	1.55657	1.57502	0.115252	0.236441
ENSG00000203995	ZYG11A	2.40222	2.45092	1.63218	1.50162	0.133194	0.262798
ENSG00000256660	CLEC12B	2.24506	2.44989	1.44892	1.69084	0.0908665	0.196963
ENSG00000185760	KCNQ5	333.596	2.44814	0.209501	11.6856	1.5108e-31	2.98921e-29
ENSG00000230955	AL929472.2	0.689728	2.44565	2.31077	1.05837	0.289888	NA
ENSG00000252255	RNU2-35P	0.689728	2.44565	2.31077	1.05837	0.289888	NA
ENSG00000261602	AC092115.2	0.689728	2.44565	2.31077	1.05837	0.289888	NA
ENSG00000268499	AC011479.2	0.689728	2.44565	2.31077	1.05837	0.289888	NA
ENSG00000270983	AL589674.1	0.689728	2.44565	2.31077	1.05837	0.289888	NA
ENSG00000277049	RNA5SP530	0.689728	2.44565	2.31077	1.05837	0.289888	NA
ENSG00000236953	ZDHHC20-IT1	0.695188	2.44553	2.30654	1.06026	0.289028	NA
ENSG00000238021	ARMC4P1	0.695188	2.44553	2.30654	1.06026	0.289028	NA
ENSG00000253833	AC022868.1	0.695188	2.44553	2.30654	1.06026	0.289028	NA
ENSG00000272755	AC245297.2	0.721038	2.44495	2.28691	1.06911	0.285021	NA
ENSG00000197385	ZNF860	5.41595	2.44491	0.886104	2.75917	0.00579484	0.021408
ENSG00000175084	DES	1.12718	2.44007	2.31597	1.05358	0.292074	NA
ENSG00000175676	GOLGA8EP	2.35372	2.43994	1.39792	1.74541	0.0809135	0.180192
ENSG00000006606	CCL26	57.5815	2.43965	0.427516	5.70657	1.15275e-08	1.81044e-07
ENSG00000143847	PPFIA4	17.0579	2.43819	0.717017	3.40047	0.00067271	0.00337181
ENSG00000274569	AC024884.1	1.78847	2.43804	1.50464	1.62035	0.105157	0.220181
ENSG00000251774	RNU6-377P	1.23154	2.43228	2.12667	1.1437	0.252747	NA
ENSG00000154678	PDE1C	558.157	2.42836	0.370849	6.54812	5.82656e-11	1.37544e-09
ENSG00000149968	MMP3	2.33074	2.42758	1.4857	1.63396	0.102267	0.215967
ENSG00000254979	AP000781.2	1.15594	2.42548	2.02338	1.19872	0.230635	NA
ENSG00000162267	ITIH3	1.76132	2.42193	1.72993	1.40002	0.161507	0.304185
ENSG00000114757	PEX5L	5.76049	2.41817	1.03608	2.33395	0.0195984	0.0588166
ENSG00000268333	AL132655.1	1.69493	2.41359	1.85617	1.3003	0.193497	NA
ENSG00000268375	AC010325.2	1.14221	2.41203	2.05756	1.17227	0.241088	NA
ENSG00000174963	ZIC4	4.0782	2.41048	1.00685	2.39408	0.0166623	0.0514866
ENSG00000255355	AP000640.2	1.10539	2.41	2.02476	1.19026	0.233944	NA
ENSG00000165376	CLDN2	53.1098	2.4077	0.496005	4.85419	1.20881e-06	1.21272e-05
ENSG00000077984	CST7	0.310828	2.40387	3.77857	0.636186	0.524655	NA
ENSG00000143318	CASQ1	0.310828	2.40387	3.77857	0.636186	0.524655	NA
ENSG00000160801	PTH1R	0.310828	2.40387	3.77857	0.636186	0.524655	NA
ENSG00000163581	SLC2A2	0.310828	2.40387	3.77857	0.636186	0.524655	NA
ENSG00000164485	IL22RA2	0.310828	2.40387	3.77857	0.636186	0.524655	NA
ENSG00000170298	LGALS9B	0.310828	2.40387	3.77857	0.636186	0.524655	NA
ENSG00000175445	LPL	0.310828	2.40387	3.77857	0.636186	0.524655	NA
ENSG00000181074	OR52N4	0.310828	2.40387	3.77857	0.636186	0.524655	NA
ENSG00000183018	SPNS2	0.310828	2.40387	3.77857	0.636186	0.524655	NA
ENSG00000189089	RIMKLBP1	0.310828	2.40387	3.77857	0.636186	0.524655	NA
ENSG00000207221	SNORA70E	0.310828	2.40387	3.77857	0.636186	0.524655	NA
ENSG00000214269	LGMNP1	0.310828	2.40387	3.77857	0.636186	0.524655	NA
ENSG00000214407	LINC02085	0.310828	2.40387	3.77857	0.636186	0.524655	NA
ENSG00000214553	LRRC37A11P	0.310828	2.40387	3.77857	0.636186	0.524655	NA
ENSG00000217239	AL136968.2	0.310828	2.40387	3.77857	0.636186	0.524655	NA
ENSG00000222365	SNORD12B	0.310828	2.40387	3.77857	0.636186	0.524655	NA
ENSG00000224307	AL161785.1	0.310828	2.40387	3.77857	0.636186	0.524655	NA
ENSG00000225438	KRT41P	0.310828	2.40387	3.77857	0.636186	0.524655	NA
ENSG00000227072	AL353706.1	0.310828	2.40387	3.77857	0.636186	0.524655	NA
ENSG00000229642	AC087857.1	0.310828	2.40387	3.77857	0.636186	0.524655	NA
ENSG00000229835	KHSRPP1	0.310828	2.40387	3.77857	0.636186	0.524655	NA
ENSG00000230623	AC104461.1	0.310828	2.40387	3.77857	0.636186	0.524655	NA
ENSG00000233581	AC069155.1	0.310828	2.40387	3.77857	0.636186	0.524655	NA
ENSG00000235833	AC017099.1	0.310828	2.40387	3.77857	0.636186	0.524655	NA
ENSG00000237628	MTCO2P19	0.310828	2.40387	3.77857	0.636186	0.524655	NA
ENSG00000241280	AC106712.1	0.310828	2.40387	3.77857	0.636186	0.524655	NA
ENSG00000241961	AC011037.1	0.310828	2.40387	3.77857	0.636186	0.524655	NA
ENSG00000242571	RPL21P11	0.310828	2.40387	3.77857	0.636186	0.524655	NA
ENSG00000248505	LINC02380	0.310828	2.40387	3.77857	0.636186	0.524655	NA
ENSG00000249417	AC117383.1	0.310828	2.40387	3.77857	0.636186	0.524655	NA
ENSG00000252212	RNU2-58P	0.310828	2.40387	3.77857	0.636186	0.524655	NA
ENSG00000253030	MIR2116	0.310828	2.40387	3.77857	0.636186	0.524655	NA
ENSG00000255057	AP003041.1	0.310828	2.40387	3.77857	0.636186	0.524655	NA
ENSG00000256514	AP003419.1	0.310828	2.40387	3.77857	0.636186	0.524655	NA
ENSG00000258820	AF111167.1	0.310828	2.40387	3.77857	0.636186	0.524655	NA
ENSG00000259419	HNRNPCP3	0.310828	2.40387	3.77857	0.636186	0.524655	NA
ENSG00000259813	AC138028.3	0.310828	2.40387	3.77857	0.636186	0.524655	NA
ENSG00000261435	AL592164.1	0.310828	2.40387	3.77857	0.636186	0.524655	NA
ENSG00000263388	AC002347.2	0.310828	2.40387	3.77857	0.636186	0.524655	NA
ENSG00000263443	AC100872.2	0.310828	2.40387	3.77857	0.636186	0.524655	NA
ENSG00000272215	U7	0.310828	2.40387	3.77857	0.636186	0.524655	NA
ENSG00000272882	OR2BH1P	0.310828	2.40387	3.77857	0.636186	0.524655	NA
ENSG00000273248	AC010997.5	0.310828	2.40387	3.77857	0.636186	0.524655	NA
ENSG00000274944	AL139260.3	0.310828	2.40387	3.77857	0.636186	0.524655	NA
ENSG00000275651	MIR6851	0.310828	2.40387	3.77857	0.636186	0.524655	NA
ENSG00000277501	AC243571.2	0.310828	2.40387	3.77857	0.636186	0.524655	NA
ENSG00000279433	AC018529.3	0.310828	2.40387	3.77857	0.636186	0.524655	NA
ENSG00000279587	AC006963.1	0.310828	2.40387	3.77857	0.636186	0.524655	NA
ENSG00000280294	AC011008.2	0.310828	2.40387	3.77857	0.636186	0.524655	NA
ENSG00000283072	AL158175.1	0.310828	2.40387	3.77857	0.636186	0.524655	NA
ENSG00000283327	MIR6841	0.310828	2.40387	3.77857	0.636186	0.524655	NA
ENSG00000283518	LINC02775	0.310828	2.40387	3.77857	0.636186	0.524655	NA
ENSG00000286853	AC008786.1	0.310828	2.40387	3.77857	0.636186	0.524655	NA
ENSG00000287029	AL162713.2	0.310828	2.40387	3.77857	0.636186	0.524655	NA
ENSG00000282980	AC055839.1	1.14512	2.40309	1.86285	1.29	0.197049	NA
ENSG00000229261	AL596223.1	36.7273	2.39912	0.393697	6.09383	1.10243e-09	2.08246e-08
ENSG00000228166	MTND1P11	1.12713	2.39795	2.09574	1.1442	0.252539	NA
ENSG00000261801	LOXL1-AS1	108.85	2.39789	0.390695	6.13749	8.38344e-10	1.6252e-08
ENSG00000250842	AC137770.1	1.23991	2.39677	2.12817	1.12621	0.260076	NA
ENSG00000226497	LINC02549	0.66383	2.39546	2.69059	0.890312	0.373299	NA
ENSG00000170523	KRT83	0.66929	2.39539	2.68441	0.892333	0.372214	NA
ENSG00000226859	LINC02051	0.66929	2.39539	2.68441	0.892333	0.372214	NA
ENSG00000286771	AC097658.3	0.66929	2.39539	2.68441	0.892333	0.372214	NA
ENSG00000239739	AC026316.2	1.20564	2.39536	2.13028	1.12444	0.260827	NA
ENSG00000254230	AC037459.3	0.672203	2.39536	2.68115	0.893406	0.37164	NA
ENSG00000268051	AC008395.1	0.672203	2.39536	2.68115	0.893406	0.37164	NA
ENSG00000235225	AC016712.1	0.695139	2.39507	2.65613	0.901715	0.367208	NA
ENSG00000256084	AC092112.1	0.695139	2.39507	2.65613	0.901715	0.367208	NA
ENSG00000254777	AC022182.1	7.09378	2.39126	0.81915	2.9192	0.00350936	0.014017
ENSG00000168505	GBX2	11.7438	2.39051	0.863758	2.76758	0.00564749	0.0209443
ENSG00000077157	PPP1R12B	674.795	2.38969	0.23779	10.0496	9.22517e-24	9.89103e-22
ENSG00000125899	C20orf187	2.24927	2.38944	1.36516	1.7503	0.0800662	0.17872
ENSG00000155657	TTN	26.9531	2.38882	0.45072	5.3	1.15802e-07	1.4441e-06
ENSG00000166803	PCLAF	485.442	2.38778	0.321438	7.42845	1.09881e-13	3.83426e-12
ENSG00000170624	SGCD	48.5595	2.38682	1.23467	1.93316	0.0532163	0.129857
ENSG00000148942	SLC5A12	1.11377	2.38487	1.82934	1.30368	0.192343	NA
ENSG00000230783	AC009961.3	1.11377	2.38487	1.82934	1.30368	0.192343	NA
ENSG00000096060	FKBP5	568.714	2.38195	0.292425	8.14552	3.77667e-16	1.81659e-14
ENSG00000221406	MIR320B2	1.1367	2.3802	1.82568	1.30374	0.192324	NA
ENSG00000274654	AC022467.1	5.0541	2.3781	0.956396	2.48652	0.0129	0.0416235
ENSG00000207696	MIR659	1.63222	2.37469	1.5898	1.49371	0.135252	NA
ENSG00000244588	RAD21L1	11.8591	2.37377	0.63383	3.74512	0.000180307	0.00106607
ENSG00000275345	AC091167.5	1.78051	2.37237	1.63021	1.45525	0.1456	0.281207
ENSG00000266835	GAPLINC	22.2594	2.37214	0.640625	3.70286	0.000213186	0.00123308
ENSG00000204410	MSH5	2.11346	2.37084	1.50053	1.58001	0.114105	0.234691
ENSG00000185532	PRKG1	117.268	2.36809	0.215866	10.9702	5.3146e-28	7.90681e-26
ENSG00000150281	CTF1	9.32925	2.36286	1.00561	2.34968	0.0187897	0.05687
ENSG00000226243	RPL37AP1	1.14216	2.36207	1.82606	1.29354	0.195826	NA
ENSG00000246582	AC100861.1	1.14216	2.36207	1.82606	1.29354	0.195826	NA
ENSG00000268080	AC016885.3	4.31147	2.35776	1.28126	1.84018	0.0657412	0.153548
ENSG00000196566	AL138767.1	2.78944	2.35753	1.48491	1.58766	0.112364	0.23198
ENSG00000159958	TNFRSF13C	5.66279	2.35517	0.84651	2.78221	0.00539897	0.0201472
ENSG00000153902	LGI4	2.23294	2.3542	1.31864	1.78533	0.0742078	0.168402
ENSG00000099282	TSPAN15	147.684	2.35157	0.342045	6.87502	6.19815e-12	1.6897e-10
ENSG00000287731	AL035603.1	1.08787	2.35133	1.86852	1.25839	0.208252	NA
ENSG00000273796	BX322562.1	3.36634	2.35104	1.21792	1.93038	0.05356	0.130547
ENSG00000243592	RPL17P22	1.1108	2.34655	1.86464	1.25845	0.20823	NA
ENSG00000124882	EREG	6.97455	2.34442	1.00074	2.34268	0.019146	0.0577297
ENSG00000234961	AL133415.1	19.462	2.34419	0.619246	3.78555	0.000153366	0.000927641
ENSG00000133816	MICAL2	3379.89	2.34267	0.259385	9.03163	1.6913e-19	1.23891e-17
ENSG00000001617	SEMA3F	103.534	2.33796	0.309565	7.55242	4.27244e-14	1.57686e-12
ENSG00000257950	P2RX5-TAX1BP3	1.10123	2.33663	2.47046	0.945829	0.344236	NA
ENSG00000162591	MEGF6	14.3076	2.33215	0.644446	3.61885	0.000295918	0.00164807
ENSG00000278493	AC039056.2	2.16196	2.33171	1.34166	1.73793	0.0822234	0.182158
ENSG00000234753	FOXP4-AS1	3.79373	2.33115	0.995442	2.34183	0.0191896	0.057834
ENSG00000112499	SLC22A2	36.0351	2.32923	0.645717	3.60721	0.000309513	0.00171236
ENSG00000262769	AC025627.1	7.57069	2.32863	0.879072	2.64896	0.008074	0.0282561
ENSG00000069696	DRD4	0.28493	2.32092	3.78373	0.613396	0.539614	NA
ENSG00000105261	OVOL3	0.28493	2.32092	3.78373	0.613396	0.539614	NA
ENSG00000137440	FGFBP1	0.28493	2.32092	3.78373	0.613396	0.539614	NA
ENSG00000143556	S100A7	0.28493	2.32092	3.78373	0.613396	0.539614	NA
ENSG00000159217	IGF2BP1	0.28493	2.32092	3.78373	0.613396	0.539614	NA
ENSG00000163810	TGM4	0.28493	2.32092	3.78373	0.613396	0.539614	NA
ENSG00000168993	CPLX1	0.28493	2.32092	3.78373	0.613396	0.539614	NA
ENSG00000169877	AHSP	0.28493	2.32092	3.78373	0.613396	0.539614	NA
ENSG00000170465	KRT6C	0.28493	2.32092	3.78373	0.613396	0.539614	NA
ENSG00000172250	SERHL	0.28493	2.32092	3.78373	0.613396	0.539614	NA
ENSG00000176595	KBTBD11	0.28493	2.32092	3.78373	0.613396	0.539614	NA
ENSG00000176746	MAGEB6	0.28493	2.32092	3.78373	0.613396	0.539614	NA
ENSG00000177689	MAGEB10	0.28493	2.32092	3.78373	0.613396	0.539614	NA
ENSG00000179577	AP003471.1	0.28493	2.32092	3.78373	0.613396	0.539614	NA
ENSG00000183379	SYNDIG1L	0.28493	2.32092	3.78373	0.613396	0.539614	NA
ENSG00000183813	CCR4	0.28493	2.32092	3.78373	0.613396	0.539614	NA
ENSG00000184611	KCNH7	0.28493	2.32092	3.78373	0.613396	0.539614	NA
ENSG00000185313	SCN10A	0.28493	2.32092	3.78373	0.613396	0.539614	NA
ENSG00000187486	KCNJ11	0.28493	2.32092	3.78373	0.613396	0.539614	NA
ENSG00000188175	HEPACAM2	0.28493	2.32092	3.78373	0.613396	0.539614	NA
ENSG00000198062	POTEH	0.28493	2.32092	3.78373	0.613396	0.539614	NA
ENSG00000199357	Y_RNA	0.28493	2.32092	3.78373	0.613396	0.539614	NA
ENSG00000200571	RNU6-1284P	0.28493	2.32092	3.78373	0.613396	0.539614	NA
ENSG00000201085	RNU6-173P	0.28493	2.32092	3.78373	0.613396	0.539614	NA
ENSG00000202522	Y_RNA	0.28493	2.32092	3.78373	0.613396	0.539614	NA
ENSG00000209645	SNORD105	0.28493	2.32092	3.78373	0.613396	0.539614	NA
ENSG00000212354	RNU6-1242P	0.28493	2.32092	3.78373	0.613396	0.539614	NA
ENSG00000213937	CLDN9	0.28493	2.32092	3.78373	0.613396	0.539614	NA
ENSG00000214866	DCDC2C	0.28493	2.32092	3.78373	0.613396	0.539614	NA
ENSG00000219222	RPL12P47	0.28493	2.32092	3.78373	0.613396	0.539614	NA
ENSG00000222036	POTEM	0.28493	2.32092	3.78373	0.613396	0.539614	NA
ENSG00000222627	RNU2-37P	0.28493	2.32092	3.78373	0.613396	0.539614	NA
ENSG00000223416	RPS26P15	0.28493	2.32092	3.78373	0.613396	0.539614	NA
ENSG00000223940	KRT8P8	0.28493	2.32092	3.78373	0.613396	0.539614	NA
ENSG00000224255	PDCL3P6	0.28493	2.32092	3.78373	0.613396	0.539614	NA
ENSG00000224865	AC009518.1	0.28493	2.32092	3.78373	0.613396	0.539614	NA
ENSG00000224976	PARP4P2	0.28493	2.32092	3.78373	0.613396	0.539614	NA
ENSG00000225937	PCA3	0.28493	2.32092	3.78373	0.613396	0.539614	NA
ENSG00000226004	AL591468.1	0.28493	2.32092	3.78373	0.613396	0.539614	NA
ENSG00000229851	ARSD-AS1	0.28493	2.32092	3.78373	0.613396	0.539614	NA
ENSG00000230223	ATXN8OS	0.28493	2.32092	3.78373	0.613396	0.539614	NA
ENSG00000230496	MTCO2P7	0.28493	2.32092	3.78373	0.613396	0.539614	NA
ENSG00000232220	AC008440.2	0.28493	2.32092	3.78373	0.613396	0.539614	NA
ENSG00000233087	RAB6D	0.28493	2.32092	3.78373	0.613396	0.539614	NA
ENSG00000236383	CCDC200	0.28493	2.32092	3.78373	0.613396	0.539614	NA
ENSG00000238024	DDX39BP2	0.28493	2.32092	3.78373	0.613396	0.539614	NA
ENSG00000238754	SCARNA18B	0.28493	2.32092	3.78373	0.613396	0.539614	NA
ENSG00000239316	RN7SL11P	0.28493	2.32092	3.78373	0.613396	0.539614	NA
ENSG00000241218	AC063944.2	0.28493	2.32092	3.78373	0.613396	0.539614	NA
ENSG00000241838	AP000529.1	0.28493	2.32092	3.78373	0.613396	0.539614	NA
ENSG00000248132	LINC02101	0.28493	2.32092	3.78373	0.613396	0.539614	NA
ENSG00000249593	AC011405.1	0.28493	2.32092	3.78373	0.613396	0.539614	NA
ENSG00000250751	AC015795.1	0.28493	2.32092	3.78373	0.613396	0.539614	NA
ENSG00000250902	SMAD1-AS1	0.28493	2.32092	3.78373	0.613396	0.539614	NA
ENSG00000250929	LINC01181	0.28493	2.32092	3.78373	0.613396	0.539614	NA
ENSG00000251107	PDCD5P2	0.28493	2.32092	3.78373	0.613396	0.539614	NA
ENSG00000251633	GYG1P1	0.28493	2.32092	3.78373	0.613396	0.539614	NA
ENSG00000252021	Y_RNA	0.28493	2.32092	3.78373	0.613396	0.539614	NA
ENSG00000253105	AP003548.1	0.28493	2.32092	3.78373	0.613396	0.539614	NA
ENSG00000253334	AC132219.1	0.28493	2.32092	3.78373	0.613396	0.539614	NA
ENSG00000253945	AC024995.1	0.28493	2.32092	3.78373	0.613396	0.539614	NA
ENSG00000254138	AC113386.1	0.28493	2.32092	3.78373	0.613396	0.539614	NA
ENSG00000257662	EIF4A1P12	0.28493	2.32092	3.78373	0.613396	0.539614	NA
ENSG00000257924	LINC02416	0.28493	2.32092	3.78373	0.613396	0.539614	NA
ENSG00000258572	AL133467.1	0.28493	2.32092	3.78373	0.613396	0.539614	NA
ENSG00000260100	AL512604.3	0.28493	2.32092	3.78373	0.613396	0.539614	NA
ENSG00000260880	HCCAT5	0.28493	2.32092	3.78373	0.613396	0.539614	NA
ENSG00000264029	AC061975.3	0.28493	2.32092	3.78373	0.613396	0.539614	NA
ENSG00000264435	AC104982.3	0.28493	2.32092	3.78373	0.613396	0.539614	NA
ENSG00000264564	AC090897.1	0.28493	2.32092	3.78373	0.613396	0.539614	NA
ENSG00000264737	MIR4511	0.28493	2.32092	3.78373	0.613396	0.539614	NA
ENSG00000265179	AP000894.2	0.28493	2.32092	3.78373	0.613396	0.539614	NA
ENSG00000265526	MIR4304	0.28493	2.32092	3.78373	0.613396	0.539614	NA
ENSG00000265799	AC090844.3	0.28493	2.32092	3.78373	0.613396	0.539614	NA
ENSG00000267523	AC008735.2	0.28493	2.32092	3.78373	0.613396	0.539614	NA
ENSG00000267669	AC098847.1	0.28493	2.32092	3.78373	0.613396	0.539614	NA
ENSG00000270361	AL451085.1	0.28493	2.32092	3.78373	0.613396	0.539614	NA
ENSG00000271889	AC016747.2	0.28493	2.32092	3.78373	0.613396	0.539614	NA
ENSG00000274390	MIR6885	0.28493	2.32092	3.78373	0.613396	0.539614	NA
ENSG00000275789	MIR8064	0.28493	2.32092	3.78373	0.613396	0.539614	NA
ENSG00000276765	MIR8073	0.28493	2.32092	3.78373	0.613396	0.539614	NA
ENSG00000278621	AC037198.2	0.28493	2.32092	3.78373	0.613396	0.539614	NA
ENSG00000279964	AC009949.1	0.28493	2.32092	3.78373	0.613396	0.539614	NA
ENSG00000283575	U6	0.28493	2.32092	3.78373	0.613396	0.539614	NA
ENSG00000285632	AC084024.4	0.28493	2.32092	3.78373	0.613396	0.539614	NA
ENSG00000286280	AC108063.2	0.28493	2.32092	3.78373	0.613396	0.539614	NA
ENSG00000286339	Z99496.2	0.28493	2.32092	3.78373	0.613396	0.539614	NA
ENSG00000158055	GRHL3	1.55122	2.3157	1.83864	1.25946	0.207863	NA
ENSG00000111275	ALDH2	3.20263	2.3144	1.44872	1.59755	0.110143	0.228477
ENSG00000260244	AC104083.1	2.06338	2.31062	1.7946	1.28754	0.197906	0.352372
ENSG00000104490	NCALD	443.088	2.3096	0.396709	5.8219	5.81818e-09	9.66775e-08
ENSG00000220868	MRPL35P1	0.652964	2.3075	3.33518	0.691866	0.489021	NA
ENSG00000226251	LINC02608	0.652964	2.3075	3.33518	0.691866	0.489021	NA
ENSG00000228727	SAPCD1	0.652964	2.3075	3.33518	0.691866	0.489021	NA
ENSG00000235070	AC062015.1	0.652964	2.3075	3.33518	0.691866	0.489021	NA
ENSG00000241431	RPL37P6	0.652964	2.3075	3.33518	0.691866	0.489021	NA
ENSG00000248329	APELA	0.652964	2.3075	3.33518	0.691866	0.489021	NA
ENSG00000251520	AL162431.2	0.652964	2.3075	3.33518	0.691866	0.489021	NA
ENSG00000278941	SMG6-IT1	0.652964	2.3075	3.33518	0.691866	0.489021	NA
ENSG00000140323	DISP2	4.92758	2.30733	0.897704	2.57026	0.0101621	0.0343064
ENSG00000007237	GAS7	0.658424	2.30708	3.32659	0.693526	0.48798	NA
ENSG00000074803	SLC12A1	0.658424	2.30708	3.32659	0.693526	0.48798	NA
ENSG00000161929	SCIMP	0.658424	2.30708	3.32659	0.693526	0.48798	NA
ENSG00000186510	CLCNKA	0.658424	2.30708	3.32659	0.693526	0.48798	NA
ENSG00000242324	AL049634.1	0.658424	2.30708	3.32659	0.693526	0.48798	NA
ENSG00000249483	AC026726.1	0.658424	2.30708	3.32659	0.693526	0.48798	NA
ENSG00000249604	AC096564.2	0.658424	2.30708	3.32659	0.693526	0.48798	NA
ENSG00000250366	TUNAR	0.658424	2.30708	3.32659	0.693526	0.48798	NA
ENSG00000102970	CCL17	0.661336	2.30685	3.32205	0.694406	0.487428	NA
ENSG00000260907	AC015818.2	0.661336	2.30685	3.32205	0.694406	0.487428	NA
ENSG00000284430	AC020912.1	0.661336	2.30685	3.32205	0.694406	0.487428	NA
ENSG00000283445	AL136985.3	2.18661	2.30684	1.41487	1.63043	0.10301	0.21701
ENSG00000129221	AIPL1	4.96931	2.30587	0.926303	2.48933	0.0127985	0.0413448
ENSG00000212747	RTL8B	2.14812	2.30556	1.74762	1.31925	0.187085	0.338314
ENSG00000160180	TFF3	0.684273	2.30508	3.28724	0.701221	0.483165	NA
ENSG00000184357	HIST1H1B	0.684273	2.30508	3.28724	0.701221	0.483165	NA
ENSG00000243560	RN7SL364P	0.684273	2.30508	3.28724	0.701221	0.483165	NA
ENSG00000275871	AC131025.2	0.684273	2.30508	3.28724	0.701221	0.483165	NA
ENSG00000284686	AC119674.2	0.684273	2.30508	3.28724	0.701221	0.483165	NA
ENSG00000146281	PM20D2	578.087	2.30399	0.282164	8.16544	3.20255e-16	1.56794e-14
ENSG00000130475	FCHO1	13.7422	2.30178	0.680511	3.38243	0.00071847	0.00356118
ENSG00000081923	ATP8B1	1735.78	2.29917	0.289011	7.9553	1.78693e-15	7.957e-14
ENSG00000277734	TRAC	152.601	2.29864	0.389046	5.90842	3.45413e-09	5.94544e-08
ENSG00000004468	CD38	3.15629	2.29136	1.31337	1.74465	0.0810457	0.180371
ENSG00000213401	MAGEA12	233.181	2.28943	3.4854	0.656863	NA	NA
ENSG00000214012	KRT18P38	0.641236	2.28862	3.30151	0.693204	0.488182	NA
ENSG00000250732	RPEP1	0.615386	2.28803	3.34512	0.68399	0.493982	NA
ENSG00000287093	AC003093.1	0.615386	2.28803	3.34512	0.68399	0.493982	NA
ENSG00000152092	ASTN1	0.609927	2.2879	3.35466	0.682005	0.495236	NA
ENSG00000260922	AC009139.1	0.609927	2.2879	3.35466	0.682005	0.495236	NA
ENSG00000117245	KIF17	11.8692	2.28542	0.850922	2.68582	0.00723527	0.0257614
ENSG00000236546	AL033527.2	7.41749	2.2853	0.768555	2.97351	0.00294417	0.012053
ENSG00000183873	SCN5A	53.0306	2.28503	0.453712	5.03629	4.74629e-07	5.21711e-06
ENSG00000287484	AC068580.5	1.09037	2.28338	2.12303	1.07553	0.282139	NA
ENSG00000182782	HCAR2	3.2097	2.28331	1.07764	2.11882	0.0341059	0.0914175
ENSG00000254838	GVINP1	46.0798	2.2807	0.488485	4.66893	3.02773e-06	2.7883e-05
ENSG00000137225	CAPN11	2.69463	2.2762	1.44702	1.57302	0.115714	0.237161
ENSG00000287646	AC021701.1	2.16492	2.2757	1.50064	1.51649	0.129395	0.257369
ENSG00000187122	SLIT1	2.80855	2.27334	1.24768	1.82206	0.068446	0.158172
ENSG00000198658	ABHD17AP1	1.04273	2.26673	2.42725	0.93387	0.350371	NA
ENSG00000278769	AC090510.3	1.00515	2.26656	2.08616	1.08647	0.27727	NA
ENSG00000105048	TNNT1	11.0026	2.26342	0.761042	2.97411	0.00293841	0.0120346
ENSG00000227825	SLC9A7P1	11.0406	2.2624	0.921361	2.4555	0.0140688	0.0448148
ENSG00000272864	AC135803.1	1.57415	2.2615	1.84244	1.22745	0.219654	NA
ENSG00000255446	AP003064.2	2.06718	2.2581	1.47569	1.53019	0.125969	0.252438
ENSG00000107159	CA9	36.8958	2.25602	0.752446	2.99824	0.0027154	0.0112728
ENSG00000267201	LINC01775	7.6087	2.24941	0.747967	3.00737	0.00263522	0.0109994
ENSG00000243321	LINC01998	2.71167	2.24774	1.30946	1.71653	0.0860643	0.189073
ENSG00000261220	AC103706.1	8.80643	2.24547	0.834599	2.69048	0.00713502	0.0254906
ENSG00000198759	EGFL6	1.01353	2.2402	2.08281	1.07557	0.282122	NA
ENSG00000255269	LINC02710	1.09994	2.23952	1.91096	1.17193	0.241224	NA
ENSG00000279499	AL157770.1	1.09994	2.23952	1.91096	1.17193	0.241224	NA
ENSG00000259712	AC023906.5	4.12084	2.23865	0.960199	2.33145	0.0197299	0.0591187
ENSG00000100314	CABP7	0.615338	2.23663	2.72558	0.820609	0.411869	NA
ENSG00000197575	RPS17P2	0.615338	2.23663	2.72558	0.820609	0.411869	NA
ENSG00000267253	WHSC1L2P	0.615338	2.23663	2.72558	0.820609	0.411869	NA
ENSG00000272814	AC093732.2	0.615338	2.23663	2.72558	0.820609	0.411869	NA
ENSG00000131002	TXLNGY	0.592401	2.23565	2.75536	0.811383	0.417146	NA
ENSG00000221826	PSG3	0.592401	2.23565	2.75536	0.811383	0.417146	NA
ENSG00000275393	AC018695.6	0.592401	2.23565	2.75536	0.811383	0.417146	NA
ENSG00000203647	AC106827.1	0.589488	2.23552	2.75925	0.81019	0.417831	NA
ENSG00000204385	SLC44A4	0.589488	2.23552	2.75925	0.81019	0.417831	NA
ENSG00000239919	SNRPGP3	0.589488	2.23552	2.75925	0.81019	0.417831	NA
ENSG00000168594	ADAM29	0.584028	2.23528	2.76664	0.807942	0.419124	NA
ENSG00000205704	LINC00634	0.584028	2.23528	2.76664	0.807942	0.419124	NA
ENSG00000237774	AC126615.1	0.584028	2.23528	2.76664	0.807942	0.419124	NA
ENSG00000106034	CPED1	777.309	2.23514	0.249821	8.94697	3.65384e-19	2.58762e-17
ENSG00000115884	SDC1	2448.08	2.23503	0.258209	8.65586	4.89209e-18	3.05827e-16
ENSG00000214832	UPF3AP2	1.0511	2.22201	2.11918	1.04852	0.294399	NA
ENSG00000280744	LINC01173	8.47553	2.22078	0.776587	2.85967	0.00424086	0.0164028
ENSG00000217130	AL139100.1	1.1054	2.22017	1.91129	1.16161	0.245393	NA
ENSG00000259254	AC022405.1	1.07404	2.21617	2.11379	1.04843	0.29444	NA
ENSG00000087258	GNAO1	6.51545	2.21461	1.17723	1.8812	0.0599444	0.142754
ENSG00000230529	CEACAMP9	1.56997	2.21455	2.00407	1.10502	0.269149	NA
ENSG00000214510	SPINK13	2.42724	2.21303	1.7971	1.23145	0.218155	0.37777
ENSG00000276170	AC244153.1	41.5883	2.21257	0.438193	5.0493	4.43442e-07	4.90521e-06
ENSG00000163331	DAPL1	2.03706	2.21061	1.92232	1.14997	0.250156	0.417078
ENSG00000130052	STARD8	311.265	2.2101	0.340488	6.49098	8.52791e-11	1.95154e-09
ENSG00000076554	TPD52	293.078	2.20959	0.310631	7.11325	1.13345e-12	3.43111e-11
ENSG00000283674	AC068587.4	1.61044	2.20926	2.00358	1.10266	0.270177	NA
ENSG00000111186	WNT5B	562.878	2.20819	0.308454	7.1589	8.1325e-13	2.50127e-11
ENSG00000159840	ZYX	1081.09	2.20604	0.350988	6.28522	3.274e-10	6.82243e-09
ENSG00000108821	COL1A1	4280.59	2.20363	0.822238	2.68004	0.00736131	0.0261239
ENSG00000273628	AL354798.1	0.987627	2.20244	2.08882	1.05439	0.291703	NA
ENSG00000275674	AC091167.6	0.987627	2.20244	2.08882	1.05439	0.291703	NA
ENSG00000206622	SNORA69	1.4584	2.20222	1.90314	1.15715	0.24721	NA
ENSG00000250770	AC005865.1	1.52694	2.20079	1.68289	1.30774	0.19096	NA
ENSG00000235033	AL590999.1	2.46019	2.19941	1.33492	1.6476	0.0994354	0.21157
ENSG00000126803	HSPA2	90.9463	2.197	0.560216	3.92169	8.79285e-05	0.000567044
ENSG00000121236	TRIM6	173.128	2.19474	0.404834	5.42133	5.91586e-08	7.94521e-07
ENSG00000105122	RASAL3	1.01056	2.19179	2.084	1.05172	0.292927	NA
ENSG00000174156	GSTA3	4.86328	2.19089	1.13124	1.93672	0.0527795	0.128955
ENSG00000228499	TMSB10P1	1.60924	2.18267	1.71876	1.26991	0.204117	NA
ENSG00000171004	HS6ST2	13.9424	2.18237	0.778373	2.80375	0.00505115	0.0190493
ENSG00000143367	TUFT1	343.675	2.18222	0.197067	11.0735	1.68691e-28	2.59002e-26
ENSG00000251493	FOXD1	331.317	2.1816	0.313456	6.95982	3.40719e-12	9.57406e-11
ENSG00000158486	DNAH3	1.01348	2.17987	2.08451	1.04575	0.295677	NA
ENSG00000285554	AC242988.2	3.39933	2.17864	1.12308	1.93988	0.052394	0.128209
ENSG00000085563	ABCB1	33.2267	2.17818	0.479538	4.54224	5.56592e-06	4.8445e-05
ENSG00000227071	FOCAD-AS1	0.956269	2.17732	2.15597	1.0099	0.312542	NA
ENSG00000286459	AP006287.3	3.42944	2.17622	1.12406	1.93604	0.0528627	0.129126
ENSG00000178031	ADAMTSL1	718.529	2.1745	0.180006	12.0801	1.3448e-33	3.22618e-31
ENSG00000234754	LINC02817	5.44149	2.17379	0.947085	2.29524	0.0217195	0.063913
ENSG00000286212	AC097654.1	1.97641	2.17325	1.38422	1.57002	0.116411	0.238108
ENSG00000228097	MTATP6P11	0.589439	2.17133	2.75067	0.789379	0.42989	NA
ENSG00000254522	AP001767.1	0.589439	2.17133	2.75067	0.789379	0.42989	NA
ENSG00000258284	POLR2KP1	0.589439	2.17133	2.75067	0.789379	0.42989	NA
ENSG00000279094	LINC01670	0.589439	2.17133	2.75067	0.789379	0.42989	NA
ENSG00000286318	AC096576.6	0.589439	2.17133	2.75067	0.789379	0.42989	NA
ENSG00000211592	IGKC	0.566503	2.16995	2.78236	0.779896	0.435452	NA
ENSG00000231769	AL035701.1	0.566503	2.16995	2.78236	0.779896	0.435452	NA
ENSG00000257809	AC034102.5	0.566503	2.16995	2.78236	0.779896	0.435452	NA
ENSG00000279996	AC004491.1	0.566503	2.16995	2.78236	0.779896	0.435452	NA
ENSG00000285888	Z85996.2	0.566503	2.16995	2.78236	0.779896	0.435452	NA
ENSG00000229083	PSMA6P2	0.56359	2.16977	2.78651	0.77867	0.436174	NA
ENSG00000263883	EEF1DP7	0.56359	2.16977	2.78651	0.77867	0.436174	NA
ENSG00000278514	AC068831.6	0.56359	2.16977	2.78651	0.77867	0.436174	NA
ENSG00000280083	AC079777.1	0.56359	2.16977	2.78651	0.77867	0.436174	NA
ENSG00000196460	RFX8	0.55813	2.16944	2.79438	0.776358	0.437538	NA
ENSG00000228399	AL109741.2	0.55813	2.16944	2.79438	0.776358	0.437538	NA
ENSG00000229896	AL157373.2	0.55813	2.16944	2.79438	0.776358	0.437538	NA
ENSG00000251459	AC013724.1	0.55813	2.16944	2.79438	0.776358	0.437538	NA
ENSG00000275805	AC090206.1	0.55813	2.16944	2.79438	0.776358	0.437538	NA
ENSG00000165887	ANKRD2	2.01614	2.16863	1.39734	1.55196	0.120671	0.244269
ENSG00000244040	IL12A-AS1	4.37073	2.16711	0.974665	2.22344	0.0261861	0.0740481
ENSG00000233579	KRT8P15	1.97435	2.16643	1.61899	1.33813	0.180853	0.330121
ENSG00000255727	LINC01489	1.50359	2.16497	1.64555	1.31565	0.188291	NA
ENSG00000220472	AL139095.2	2.20284	2.1622	1.65786	1.30421	0.192161	0.344668
ENSG00000163823	CCR1	5.52778	2.16129	1.08225	1.99703	0.0458215	0.115453
ENSG00000157470	FAM81A	38.1553	2.15986	0.420599	5.13519	2.81863e-07	3.26267e-06
ENSG00000287812	AC105046.2	0.999746	2.1589	2.48513	0.868729	0.384995	NA
ENSG00000169884	WNT10B	47.5844	2.15883	0.470421	4.58914	4.45077e-06	3.95276e-05
ENSG00000163701	IL17RE	8.85651	2.15792	0.713683	3.02363	0.0024976	0.0104839
ENSG00000245534	RORA-AS1	3.10474	2.15714	1.16015	1.85936	0.062976	0.148408
ENSG00000174898	CATSPERD	1.02014	2.15639	2.16755	0.994853	0.319808	NA
ENSG00000269947	AC135178.6	6.10731	2.15513	0.841673	2.56053	0.0104513	0.0350727
ENSG00000130940	CASZ1	31.8771	2.14952	0.483808	4.44292	8.87457e-06	7.3732e-05
ENSG00000198108	CHSY3	122.755	2.1483	0.479743	4.47803	7.53367e-06	6.38068e-05
ENSG00000232936	AL157400.2	1.0457	2.1481	2.55149	0.841902	0.399843	NA
ENSG00000161180	CCDC116	2.05371	2.14633	1.3763	1.55949	0.118881	0.241845
ENSG00000113231	PDE8B	0.962928	2.14551	2.1472	0.999211	0.317692	NA
ENSG00000247287	AL359220.1	0.962928	2.14551	2.1472	0.999211	0.317692	NA
ENSG00000231579	RPL7P21	1.47223	2.14347	1.5604	1.37367	0.169545	NA
ENSG00000117155	SSX2IP	1067.55	2.13895	0.155424	13.7621	4.30961e-43	1.79804e-40
ENSG00000232526	VDAC1P13	0.987579	2.13551	2.15056	0.993003	0.320709	NA
ENSG00000231566	LINC02595	20.7557	2.13272	0.50491	4.22396	2.40049e-05	0.000180103
ENSG00000254038	AC092818.1	1.41286	2.12821	1.74103	1.22238	0.221562	NA
ENSG00000079263	SP140	42.9957	2.12683	0.547571	3.88412	0.000102703	0.000651378
ENSG00000254719	AC080023.2	0.968388	2.12256	1.93417	1.0974	0.272467	NA
ENSG00000125810	CD93	1.89379	2.12255	2.2252	0.953867	0.340151	0.517142
ENSG00000259071	AL359397.2	29.7557	2.1215	0.427873	4.95826	7.11272e-07	7.5004e-06
ENSG00000099204	ABLIM1	792.769	2.12146	0.223611	9.48727	2.37157e-21	2.01395e-19
ENSG00000182508	LHFPL1	4.804	2.12071	1.22132	1.7364	0.0824927	0.182571
ENSG00000279691	AC113410.3	2.47062	2.12018	1.4195	1.49362	0.135276	0.265815
ENSG00000280321	AC129502.1	1.02851	2.1199	2.16873	0.977484	0.328329	NA
ENSG00000183778	B3GALT5	4.49184	2.11953	0.957671	2.21321	0.0268832	0.0755626
ENSG00000248734	AC008906.1	1.4897	2.11905	1.68361	1.25863	0.208163	NA
ENSG00000249738	AC008691.1	3.35175	2.11628	1.16514	1.81633	0.0693197	0.15971
ENSG00000184274	LINC00315	0.930371	2.11424	2.54962	0.829235	0.406971	NA
ENSG00000235036	AL035456.1	1.48726	2.11423	1.76921	1.19502	0.23208	NA
ENSG00000135842	NIBAN1	5706.32	2.11185	0.277844	7.60084	2.94213e-14	1.10717e-12
ENSG00000172717	FAM71D	0.973848	2.1108	2.14065	0.986052	0.324107	NA
ENSG00000243403	AC090543.2	0.973848	2.1108	2.14065	0.986052	0.324107	NA
ENSG00000283498	MIR1244-2	22.7193	2.11078	0.430121	4.90741	9.22891e-07	9.51242e-06
ENSG00000232892	AL499616.1	1.45759	2.11067	1.87926	1.12314	0.261379	NA
ENSG00000258659	TRIM34	4.98481	2.11032	0.983261	2.14624	0.0318535	0.0865542
ENSG00000215482	CALM2P3	0.994238	2.10946	1.92683	1.09478	0.273613	NA
ENSG00000254387	MYL12AP1	0.994238	2.10946	1.92683	1.09478	0.273613	NA
ENSG00000256356	HSPA8P5	0.994238	2.10946	1.92683	1.09478	0.273613	NA
ENSG00000147257	GPC3	11.5256	2.10854	0.800327	2.6346	0.0084236	0.0293032
ENSG00000279739	AC011369.2	0.953308	2.10836	2.53974	0.83015	0.406454	NA
ENSG00000150051	MKX	3.96465	2.10576	1.02539	2.05361	0.040013	0.10369
ENSG00000241511	RPS15AP24	0.93703	2.10291	2.15356	0.976478	0.328828	NA
ENSG00000130590	SAMD10	7.40563	2.10228	0.995142	2.11254	0.0346398	0.0923515
ENSG00000124772	CPNE5	14.4267	2.10211	0.550831	3.81625	0.000135496	0.000831344
ENSG00000120337	TNFSF18	1.3515	2.10137	1.79099	1.1733	0.240675	NA
ENSG00000231210	LINC01510	4.612	2.09946	1.11628	1.88076	0.0600049	0.142809
ENSG00000266651	AC093484.4	1.34858	2.09891	1.98726	1.05618	0.290884	NA
ENSG00000128578	STRIP2	926.125	2.09552	0.218442	9.59301	8.55497e-22	7.67229e-20
ENSG00000185697	MYBL1	470.065	2.09285	0.211971	9.87331	5.43422e-23	5.40381e-21
ENSG00000228707	AL691426.1	0.979674	2.09242	2.13845	0.978474	0.32784	NA
ENSG00000138119	MYOF	6648.42	2.0923	0.170977	12.2373	1.96446e-34	5.09486e-32
ENSG00000139220	PPFIA2	51.6115	2.09087	0.475114	4.40077	1.07868e-05	8.77773e-05
ENSG00000255866	AC090023.1	1.56404	2.09071	2.32173	0.900495	0.367857	NA
ENSG00000244230	RN7SL151P	0.999698	2.08981	1.92707	1.08445	0.278165	NA
ENSG00000156510	HKDC1	582.008	2.08883	0.273564	7.6356	2.24771e-14	8.67398e-13
ENSG00000183779	ZNF703	738.855	2.08849	0.26093	8.00405	1.20392e-15	5.47529e-14
ENSG00000273374	AC069222.1	1.58118	2.08765	1.68799	1.23677	0.216174	NA
ENSG00000262188	LINC01978	1.31176	2.087	2.79927	0.745551	0.455939	NA
ENSG00000153923	CLCA3P	7.92326	2.08369	0.741245	2.81107	0.00493774	0.0186656
ENSG00000170381	SEMA3E	19.3494	2.08362	0.767845	2.71359	0.00665579	0.0240109
ENSG00000171840	NINJ2	1.39243	2.08278	1.56363	1.33202	0.182855	NA
ENSG00000184106	TREML3P	1.43255	2.08276	1.95886	1.06325	0.287668	NA
ENSG00000280852	AC025048.6	0.94249	2.08249	1.9384	1.07433	0.282673	NA
ENSG00000224189	HAGLR	18.0134	2.08173	0.655554	3.17553	0.00149565	0.00672551
ENSG00000271989	AL139424.1	1.00261	2.07968	1.9272	1.07912	0.280535	NA
ENSG00000153563	CD8A	2.48987	2.07836	1.27226	1.63359	0.102345	0.216107
ENSG00000255491	AC100858.3	4.26745	2.0778	1.06406	1.95271	0.050854	0.125168
ENSG00000185433	LINC00158	1.09448	2.07725	2.99102	0.694495	0.487372	NA
ENSG00000113525	IL5	0.563541	2.07715	3.41394	0.608433	0.542901	NA
ENSG00000259000	DOCK11P1	0.563541	2.07715	3.41394	0.608433	0.542901	NA
ENSG00000196796	NPIPB10P	0.540604	2.07575	3.46062	0.599821	0.548626	NA
ENSG00000206228	HNRNPA1P4	0.537691	2.07557	3.46676	0.598708	0.549368	NA
ENSG00000231625	SLC47A1P2	0.537691	2.07557	3.46676	0.598708	0.549368	NA
ENSG00000232883	AL451081.2	0.537691	2.07557	3.46676	0.598708	0.549368	NA
ENSG00000241923	RPL14P3	0.537691	2.07557	3.46676	0.598708	0.549368	NA
ENSG00000263628	MIR3155A	0.537691	2.07557	3.46676	0.598708	0.549368	NA
ENSG00000267484	AC027319.1	0.537691	2.07557	3.46676	0.598708	0.549368	NA
ENSG00000268916	CSAG3	0.537691	2.07557	3.46676	0.598708	0.549368	NA
ENSG00000184160	ADRA2C	0.532232	2.07524	3.47838	0.596611	0.550767	NA
ENSG00000231636	AGBL5-AS1	0.532232	2.07524	3.47838	0.596611	0.550767	NA
ENSG00000255553	LINC02733	0.532232	2.07524	3.47838	0.596611	0.550767	NA
ENSG00000273555	MIR6812	0.532232	2.07524	3.47838	0.596611	0.550767	NA
ENSG00000274238	AC097478.1	0.532232	2.07524	3.47838	0.596611	0.550767	NA
ENSG00000274698	AC099521.1	0.532232	2.07524	3.47838	0.596611	0.550767	NA
ENSG00000008118	CAMK1G	132.778	2.07513	0.531805	3.90205	9.53814e-05	0.000610594
ENSG00000066032	CTNNA2	3.16289	2.07495	1.32459	1.56649	0.117234	0.239433
ENSG00000213943	KRT18P17	0.945403	2.07448	1.93588	1.0716	0.283902	NA
ENSG00000151090	THRB	154.787	2.07369	0.415474	4.99113	6.00255e-07	6.46108e-06
ENSG00000138180	CEP55	2587.09	2.07338	0.188207	11.0165	3.1822e-28	4.80888e-26
ENSG00000285035	AC091057.5	0.968339	2.06947	1.93076	1.07184	0.283791	NA
ENSG00000150275	PCDH15	19.3736	2.06542	0.528273	3.90976	9.23889e-05	0.000593615
ENSG00000274023	AL360169.2	0.911132	2.06282	2.52431	0.817181	0.413825	NA
ENSG00000230109	LINC02643	3.32125	2.06223	1.22726	1.68035	0.0928891	0.200419
ENSG00000126860	EVI2A	440.505	2.06207	0.270066	7.63543	2.25075e-14	8.67398e-13
ENSG00000287932	AC000065.2	1.44417	2.06185	1.60987	1.28076	0.20028	NA
ENSG00000151704	KCNJ1	1.80809	2.06184	1.41465	1.4575	0.144979	0.280346
ENSG00000248429	FAM198B-AS1	3.3154	2.06131	1.20568	1.70967	0.0873278	0.191171
ENSG00000267073	AC005256.1	3.23935	2.05866	1.46381	1.40637	0.159615	0.301627
ENSG00000166840	GLYATL1	18.2629	2.05814	0.511175	4.02629	5.6663e-05	0.000387692
ENSG00000129195	PIMREG	1581.15	2.05203	0.185858	11.0409	2.42695e-28	3.69667e-26
ENSG00000174502	SLC26A9	1.36944	2.05061	1.68811	1.21474	0.224465	NA
ENSG00000287936	AL391425.1	0.953775	2.04978	2.14457	0.955802	0.339172	NA
ENSG00000129988	LBP	1.02555	2.04952	2.144	0.95593	0.339107	NA
ENSG00000203650	LINC01285	4.71318	2.04822	0.969168	2.11338	0.034568	0.0922164
ENSG00000132481	TRIM47	25.4425	2.0476	0.720955	2.84012	0.00450971	0.0172893
ENSG00000173267	SNCG	11.8863	2.04571	0.911795	2.24361	0.0248575	0.0710236
ENSG00000232110	AL353751.1	3.32666	2.04505	1.04398	1.9589	0.050124	0.123775
ENSG00000152977	ZIC1	51.7905	2.04421	0.334894	6.10404	1.03418e-09	1.96515e-08
ENSG00000135636	DYSF	449.929	2.04334	0.694765	2.94106	0.00327094	0.0131827
ENSG00000221643	SNORA77	4.30049	2.03862	1.03566	1.96844	0.0490177	0.121638
ENSG00000207614	MIR193A	0.919504	2.03328	2.19392	0.926779	0.354041	NA
ENSG00000273210	AP001437.1	2.85083	2.03311	1.11462	1.82403	0.0681478	0.157691
ENSG00000226855	RPSAP17	1.37865	2.0326	1.96572	1.03402	0.301125	NA
ENSG00000135077	HAVCR2	20.6617	2.0302	1.12479	1.80496	0.0710817	0.163026
ENSG00000280029	AC244517.11	0.883127	2.02765	3.07814	0.658725	0.510073	NA
ENSG00000130203	APOE	52.2916	2.02414	0.632805	3.19868	0.00138057	0.00626973
ENSG00000146147	MLIP	3.20803	2.02409	1.13791	1.77877	0.0752767	0.170168
ENSG00000276727	AC137834.2	1.34354	2.02164	1.74462	1.15879	0.246543	NA
ENSG00000165244	ZNF367	711.137	2.02124	0.27377	7.383	1.54767e-13	5.2852e-12
ENSG00000165168	CYBB	4.93887	2.01769	0.891173	2.26408	0.0235692	0.0681645
ENSG00000272157	AC107373.2	2.61898	2.01748	1.2426	1.6236	0.104461	0.219178
ENSG00000121797	CCRL2	21.7779	2.0165	0.581369	3.46854	0.000523289	0.00271651
ENSG00000006747	SCIN	16.01	2.01612	0.484645	4.16	3.18245e-05	0.000232765
ENSG00000204934	ATP6V0E2-AS1	83.6686	2.01426	0.362601	5.55504	2.77543e-08	4.01402e-07
ENSG00000196844	PATE2	0.547263	2.01381	2.89214	0.696304	0.486238	NA
ENSG00000238735	RNU7-113P	0.547263	2.01381	2.89214	0.696304	0.486238	NA
ENSG00000242952	RPSAP3	0.547263	2.01381	2.89214	0.696304	0.486238	NA
ENSG00000256732	AC006065.4	0.547263	2.01381	2.89214	0.696304	0.486238	NA
ENSG00000286224	AP000471.1	0.547263	2.01381	2.89214	0.696304	0.486238	NA
ENSG00000100368	CSF2RB	0.552723	2.01345	2.88417	0.698105	0.485112	NA
ENSG00000167359	OR51I1	0.552723	2.01345	2.88417	0.698105	0.485112	NA
ENSG00000223877	RPS8P10	0.552723	2.01345	2.88417	0.698105	0.485112	NA
ENSG00000224004	ATP5F1CP1	0.552723	2.01345	2.88417	0.698105	0.485112	NA
ENSG00000228252	COL6A4P2	0.552723	2.01345	2.88417	0.698105	0.485112	NA
ENSG00000279070	AC073263.2	0.552723	2.01345	2.88417	0.698105	0.485112	NA
ENSG00000283544	ABBA01000935.2	0.552723	2.01345	2.88417	0.698105	0.485112	NA
ENSG00000092850	TEKT2	0.555636	2.01327	2.87997	0.699059	0.484515	NA
ENSG00000148357	HMCN2	0.555636	2.01327	2.87997	0.699059	0.484515	NA
ENSG00000211514	MIR454	0.555636	2.01327	2.87997	0.699059	0.484515	NA
ENSG00000215866	LINC01356	0.555636	2.01327	2.87997	0.699059	0.484515	NA
ENSG00000229257	AL807752.2	0.555636	2.01327	2.87997	0.699059	0.484515	NA
ENSG00000232415	ELN-AS1	0.555636	2.01327	2.87997	0.699059	0.484515	NA
ENSG00000254706	AL512785.2	0.555636	2.01327	2.87997	0.699059	0.484515	NA
ENSG00000261584	AL513548.1	0.555636	2.01327	2.87997	0.699059	0.484515	NA
ENSG00000271579	AC078880.3	0.555636	2.01327	2.87997	0.699059	0.484515	NA
ENSG00000273069	AC211433.2	0.555636	2.01327	2.87997	0.699059	0.484515	NA
ENSG00000113356	POLR3G	256.56	2.01204	0.196128	10.2588	1.08057e-24	1.28809e-22
ENSG00000110848	CD69	0.578573	2.0118	2.84792	0.70641	0.479933	NA
ENSG00000129204	USP6	0.578573	2.0118	2.84792	0.70641	0.479933	NA
ENSG00000199646	RNU6-1272P	0.578573	2.0118	2.84792	0.70641	0.479933	NA
ENSG00000214961	FO393409.1	0.578573	2.0118	2.84792	0.70641	0.479933	NA
ENSG00000232486	AL592437.2	0.578573	2.0118	2.84792	0.70641	0.479933	NA
ENSG00000248578	NPM1P21	0.578573	2.0118	2.84792	0.70641	0.479933	NA
ENSG00000250803	AC010255.3	0.578573	2.0118	2.84792	0.70641	0.479933	NA
ENSG00000253406	AC012613.2	0.578573	2.0118	2.84792	0.70641	0.479933	NA
ENSG00000254002	AC012574.2	0.578573	2.0118	2.84792	0.70641	0.479933	NA
ENSG00000255160	AC009652.1	0.578573	2.0118	2.84792	0.70641	0.479933	NA
ENSG00000274272	AC069281.2	0.578573	2.0118	2.84792	0.70641	0.479933	NA
ENSG00000278412	MIR6854	0.578573	2.0118	2.84792	0.70641	0.479933	NA
ENSG00000175793	SFN	2.66322	2.01129	1.43878	1.39791	0.162139	0.305192
ENSG00000225224	RPS27AP12	2.43716	2.00923	1.44859	1.38703	0.165433	0.309847
ENSG00000260862	AC099506.1	1.80804	2.00336	1.41603	1.41477	0.157136	0.298158
ENSG00000139304	PTPRQ	2.28187	2.00258	1.61737	1.23817	0.215653	0.374723
ENSG00000184524	CEND1	5.69611	2.00212	1.14944	1.74182	0.0815401	0.181125
ENSG00000157510	AFAP1L1	300.19	1.99602	0.351591	5.6771	1.36998e-08	2.11193e-07
ENSG00000266235	MIR3176	6.41813	1.99526	0.742655	2.68666	0.0072171	0.0257407
ENSG00000279692	AC110285.6	8.61753	1.99504	0.777156	2.5671	0.0102553	0.0345238
ENSG00000269902	AC234772.2	26.4411	1.99489	0.430941	4.62914	3.67192e-06	3.31943e-05
ENSG00000279122	AC020763.2	3.05431	1.99069	1.21444	1.63918	0.101176	0.214343
ENSG00000144218	AFF3	20.2864	1.98601	0.655098	3.03163	0.00243236	0.0102642
ENSG00000241913	RPS29P21	0.857228	1.98501	2.55319	0.777462	0.436886	NA
ENSG00000161381	PLXDC1	2.32946	1.98476	1.21006	1.64022	0.100958	0.214001
ENSG00000176571	CNBD1	1.29003	1.98418	2.30054	0.862482	0.388422	NA
ENSG00000228629	AC092295.1	1.87952	1.98296	1.45162	1.36603	0.171931	0.318381
ENSG00000178752	ERFE	12.3377	1.98238	0.782517	2.53334	0.011298	0.0372691
ENSG00000057149	SERPINB3	1.51015	1.97795	1.7731	1.11554	0.264621	NA
ENSG00000286015	CR589904.2	19.1219	1.97673	0.936813	2.11006	0.0348531	0.0928643
ENSG00000257242	LINC01619	20.2512	1.97654	0.621695	3.17927	0.00147646	0.00665079
ENSG00000232528	AL109809.1	1.77387	1.9765	1.56552	1.26251	0.206764	0.364022
ENSG00000231924	PSG1	55.5993	1.97559	0.591986	3.33723	0.000846187	0.00410724
ENSG00000232716	AC016831.3	0.931624	1.97496	2.23735	0.882723	0.377386	NA
ENSG00000267405	AC005180.1	4.12908	1.97487	0.966403	2.04353	0.0410004	0.105678
ENSG00000253266	AC100860.1	1.73706	1.97296	1.56258	1.26263	0.206722	0.363982
ENSG00000286721	AC010623.1	1.28964	1.97239	1.94581	1.01366	0.310746	NA
ENSG00000154016	GRAP	2.243	1.97233	1.30968	1.50597	0.132074	0.26129
ENSG00000232310	AL078590.2	0.900265	1.97133	2.57438	0.76575	0.443825	NA
ENSG00000270876	ZNF30-AS1	1.30506	1.9677	2.3875	0.824167	0.409845	NA
ENSG00000215914	MMP23A	0.919896	1.96664	2.57888	0.762597	0.445704	NA
ENSG00000164236	ANKRD33B	168.416	1.96632	0.346876	5.66866	1.43915e-08	2.19906e-07
ENSG00000207870	MIR221	24.6787	1.96613	0.431289	4.55872	5.14661e-06	4.51022e-05
ENSG00000215349	MRPL3P1	0.934536	1.96515	2.23429	0.879539	0.379109	NA
ENSG00000253593	AC110741.1	0.934536	1.96515	2.23429	0.879539	0.379109	NA
ENSG00000264313	RN7SL644P	0.934536	1.96515	2.23429	0.879539	0.379109	NA
ENSG00000287887	AL391560.2	0.934536	1.96515	2.23429	0.879539	0.379109	NA
ENSG00000231290	APCDD1L-DT	22.6166	1.96446	0.772765	2.54212	0.0110183	0.0365728
ENSG00000168811	IL12A	50.887	1.96388	0.30115	6.52125	6.97234e-11	1.61415e-09
ENSG00000189320	FAM180A	1.82016	1.96223	1.46686	1.33771	0.180991	0.330282
ENSG00000133574	GIMAP4	1.26203	1.96212	2.36842	0.82845	0.407416	NA
ENSG00000233830	EIF4HP1	2.58638	1.96148	1.35925	1.44306	0.149003	0.286252
ENSG00000205549	C9orf92	0.888538	1.96128	2.20575	0.889167	0.373913	NA
ENSG00000212127	TAS2R14	0.957473	1.95874	2.22735	0.879401	0.379184	NA
ENSG00000223963	THAP12P8	0.957473	1.95874	2.22735	0.879401	0.379184	NA
ENSG00000283045	AC103703.1	0.957473	1.95874	2.22735	0.879401	0.379184	NA
ENSG00000249867	LINC02742	9.21215	1.95784	0.699124	2.80042	0.00510358	0.0192194
ENSG00000274995	AC013564.1	1.26083	1.95755	1.73564	1.12785	0.259382	NA
ENSG00000099256	PRTFDC1	10.1118	1.9552	0.796594	2.45445	0.01411	0.0449311
ENSG00000147027	TMEM47	1567.57	1.95494	0.163914	11.9266	8.60246e-33	1.87612e-30
ENSG00000277892	MIR6746	3.04963	1.95343	1.10572	1.76666	0.0772857	0.173847
ENSG00000122367	LDB3	10.7911	1.9525	0.799723	2.44147	0.0146274	0.0462792
ENSG00000134668	SPOCD1	2374.82	1.95242	0.197712	9.87508	5.339e-23	5.33677e-21
ENSG00000203930	LINC00632	17.9075	1.94928	1.13851	1.71213	0.0868735	0.190439
ENSG00000146918	NCAPG2	2603.91	1.9487	0.160376	12.1508	5.6818e-34	1.39801e-31
ENSG00000270210	AC104695.3	2.18364	1.94855	1.39401	1.39781	0.162171	0.305197
ENSG00000214289	RPL39P5	1.29549	1.94807	1.97288	0.987426	0.323434	NA
ENSG00000179954	SSC5D	40.1772	1.94752	0.502439	3.87614	0.000106129	0.00067089
ENSG00000249978	TRGV7	0.939996	1.94677	2.2336	0.871584	0.383435	NA
ENSG00000286319	AL135978.2	1.33767	1.94663	1.80954	1.07576	0.282034	NA
ENSG00000232456	AL355994.2	5.80817	1.94428	0.825776	2.35449	0.018548	0.0562716
ENSG00000138166	DUSP5	350.18	1.9438	0.23466	8.28351	1.19601e-16	6.15382e-15
ENSG00000006638	TBXA2R	2.26594	1.94356	1.31391	1.47922	0.139083	0.271461
ENSG00000164659	KIAA1324L	31.7731	1.94306	0.451649	4.30215	1.6915e-05	0.000131697
ENSG00000236375	POU5F1P5	1.76462	1.94023	1.5045	1.28962	0.197184	0.351411
ENSG00000272695	GAS6-DT	128.168	1.93851	0.210306	9.21758	3.03888e-20	2.3517e-18
ENSG00000254781	GVINP2	1.37314	1.93808	1.73922	1.11434	0.265132	NA
ENSG00000189149	CRYM-AS1	0.83133	1.93695	2.52144	0.768191	0.442374	NA
ENSG00000272851	AC096772.1	0.83133	1.93695	2.52144	0.768191	0.442374	NA
ENSG00000267601	AC022966.1	1.33522	1.92818	1.73985	1.10824	0.267757	NA
ENSG00000263712	MIR4639	0.905725	1.92547	2.24463	0.857813	0.390996	NA
ENSG00000091181	IL5RA	0.521365	1.92467	2.92235	0.658603	0.510151	NA
ENSG00000119866	BCL11A	0.521365	1.92467	2.92235	0.658603	0.510151	NA
ENSG00000171847	FAM90A1	0.521365	1.92467	2.92235	0.658603	0.510151	NA
ENSG00000177575	CD163	0.521365	1.92467	2.92235	0.658603	0.510151	NA
ENSG00000188800	TMCO2	0.521365	1.92467	2.92235	0.658603	0.510151	NA
ENSG00000213478	CFL1P2	0.521365	1.92467	2.92235	0.658603	0.510151	NA
ENSG00000224282	AC010469.1	0.521365	1.92467	2.92235	0.658603	0.510151	NA
ENSG00000229122	AGBL5-IT1	0.521365	1.92467	2.92235	0.658603	0.510151	NA
ENSG00000234241	AL109618.1	0.521365	1.92467	2.92235	0.658603	0.510151	NA
ENSG00000253431	SRPK2P	0.521365	1.92467	2.92235	0.658603	0.510151	NA
ENSG00000262445	AC099684.2	0.521365	1.92467	2.92235	0.658603	0.510151	NA
ENSG00000262732	AC010401.1	0.521365	1.92467	2.92235	0.658603	0.510151	NA
ENSG00000270672	MTRNR2L6	0.521365	1.92467	2.92235	0.658603	0.510151	NA
ENSG00000287848	AL355303.2	0.521365	1.92467	2.92235	0.658603	0.510151	NA
ENSG00000130222	GADD45G	0.526825	1.92429	2.91381	0.660406	0.508993	NA
ENSG00000163217	BMP10	0.526825	1.92429	2.91381	0.660406	0.508993	NA
ENSG00000234142	LINC01675	0.526825	1.92429	2.91381	0.660406	0.508993	NA
ENSG00000238249	HMGN2P17	0.526825	1.92429	2.91381	0.660406	0.508993	NA
ENSG00000251648	AC008958.1	0.526825	1.92429	2.91381	0.660406	0.508993	NA
ENSG00000253213	AC010306.1	0.526825	1.92429	2.91381	0.660406	0.508993	NA
ENSG00000272858	Z93930.3	0.526825	1.92429	2.91381	0.660406	0.508993	NA
ENSG00000200834	Y_RNA	0.529738	1.9241	2.9093	0.661361	0.508381	NA
ENSG00000205794	AC098591.2	0.529738	1.9241	2.9093	0.661361	0.508381	NA
ENSG00000244009	B3GAT3P1	0.529738	1.9241	2.9093	0.661361	0.508381	NA
ENSG00000253832	AC107373.1	0.529738	1.9241	2.9093	0.661361	0.508381	NA
ENSG00000265936	AC091042.1	0.529738	1.9241	2.9093	0.661361	0.508381	NA
ENSG00000273125	LINC01990	0.529738	1.9241	2.9093	0.661361	0.508381	NA
ENSG00000275132	RN7SL663P	0.529738	1.9241	2.9093	0.661361	0.508381	NA
ENSG00000283876	MIR4260	0.529738	1.9241	2.9093	0.661361	0.508381	NA
ENSG00000157613	CREB3L1	776.116	1.92344	0.308175	6.24138	4.33729e-10	8.79001e-09
ENSG00000163012	ZSWIM2	0.552675	1.92257	2.87502	0.668716	0.503677	NA
ENSG00000222515	RN7SKP240	0.552675	1.92257	2.87502	0.668716	0.503677	NA
ENSG00000254207	AC100797.1	0.552675	1.92257	2.87502	0.668716	0.503677	NA
ENSG00000269292	AC093503.2	0.552675	1.92257	2.87502	0.668716	0.503677	NA
ENSG00000283352	AL021368.4	0.552675	1.92257	2.87502	0.668716	0.503677	NA
ENSG00000285616	AC114977.2	0.552675	1.92257	2.87502	0.668716	0.503677	NA
ENSG00000079337	RAPGEF3	43.4358	1.92242	0.541835	3.54798	0.000388198	0.0020875
ENSG00000239593	AL513122.2	2.65981	1.91994	1.21904	1.57496	0.115265	0.236443
ENSG00000130545	CRB3	0.908638	1.91566	2.24151	0.854627	0.392758	NA
ENSG00000150594	ADRA2A	0.908638	1.91566	2.24151	0.854627	0.392758	NA
ENSG00000259467	NDUFAF4P1	0.908638	1.91566	2.24151	0.854627	0.392758	NA
ENSG00000276174	AC087683.2	0.908638	1.91566	2.24151	0.854627	0.392758	NA
ENSG00000174370	C11orf45	25.5699	1.91498	0.781013	2.45192	0.0142098	0.0452037
ENSG00000165071	TMEM71	359.612	1.91422	0.349423	5.47824	4.29573e-08	5.96986e-07
ENSG00000232906	AC092685.1	1.76883	1.91151	1.65714	1.1535	0.248705	0.41553
ENSG00000274204	AL138689.1	1.31344	1.90729	2.06105	0.925398	0.354759	NA
ENSG00000127325	BEST3	23.8222	1.90718	0.51205	3.7246	0.000195625	0.0011457
ENSG00000156206	CFAP161	1.88905	1.90696	1.67821	1.13631	0.255829	0.424582
ENSG00000236977	ANKRD44-IT1	1.34895	1.90687	2.01104	0.9482	0.343028	NA
ENSG00000223949	ROR1-AS1	12.5225	1.9065	0.764878	2.49255	0.0126828	0.0410193
ENSG00000213186	TRIM59	163.278	1.90523	1.17323	1.62392	0.104393	0.219107
ENSG00000134802	SLC43A3	1112.82	1.90085	0.244088	7.78758	6.83059e-15	2.80113e-13
ENSG00000231776	LINC01611	7.78802	1.89997	0.948949	2.00218	0.0452651	0.114487
ENSG00000152936	LMNTD1	2.73421	1.89907	1.14638	1.65658	0.0976046	0.208623
ENSG00000227039	ITGB2-AS1	4.37113	1.89512	1.03956	1.823	0.0683028	0.157955
ENSG00000110203	FOLR3	15.8635	1.89425	0.732067	2.58754	0.00966648	0.0329402
ENSG00000025423	HSD17B6	45.1685	1.89378	0.476867	3.9713	7.14801e-05	0.00047354
ENSG00000156463	SH3RF2	797.575	1.89173	0.260399	7.26473	3.73794e-13	1.20165e-11
ENSG00000170579	DLGAP1	28.8365	1.88895	0.559035	3.37894	0.000727659	0.00360022
ENSG00000124159	MATN4	1.29214	1.88837	1.73718	1.08703	0.277022	NA
ENSG00000178726	THBD	9.48294	1.88795	0.926328	2.0381	0.04154	0.106696
ENSG00000172458	IL17D	76.6447	1.88728	0.374056	5.04544	4.52471e-07	5.00221e-06
ENSG00000258073	AC128657.1	1.71118	1.88667	1.9321	0.976489	0.328822	NA
ENSG00000165025	SYK	0.937035	1.88473	2.2347	0.843391	0.39901	NA
ENSG00000233012	HDAC1P2	0.810891	1.88308	2.23556	0.84233	0.399603	NA
ENSG00000280121	AC010335.3	0.810891	1.88308	2.23556	0.84233	0.399603	NA
ENSG00000179362	HMGN2P46	0.871012	1.88139	2.17235	0.866064	0.386455	NA
ENSG00000225916	AC007879.2	0.871012	1.88139	2.17235	0.866064	0.386455	NA
ENSG00000233524	RANP8	0.871012	1.88139	2.17235	0.866064	0.386455	NA
ENSG00000169271	HSPB3	73.2587	1.88061	0.326588	5.75835	8.49397e-09	1.3653e-07
ENSG00000287729	AF241728.2	1.35561	1.8801	1.60949	1.16813	0.242753	NA
ENSG00000176928	GCNT4	29.2483	1.8785	0.394049	4.76716	1.86838e-06	1.78932e-05
ENSG00000273920	AC103858.2	1.75084	1.87785	1.37812	1.36262	0.173004	0.319904
ENSG00000269967	AL136115.2	2.7196	1.87774	1.2563	1.49466	0.135003	0.265441
ENSG00000095203	EPB41L4B	129.246	1.87493	0.350616	5.34755	8.91535e-08	1.14145e-06
ENSG00000283621	MIR6759	1.90533	1.87486	1.85324	1.01167	0.311698	0.487127
ENSG00000186652	PRG2	0.813804	1.87367	2.23215	0.839403	0.401243	NA
ENSG00000249628	LINC00942	5.28507	1.87327	0.835365	2.24246	0.0249319	0.0711936
ENSG00000267062	AC018761.2	0.939947	1.87204	2.23498	0.837611	0.402249	NA
ENSG00000105976	MET	3337.27	1.87096	0.197152	9.48993	2.31199e-21	1.97724e-19
ENSG00000207725	MIR222	1.86861	1.87041	1.67892	1.11406	0.265254	0.435554
ENSG00000111348	ARHGDIB	2924.36	1.86869	0.198172	9.4296	4.11643e-21	3.39066e-19
ENSG00000198846	TOX	2.6244	1.86863	1.23578	1.51211	0.130507	0.259042
ENSG00000171533	MAP6	35.2203	1.86843	0.768721	2.43057	0.0150751	0.0474685
ENSG00000165474	GJB2	3.35908	1.8654	1.3815	1.35027	0.17693	0.324972
ENSG00000266304	LIVAR	1.74293	1.86418	1.49715	1.24515	0.213075	0.37159
ENSG00000184304	PRKD1	1119.96	1.86017	0.262766	7.07918	1.45006e-12	4.35517e-11
ENSG00000049283	EPN3	1.21158	1.85932	2.3654	0.786048	0.431839	NA
ENSG00000171791	BCL2	181.182	1.85847	0.189714	9.79616	1.16947e-22	1.12222e-20
ENSG00000223695	FO393418.1	1.26624	1.85628	1.7563	1.05693	0.290544	NA
ENSG00000204936	CD177	25.699	1.85572	0.468199	3.96353	7.38511e-05	0.000487062
ENSG00000229330	AC006947.1	0.819264	1.85516	2.23113	0.831488	0.405698	NA
ENSG00000249958	CCT7P2	0.819264	1.85516	2.23113	0.831488	0.405698	NA
ENSG00000197646	PDCD1LG2	591.115	1.85491	0.155062	11.9623	5.59576e-33	1.26346e-30
ENSG00000040608	RTN4R	5.37471	1.85476	1.28359	1.44498	0.148464	0.285532
ENSG00000246283	AC090510.1	4.59128	1.85377	0.902452	2.05415	0.0399609	0.103569
ENSG00000154839	SKA1	181.087	1.85315	0.262396	7.06243	1.63618e-12	4.86091e-11
ENSG00000267346	EIF5AP3	1.33226	1.85309	1.97621	0.937696	0.348401	NA
ENSG00000248787	AC092903.2	16.1961	1.85279	0.513761	3.60634	0.000310548	0.0017166
ENSG00000185869	ZNF829	52.3042	1.85264	0.494138	3.74924	0.000177372	0.00105195
ENSG00000188095	MESP2	9.62589	1.85176	0.788757	2.3477	0.0188899	0.057119
ENSG00000029534	ANK1	146.965	1.85091	0.286282	6.46534	1.01072e-10	2.28478e-09
ENSG00000259592	PRELID1P4	2.25593	1.85065	1.38693	1.33435	0.18209	0.331878
ENSG00000211591	MIR762	1.69694	1.85017	1.37952	1.34117	0.179866	NA
ENSG00000235865	GSN-AS1	1.41282	1.84959	1.74292	1.0612	0.288599	NA
ENSG00000287655	AC023283.1	4.94336	1.84904	0.998296	1.8522	0.0639975	0.150354
ENSG00000180767	CHST13	2.63311	1.84817	1.44542	1.27864	0.201023	0.356301
ENSG00000282849	AL359834.1	37.6789	1.8474	0.413872	4.46371	8.05539e-06	6.77175e-05
ENSG00000234699	AL139339.1	5.11218	1.84655	0.982143	1.88012	0.0600918	0.142901
ENSG00000231738	TSPAN19	3.88976	1.8462	0.981744	1.88053	0.0600361	0.142848
ENSG00000171368	TPPP	0.816351	1.84533	2.57162	0.717574	0.47302	NA
ENSG00000228527	AC016396.1	0.962884	1.84522	2.56346	0.719815	0.471639	NA
ENSG00000259437	AC093334.1	0.962884	1.84522	2.56346	0.719815	0.471639	NA
ENSG00000233220	LINC00167	0.842201	1.84368	2.22347	0.829192	0.406996	NA
ENSG00000259357	AL590133.2	1.34097	1.84322	1.95217	0.944191	0.345072	NA
ENSG00000138347	MYPN	33.1989	1.8427	0.499219	3.69116	0.000223238	0.00128313
ENSG00000099977	DDT	2.91564	1.84224	1.30572	1.4109	0.158275	0.299774
ENSG00000176678	FOXL1	1.30171	1.84191	1.83628	1.00307	0.315829	NA
ENSG00000233547	AL158212.2	2.45312	1.84118	1.29028	1.42697	0.153589	0.293069
ENSG00000281641	SAMD12-AS1	8.71996	1.84105	0.722827	2.54701	0.0108649	0.0361511
ENSG00000257671	KRT7-AS	8.03173	1.83893	0.731715	2.51318	0.0119649	0.0390956
ENSG00000253282	AP001330.1	1.66558	1.83402	1.44908	1.26564	0.20564	NA
ENSG00000157680	DGKI	212.106	1.83302	0.458199	4.00049	6.32121e-05	0.000425076
ENSG00000173110	HSPA6	10.0112	1.8326	0.644097	2.84522	0.00443808	0.0170795
ENSG00000179219	LINC00311	0.820463	1.83228	2.61643	0.700299	0.48374	NA
ENSG00000119547	ONECUT2	2.61142	1.82899	1.54721	1.18212	0.237157	0.401015
ENSG00000197291	RAMP2-AS1	1.30717	1.82786	1.8367	0.995186	0.319646	NA
ENSG00000206538	VGLL3	601.284	1.82683	0.334425	5.4626	4.69205e-08	6.43213e-07
ENSG00000138675	FGF5	111.818	1.82581	0.248341	7.35203	1.95217e-13	6.55001e-12
ENSG00000279632	AP003108.4	3.67741	1.82453	1.23425	1.47826	0.139339	0.271868
ENSG00000256193	LINC00507	0.822177	1.82379	2.56818	0.710149	0.477612	NA
ENSG00000239040	Y_RNA	3.97914	1.82269	1.07313	1.69848	0.0894165	0.194655
ENSG00000235448	LURAP1L-AS1	13.522	1.82194	0.645997	2.82036	0.00479696	0.0182123
ENSG00000233539	AC011294.1	1.74242	1.82095	1.83704	0.991242	0.321567	0.497984
ENSG00000187498	COL4A1	8315.1	1.81979	0.259378	7.01598	2.28351e-12	6.59024e-11
ENSG00000023171	GRAMD1B	400.453	1.81942	0.362387	5.02066	5.14946e-07	5.63125e-06
ENSG00000237523	LINC00857	7.70475	1.81763	0.994665	1.82738	0.0676423	0.156843
ENSG00000181355	OFCC1	5.03867	1.81635	0.83222	2.18253	0.0290705	0.0805858
ENSG00000278231	AL133342.1	1.95261	1.81595	1.71298	1.06011	0.289093	0.462317
ENSG00000276851	AC002401.4	144.856	1.81428	0.453714	3.99872	6.36855e-05	0.00042796
ENSG00000244619	AC243547.1	0.779533	1.81371	3.16504	0.573044	0.566615	NA
ENSG00000244219	TMEM225B	14.6586	1.81345	0.786866	2.30465	0.0211861	0.0626823
ENSG00000136492	BRIP1	808.871	1.81228	0.222326	8.15147	3.59513e-16	1.73798e-14
ENSG00000152284	TCF7L1	39.086	1.81221	0.40848	4.43646	9.14503e-06	7.56515e-05
ENSG00000278023	RDM1	13.9252	1.81196	0.598567	3.02717	0.00246859	0.0103852
ENSG00000112706	IMPG1	0.784993	1.81115	2.64942	0.683602	0.494226	NA
ENSG00000116285	ERRFI1	1478.13	1.80835	0.175269	10.3175	5.87188e-25	7.13247e-23
ENSG00000156475	PPP2R2B	440.224	1.80704	0.247631	7.29729	2.93626e-13	9.5838e-12
ENSG00000268222	EEF1A1P7	1.35265	1.80329	1.97863	0.911385	0.362093	NA
ENSG00000259581	TYRO3P	2.00901	1.79968	1.34654	1.33652	0.181379	0.330834
ENSG00000271963	AC026786.2	0.825923	1.79966	2.27305	0.791737	0.428514	NA
ENSG00000275185	AC130324.3	10.5375	1.79867	0.594991	3.02302	0.00250264	0.0104962
ENSG00000237594	AP000251.1	1.75126	1.79604	1.66194	1.08069	0.279834	0.45203
ENSG00000287054	AC113410.5	4.47518	1.79246	0.998295	1.79552	0.0725703	0.165609
ENSG00000267185	PTP4A2P1	2.07875	1.79223	1.33557	1.34192	0.179621	0.328511
ENSG00000214357	NEURL1B	574.46	1.79165	0.340827	5.25678	1.466e-07	1.78865e-06
ENSG00000267244	AC012615.6	0.828836	1.78986	2.26971	0.788584	0.430355	NA
ENSG00000147234	FRMPD3	2.04203	1.78749	1.56781	1.14012	0.254237	0.422305
ENSG00000168255	POLR2J3	5.93187	1.78727	1.03061	1.73419	0.0828851	0.183306
ENSG00000081052	COL4A4	350.548	1.78632	0.344382	5.18703	2.13672e-07	2.52979e-06
ENSG00000202337	RNU6-8	3.62825	1.78437	1.04636	1.70531	0.0881372	0.192657
ENSG00000196584	XRCC2	353.722	1.7841	0.274143	6.5079	7.62085e-11	1.74951e-09
ENSG00000213025	COX20P1	0.851773	1.7837	2.26093	0.788926	0.430155	NA
ENSG00000215187	FAM166B	0.851773	1.7837	2.26093	0.788926	0.430155	NA
ENSG00000119280	C1orf198	527.251	1.7836	0.251485	7.09226	1.31939e-12	3.96894e-11
ENSG00000155265	GOLGA7B	50.3022	1.78177	0.386031	4.61561	3.91933e-06	3.53145e-05
ENSG00000154127	UBASH3B	773.467	1.78147	0.313524	5.68209	1.33056e-08	2.06268e-07
ENSG00000251002	AC244502.1	5.59921	1.78126	0.90564	1.96685	0.0492008	0.121887
ENSG00000286850	AL358232.2	0.793366	1.77898	2.64363	0.672928	0.500993	NA
ENSG00000224149	AC099786.2	2.04749	1.77837	1.56901	1.13343	0.257032	0.426063
ENSG00000178343	SHISA3	49.1182	1.77772	0.446279	3.98342	6.79313e-05	0.000452059
ENSG00000286619	AC119673.2	21.4757	1.77497	0.546461	3.24812	0.00116168	0.00540748
ENSG00000251733	SCARNA8	2.04994	1.77348	1.24459	1.42495	0.154172	0.293852
ENSG00000100985	MMP9	2.84996	1.77242	1.0853	1.63311	0.102445	0.216201
ENSG00000250629	AC091435.2	2.16942	1.77158	1.37457	1.28883	0.197459	0.351803
ENSG00000251010	AC097372.1	0.837209	1.77017	2.60389	0.67982	0.496619	NA
ENSG00000162390	ACOT11	19.4139	1.76888	0.710476	2.48971	0.0127847	0.0413072
ENSG00000226107	AC004383.1	1.25537	1.76826	1.61545	1.09459	0.273694	NA
ENSG00000105894	PTN	910.513	1.76803	0.172822	10.2304	1.44929e-24	1.71696e-22
ENSG00000237882	PPIAP13	1.36768	1.76563	2.06547	0.854832	0.392644	NA
ENSG00000240668	KRT8P36	5.44592	1.76542	0.82017	2.15251	0.0313575	0.0854622
ENSG00000165621	OXGR1	1.17227	1.76525	1.84463	0.956966	0.338584	NA
ENSG00000279168	AC105052.4	1.17227	1.76525	1.84463	0.956966	0.338584	NA
ENSG00000238103	RPL9P7	1.58578	1.76466	1.65677	1.06512	0.28682	NA
ENSG00000225357	RPF2P1	0.816302	1.76438	2.63154	0.670472	0.502557	NA
ENSG00000186854	TRABD2A	708.645	1.7639	0.148153	11.9059	1.10236e-32	2.35071e-30
ENSG00000143839	REN	0.472873	1.76184	3.62468	0.486067	0.62692	NA
ENSG00000221514	SNORD111B	0.472873	1.76184	3.62468	0.486067	0.62692	NA
ENSG00000233069	AL663074.1	0.472873	1.76184	3.62468	0.486067	0.62692	NA
ENSG00000263642	MIR4802	0.472873	1.76184	3.62468	0.486067	0.62692	NA
ENSG00000267319	SELENOKP1	0.472873	1.76184	3.62468	0.486067	0.62692	NA
ENSG00000270030	AC136475.7	0.472873	1.76184	3.62468	0.486067	0.62692	NA
ENSG00000271503	CCL5	0.472873	1.76184	3.62468	0.486067	0.62692	NA
ENSG00000283757	AL031686.1	0.472873	1.76184	3.62468	0.486067	0.62692	NA
ENSG00000170961	HAS2	89.808	1.76182	0.465195	3.78727	0.000152309	0.000922075
ENSG00000052344	PRSS8	0.449936	1.76156	3.68477	0.478064	0.632605	NA
ENSG00000123364	HOXC13	0.449936	1.76156	3.68477	0.478064	0.632605	NA
ENSG00000133063	CHIT1	0.449936	1.76156	3.68477	0.478064	0.632605	NA
ENSG00000177144	NUDT4B	0.449936	1.76156	3.68477	0.478064	0.632605	NA
ENSG00000183760	ACP7	0.449936	1.76156	3.68477	0.478064	0.632605	NA
ENSG00000201223	RNU6-1305P	0.449936	1.76156	3.68477	0.478064	0.632605	NA
ENSG00000230641	USP12-AS2	0.449936	1.76156	3.68477	0.478064	0.632605	NA
ENSG00000254826	AP001922.3	0.449936	1.76156	3.68477	0.478064	0.632605	NA
ENSG00000258807	AL359237.1	0.449936	1.76156	3.68477	0.478064	0.632605	NA
ENSG00000266501	AC025198.1	0.449936	1.76156	3.68477	0.478064	0.632605	NA
ENSG00000275373	MIR6124	0.449936	1.76156	3.68477	0.478064	0.632605	NA
ENSG00000285835	AP000676.5	0.449936	1.76156	3.68477	0.478064	0.632605	NA
ENSG00000287360	AC006296.3	0.449936	1.76156	3.68477	0.478064	0.632605	NA
ENSG00000105374	NKG7	0.447023	1.76152	3.69272	0.477025	0.633344	NA
ENSG00000169783	LINGO1	0.447023	1.76152	3.69272	0.477025	0.633344	NA
ENSG00000213640	EEF1DP4	0.447023	1.76152	3.69272	0.477025	0.633344	NA
ENSG00000224713	AC025165.1	0.447023	1.76152	3.69272	0.477025	0.633344	NA
ENSG00000253924	AC103831.1	0.447023	1.76152	3.69272	0.477025	0.633344	NA
ENSG00000265565	MIR3143	0.447023	1.76152	3.69272	0.477025	0.633344	NA
ENSG00000270883	AC080078.2	0.447023	1.76152	3.69272	0.477025	0.633344	NA
ENSG00000278819	AC005156.1	0.447023	1.76152	3.69272	0.477025	0.633344	NA
ENSG00000206785	SNORA15B-2	0.441563	1.76145	3.70782	0.475064	0.634741	NA
ENSG00000217835	AL034397.1	0.441563	1.76145	3.70782	0.475064	0.634741	NA
ENSG00000231729	ARHGEF9-IT1	0.441563	1.76145	3.70782	0.475064	0.634741	NA
ENSG00000234332	BCAS2P2	0.441563	1.76145	3.70782	0.475064	0.634741	NA
ENSG00000236700	LINC01010	0.441563	1.76145	3.70782	0.475064	0.634741	NA
ENSG00000236794	BCRP8	0.441563	1.76145	3.70782	0.475064	0.634741	NA
ENSG00000244752	CRYBB2	0.441563	1.76145	3.70782	0.475064	0.634741	NA
ENSG00000260861	AL049634.2	0.441563	1.76145	3.70782	0.475064	0.634741	NA
ENSG00000276691	AC004466.3	0.441563	1.76145	3.70782	0.475064	0.634741	NA
ENSG00000287535	AC009630.4	0.441563	1.76145	3.70782	0.475064	0.634741	NA
ENSG00000287548	AC021269.3	0.441563	1.76145	3.70782	0.475064	0.634741	NA
ENSG00000288063	AC099050.1	0.441563	1.76145	3.70782	0.475064	0.634741	NA
ENSG00000065150	IPO5	10246.1	1.75978	0.166648	10.5599	4.57347e-26	5.97103e-24
ENSG00000184111	RPL11P4	0.86805	1.75927	2.56484	0.685919	0.492764	NA
ENSG00000231007	CDC20P1	1.62761	1.75768	1.52367	1.15358	0.248672	NA
ENSG00000274560	AC010205.1	1.58497	1.75376	1.72248	1.01816	0.308601	NA
ENSG00000128294	TPST2	922.359	1.75262	0.149624	11.7135	1.08685e-31	2.26726e-29
ENSG00000239280	AC108693.1	3.66076	1.7513	1.03544	1.69135	0.0907696	0.19686
ENSG00000265713	AC023389.2	1.6168	1.74919	1.5826	1.10526	0.269046	NA
ENSG00000233820	AL589843.2	0.819215	1.7488	2.63158	0.664546	0.506341	NA
ENSG00000164442	CITED2	2173.42	1.7485	0.222772	7.84885	4.19875e-15	1.77494e-13
ENSG00000167588	GPD1	4.48543	1.74822	0.948328	1.84348	0.0652596	0.152739
ENSG00000139629	GALNT6	824.094	1.7468	0.402601	4.33879	1.43268e-05	0.000113199
ENSG00000266420	RN7SL118P	1.55696	1.74639	1.62912	1.07198	0.283727	NA
ENSG00000112414	ADGRG6	26.8907	1.74517	0.484542	3.60168	0.000316164	0.00174463
ENSG00000086548	CEACAM6	2.12725	1.74462	1.33456	1.30726	0.191123	0.343385
ENSG00000122862	SRGN	3774.19	1.74461	0.342097	5.09975	3.40099e-07	3.86224e-06
ENSG00000261786	AC006058.1	31.9882	1.74284	0.546671	3.1881	0.00143212	0.00648083
ENSG00000257642	AC011313.1	19.3173	1.74209	0.589955	2.95291	0.00314789	0.0127537
ENSG00000164530	PI16	21.5668	1.73888	0.782549	2.22207	0.0262786	0.0742439
ENSG00000185972	CCIN	2.32941	1.73785	1.57453	1.10373	0.269712	0.440902
ENSG00000154553	PDLIM3	623.291	1.7376	0.159696	10.8807	1.42483e-27	2.02558e-25
ENSG00000231888	MTND5P15	2.19356	1.7362	1.58332	1.09656	0.272833	0.444652
ENSG00000232117	LINC00384	0.800025	1.73565	2.05329	0.845301	0.397943	NA
ENSG00000246526	LINC002481	0.800025	1.73565	2.05329	0.845301	0.397943	NA
ENSG00000252712	SCARNA14	0.800025	1.73565	2.05329	0.845301	0.397943	NA
ENSG00000245970	AP003352.1	1.95305	1.73425	1.54489	1.12257	0.26162	0.431348
ENSG00000176014	TUBB6	9250.46	1.73273	0.161485	10.73	7.35926e-27	9.94641e-25
ENSG00000123219	CENPK	699.601	1.73221	0.213891	8.09857	5.5611e-16	2.60314e-14
ENSG00000230002	ALMS1-IT1	13.4493	1.73183	0.6791	2.55019	0.0107663	0.035904
ENSG00000244668	SNRPCP3	1.2132	1.73129	1.83403	0.943983	0.345179	NA
ENSG00000100490	CDKL1	139.19	1.72993	0.208657	8.29078	1.12508e-16	5.83581e-15
ENSG00000119900	OGFRL1	1105.77	1.72755	0.172158	10.0347	1.07335e-23	1.14443e-21
ENSG00000253372	AC016405.1	0.802938	1.72707	2.05048	0.842277	0.399633	NA
ENSG00000117318	ID3	705.798	1.7251	0.330469	5.22016	1.7877e-07	2.14568e-06
ENSG00000163545	NUAK2	86.5184	1.72389	0.343566	5.01766	5.23057e-07	5.71018e-06
ENSG00000248568	KRT8P48	0.825875	1.72156	2.04354	0.842441	0.399541	NA
ENSG00000272691	AC092807.2	0.825875	1.72156	2.04354	0.842441	0.399541	NA
ENSG00000278291	AL161772.1	79.5091	1.72059	0.254896	6.75017	1.47674e-11	3.81962e-10
ENSG00000236567	TCF3P1	3.8262	1.72005	1.23145	1.39677	0.162483	0.305663
ENSG00000138162	TACC2	260.879	1.71941	0.267076	6.43791	1.21128e-10	2.69999e-09
ENSG00000205578	POM121B	2.91258	1.71872	1.09601	1.56816	0.116844	0.238717
ENSG00000281207	SLFNL1-AS1	39.7699	1.71845	0.415596	4.13492	3.55082e-05	0.000256193
ENSG00000260773	AC055855.1	1.11836	1.71819	1.79974	0.954687	0.339736	NA
ENSG00000273786	AC020658.4	1.11836	1.71819	1.79974	0.954687	0.339736	NA
ENSG00000258294	AC090503.2	0.768667	1.71808	2.64636	0.649225	0.516193	NA
ENSG00000177725	AC105206.1	6.00355	1.71648	0.80556	2.13079	0.0331062	0.0892504
ENSG00000151846	PABPC3	1.7282	1.71558	1.62054	1.05864	0.289762	0.462963
ENSG00000196503	ARL9	1.60302	1.71545	1.93745	0.885414	0.375934	NA
ENSG00000267698	AC002116.2	5.59139	1.71526	0.851065	2.01542	0.0438602	0.111729
ENSG00000127329	PTPRB	338.763	1.71349	0.398318	4.30181	1.69409e-05	0.000131791
ENSG00000237525	AC012668.3	2.78111	1.71214	1.2434	1.37697	0.16852	0.314126
ENSG00000233077	LINC01271	2.09339	1.71129	1.71679	0.996797	0.318863	0.495195
ENSG00000249222	ATP5MGL	1.34092	1.71117	2.27425	0.752413	0.451803	NA
ENSG00000242732	RTL5	102.222	1.71063	0.357066	4.79079	1.66124e-06	1.61267e-05
ENSG00000212536	RNA5SP474	1.19812	1.70566	1.84494	0.924508	0.355222	NA
ENSG00000223701	RAET1E-AS1	2.83369	1.70471	1.3441	1.26829	0.204696	0.36141
ENSG00000255358	AC019227.1	0.883082	1.70425	2.60072	0.655297	0.512277	NA
ENSG00000153814	JAZF1	459.098	1.70359	0.25664	6.63805	3.1785e-11	7.78084e-10
ENSG00000143228	NUF2	1327.05	1.7035	0.149207	11.417	3.43818e-30	6.40637e-28
ENSG00000260361	AC106028.3	6.60707	1.70344	0.924219	1.84311	0.0653134	0.152847
ENSG00000283199	C13orf46	1.60291	1.70101	1.49649	1.13667	0.255677	NA
ENSG00000127831	VIL1	1.59756	1.70095	1.70844	0.995616	0.319437	NA
ENSG00000224965	LINC02586	0.831334	1.70047	2.04345	0.832157	0.405321	NA
ENSG00000161638	ITGA5	15761.7	1.69804	0.240614	7.05714	1.69962e-12	5.03382e-11
ENSG00000167077	MEI1	4.36814	1.69764	1.0504	1.61618	0.106055	0.221593
ENSG00000204941	PSG5	113.756	1.69738	0.552282	3.07339	0.00211639	0.00911736
ENSG00000185862	EVI2B	241.202	1.69439	0.231102	7.33178	2.27121e-13	7.56755e-12
ENSG00000198208	RPS6KL1	19.7075	1.69302	0.636806	2.65861	0.00784637	0.0275852
ENSG00000224167	LINC01357	1.95599	1.69175	2.1874	0.773408	0.439281	0.6139
ENSG00000213362	FTH1P12	0.774127	1.69135	2.29324	0.737534	0.460797	NA
ENSG00000238062	SPATA3-AS1	0.774127	1.69135	2.29324	0.737534	0.460797	NA
ENSG00000264570	SNX19P3	0.774127	1.69135	2.29324	0.737534	0.460797	NA
ENSG00000136872	ALDOB	0.446974	1.69127	3.02106	0.559825	0.575599	NA
ENSG00000189090	FAM25G	0.446974	1.69127	3.02106	0.559825	0.575599	NA
ENSG00000211581	MIR765	0.446974	1.69127	3.02106	0.559825	0.575599	NA
ENSG00000225064	LINC01802	0.446974	1.69127	3.02106	0.559825	0.575599	NA
ENSG00000228350	LINC02585	0.446974	1.69127	3.02106	0.559825	0.575599	NA
ENSG00000235450	AC079760.1	0.446974	1.69127	3.02106	0.559825	0.575599	NA
ENSG00000236526	AL035448.1	0.446974	1.69127	3.02106	0.559825	0.575599	NA
ENSG00000241135	LINC00881	0.446974	1.69127	3.02106	0.559825	0.575599	NA
ENSG00000244268	AC117394.2	0.446974	1.69127	3.02106	0.559825	0.575599	NA
ENSG00000251748	RNU4ATAC11P	0.446974	1.69127	3.02106	0.559825	0.575599	NA
ENSG00000255450	AC110056.1	0.446974	1.69127	3.02106	0.559825	0.575599	NA
ENSG00000258346	AC079384.1	0.446974	1.69127	3.02106	0.559825	0.575599	NA
ENSG00000264572	MIR4296	0.446974	1.69127	3.02106	0.559825	0.575599	NA
ENSG00000279989	AC011815.3	0.446974	1.69127	3.02106	0.559825	0.575599	NA
[truncated: 28,465 more rows]

## Sheet: Differentially expressed genes
Geneid	gene_name	baseMean	log2FoldChange	lfcSE	stat	pvalue	padj
ENSG00000145936	KCNMB1	42.9034	9.40357	1.13768	8.26559	1.39011e-16	7.13341e-15
ENSG00000285108	AC103718.1	108.528	9.28585	1.04654	8.87288	7.12774e-19	4.90307e-17
ENSG00000106538	RARRES2	48.3807	8.84268	2.87461	3.07613	0.00209703	0.00904003
ENSG00000254187	AC008708.2	23.7999	8.54676	2.15389	3.96806	7.24609e-05	0.000479376
ENSG00000225383	SFTA1P	34.4159	8.35221	1.07939	7.73792	1.01056e-14	4.05746e-13
ENSG00000123560	PLP1	467.164	8.31867	1.01407	8.20325	2.33981e-16	1.17247e-14
ENSG00000204103	MAFB	53.5938	8.26856	1.09506	7.55076	4.32712e-14	1.59397e-12
ENSG00000133055	MYBPH	30.6815	8.18161	1.33418	6.1323	8.6615e-10	1.6731e-08
ENSG00000173641	HSPB7	16.0268	7.97106	2.3423	3.4031	0.000666271	0.00334652
ENSG00000134762	DSC3	15.796	7.9551	2.62482	3.03072	0.00243973	0.0102931
ENSG00000144583	MARCH4	49.2501	7.55103	1.00849	7.48747	7.02147e-14	2.53301e-12
ENSG00000133048	CHI3L1	10.7849	7.39275	1.39192	5.31119	1.08914e-07	1.3653e-06
ENSG00000135116	HRK	17.215	7.33378	1.33559	5.49105	3.99545e-08	5.58489e-07
ENSG00000248975	AL133372.2	17.0057	7.31345	1.27221	5.74862	8.99743e-09	1.4438e-07
ENSG00000137491	SLCO2B1	54.1233	7.28149	0.79579	9.15002	5.69244e-20	4.35256e-18
ENSG00000249669	CARMN	663.864	7.25845	0.423452	17.1411	7.32382e-66	9.37059e-63
ENSG00000214548	MEG3	15.6721	7.20853	2.65548	2.71459	0.00663585	0.023966
ENSG00000237674	GSTA7P	9.52663	7.20572	1.22685	5.87335	4.27067e-09	7.22139e-08
ENSG00000007174	DNAH9	8.98272	7.12578	1.30074	5.47825	4.29549e-08	5.96986e-07
ENSG00000184210	DGAT2L6	8.79927	7.09018	1.24533	5.69339	1.2454e-08	1.94514e-07
ENSG00000251364	AC107884.1	78.0971	7.08642	2.1352	3.31886	0.000903849	0.00433775
ENSG00000147160	AWAT2	152.41	7.03918	0.997702	7.05539	1.72113e-12	5.08182e-11
ENSG00000243955	GSTA1	23.0057	7.03756	1.20978	5.81723	5.98291e-09	9.8901e-08
ENSG00000173546	CSPG4	357.166	6.93761	0.423264	16.3907	2.22688e-60	2.51401e-57
ENSG00000248187	AC078850.1	21.4111	6.92165	1.2102	5.71945	1.06872e-08	1.69093e-07
ENSG00000163017	ACTG2	3209.63	6.76426	1.16583	5.8021	6.5491e-09	1.0752e-07
ENSG00000107738	VSIR	11.5194	6.74706	1.5005	4.49653	6.90707e-06	5.88635e-05
ENSG00000153253	SCN3A	18.4624	6.7042	1.31607	5.09411	3.50387e-07	3.95791e-06
ENSG00000107796	ACTA2	33165.5	6.60495	0.280929	23.5111	3.14008e-122	2.00881e-118
ENSG00000171476	HOPX	16.692	6.57595	1.20819	5.44282	5.24425e-08	7.12297e-07
ENSG00000160013	PTGIR	6.04567	6.57358	1.38552	4.7445	2.0902e-06	1.98295e-05
ENSG00000134363	FST	1115.16	6.54403	0.82711	7.91192	2.53443e-15	1.11052e-13
ENSG00000261115	TMEM178B	194.181	6.54122	0.383258	17.0674	2.59459e-65	3.11221e-62
ENSG00000171873	ADRA1D	47.8108	6.51063	1.29813	5.0154	5.29222e-07	5.76438e-06
ENSG00000234819	AL353705.4	5.47791	6.42477	1.36677	4.7007	2.59269e-06	2.419e-05
ENSG00000146122	DAAM2	183.582	6.34658	0.570408	11.1264	9.33327e-29	1.44455e-26
ENSG00000155897	ADCY8	5.04841	6.30604	1.66905	3.77823	0.000157948	0.000951455
ENSG00000145824	CXCL14	14.0378	6.30182	1.1566	5.44856	5.07805e-08	6.92173e-07
ENSG00000159251	ACTC1	4.81738	6.23392	1.65808	3.75972	0.000170105	0.00101481
ENSG00000265148	TSPOAP1-AS1	37.5744	6.15024	0.734988	8.36781	5.87e-17	3.13808e-15
ENSG00000149591	TAGLN	15167.8	6.07874	0.405033	15.008	6.50556e-51	4.30533e-48
ENSG00000197614	MFAP5	4.29267	6.05036	1.66865	3.62591	0.000287941	0.00161066
ENSG00000198121	LPAR1	11.648	6.03684	1.29115	4.67554	2.93179e-06	2.71035e-05
ENSG00000236238	AC093106.1	4.17194	6.01306	1.4861	4.04619	5.20573e-05	0.000359512
ENSG00000258545	RHOXF1-AS1	3.83062	5.87256	1.76406	3.329	0.000871597	0.00421034
ENSG00000124920	MYRF	531.088	5.87224	0.375788	15.6265	4.80707e-55	3.84406e-52
ENSG00000225840	AC010970.1	157.629	5.8013	1.67787	3.45754	0.000545129	0.00281391
ENSG00000105967	TFEC	48.1114	5.77319	0.589472	9.79384	1.1966e-22	1.13896e-20
ENSG00000005379	TSPOAP1	3.50724	5.77012	1.6244	3.55215	0.00038209	0.00206217
ENSG00000089012	SIRPG	9.52112	5.75075	1.56189	3.68191	0.00023149	0.00132541
ENSG00000172794	RAB37	5.63795	5.73005	1.29814	4.41405	1.01453e-05	8.3102e-05
ENSG00000228980	LINC01205	5.73316	5.71723	1.54882	3.69133	0.000223082	0.00128262
ENSG00000170848	PSG6	5.3488	5.65003	1.4589	3.87281	0.000107587	0.00067899
ENSG00000237870	AC073130.1	8.89449	5.6397	1.23549	4.56475	5.00101e-06	4.39667e-05
ENSG00000229140	CCDC26	3.18138	5.63488	1.5606	3.61071	0.000305361	0.00169402
ENSG00000108622	ICAM2	5.35134	5.61807	1.32105	4.25273	2.11182e-05	0.000160071
ENSG00000164692	COL1A2	608.114	5.61342	1.67485	3.3516	0.000803451	0.00392063
ENSG00000283602	AC116353.6	3.06065	5.60184	1.57994	3.54561	0.000391707	0.00210578
ENSG00000257335	MGAM	210.4	5.56881	0.87544	6.36116	2.00242e-10	4.33752e-09
ENSG00000176659	C20orf197	3.05816	5.56804	2.04575	2.72176	0.00649355	0.0235318
ENSG00000276365	MIR145	12.3833	5.56011	1.19025	4.67137	2.992e-06	2.75937e-05
ENSG00000173156	RHOD	2.99129	5.53531	2.07259	2.67072	0.00756895	0.0267372
ENSG00000074219	TEAD2	2.92029	5.52808	1.58437	3.48913	0.000484604	0.00254182
ENSG00000225101	OR52K3P	2.92029	5.52808	1.58437	3.48913	0.000484604	0.00254182
ENSG00000188112	C6orf132	2.89645	5.49475	1.67691	3.2767	0.00105026	0.00494641
ENSG00000183876	ARSI	11.7704	5.49079	1.2889	4.26007	2.04365e-05	0.000155752
ENSG00000250697	AC010343.3	19.8786	5.48428	0.863453	6.35157	2.13132e-10	4.59599e-09
ENSG00000261175	LINC02188	4.79144	5.45302	1.76309	3.09288	0.00198222	0.00862063
ENSG00000287211	AL121904.2	2.73273	5.44469	2.24604	2.42413	0.015345	0.0481311
ENSG00000254303	AC037486.1	2.85093	5.44348	1.695	3.2115	0.00132042	0.00603514
ENSG00000254510	AP001107.5	7.77985	5.43977	1.31763	4.12847	3.6519e-05	0.000262795
ENSG00000174576	NPAS4	2.72809	5.40576	1.69191	3.19507	0.00139798	0.00634279
ENSG00000163485	ADORA1	156.499	5.39794	1.03606	5.21004	1.88798e-07	2.25197e-06
ENSG00000151572	ANO4	22.3901	5.3961	0.721856	7.4753	7.70252e-14	2.75283e-12
ENSG00000002745	WNT16	76.8512	5.35783	0.489936	10.9358	7.77497e-28	1.13906e-25
ENSG00000224259	LINC01133	4.43346	5.35713	1.47266	3.63772	0.000275063	0.00154583
ENSG00000205426	KRT81	182.878	5.35567	1.37906	3.88356	0.00010294	0.000652452
ENSG00000123338	NCKAP1L	25.7254	5.34602	1.00772	5.30508	1.12626e-07	1.41e-06
ENSG00000129170	CSRP3	43.3165	5.33799	0.593154	8.99934	2.27077e-19	1.63223e-17
ENSG00000287477	AL356495.1	4.38377	5.33652	1.35264	3.94525	7.97152e-05	0.000520904
ENSG00000187800	PEAR1	41.98	5.31035	0.533719	9.94972	2.52884e-23	2.62344e-21
ENSG00000162576	MXRA8	7.00319	5.27742	1.63191	3.23389	0.00122117	0.00563804
ENSG00000196876	SCN8A	148.084	5.267	0.93391	5.63972	1.70322e-08	2.57185e-07
ENSG00000070808	CAMK2A	2.49706	5.26214	1.72676	3.04742	0.00230819	0.00984197
ENSG00000162981	LRATD1	18.972	5.18946	0.913643	5.67997	1.34722e-08	2.08346e-07
ENSG00000121552	CSTA	12.4204	5.1586	1.24036	4.15895	3.19717e-05	0.000233575
ENSG00000244067	GSTA2	2.24263	5.15032	1.8878	2.72821	0.0063679	0.0231991
ENSG00000221878	PSG7	3.88365	5.14812	1.81294	2.83966	0.00451621	0.0173028
ENSG00000189060	H1F0	6.32595	5.13791	1.61972	3.17209	0.00151347	0.00679132
ENSG00000050628	PTGER3	30.3791	5.08075	0.595009	8.53895	1.35442e-17	7.90094e-16
ENSG00000253418	SNX18P27	39.1826	5.06939	0.678821	7.46793	8.14657e-14	2.90072e-12
ENSG00000148677	ANKRD1	1070.74	5.04645	0.595442	8.47512	2.34831e-17	1.32946e-15
ENSG00000113578	FGF1	518.192	5.01846	0.349243	14.3695	8.03665e-47	4.05893e-44
ENSG00000189056	RELN	11.6497	5.0072	1.07984	4.63696	3.53567e-06	3.21209e-05
ENSG00000072163	LIMS2	86.1295	4.99371	0.55899	8.93346	4.12878e-19	2.90255e-17
ENSG00000283235	AC139493.2	2.0396	4.99149	1.74111	2.86685	0.00414579	0.0160959
ENSG00000048740	CELF2	8.38854	4.97613	1.36497	3.64559	0.00026678	0.00150324
ENSG00000038945	MSR1	1.97067	4.97399	1.82092	2.73159	0.006303	0.0229932
ENSG00000175899	A2M	1.97067	4.97399	1.82092	2.73159	0.006303	0.0229932
ENSG00000133107	TRPC4	206.121	4.96952	0.40438	12.2892	1.03492e-34	2.87858e-32
ENSG00000166396	SERPINB7	16.0872	4.95711	1.01192	4.89873	9.64585e-07	9.87851e-06
ENSG00000243130	PSG11	1.97484	4.93756	1.90369	2.59368	0.00949558	0.0324673
ENSG00000144063	MALL	3.38105	4.93468	1.54663	3.1906	0.00141978	0.00642969
ENSG00000286680	AL713998.3	24.3628	4.93468	0.73857	6.6814	2.36663e-11	5.9685e-10
ENSG00000157570	TSPAN18	531.966	4.93436	0.434516	11.356	6.92569e-30	1.23072e-27
ENSG00000205336	ADGRG1	307.911	4.90826	0.447759	10.9618	5.83044e-28	8.60752e-26
ENSG00000267774	AC010776.2	1.8541	4.88134	1.86391	2.61886	0.00882232	0.0304912
ENSG00000133019	CHRM3	3.15381	4.87133	2.00211	2.4331	0.0149701	0.0471837
ENSG00000095637	SORBS1	452.653	4.86087	0.675641	7.19445	6.2712e-13	1.95702e-11
ENSG00000229563	LINC01204	173.773	4.85619	0.444194	10.9326	8.05147e-28	1.17063e-25
ENSG00000228933	AC107419.1	3.07487	4.83785	1.93557	2.49944	0.012439	0.0403598
ENSG00000095303	PTGS1	127.588	4.82697	0.444135	10.8683	1.63295e-27	2.30438e-25
ENSG00000254991	AC124276.1	3.12327	4.81986	1.46824	3.28274	0.00102804	0.00485604
ENSG00000272620	AFAP1-AS1	5.19543	4.81582	1.65569	2.90866	0.00362984	0.0144083
ENSG00000105877	DNAH11	101.48	4.80139	0.368874	13.0164	9.8774e-39	3.44667e-36
ENSG00000215262	KCNU1	5.13698	4.77912	1.32432	3.60872	0.000307712	0.00170387
ENSG00000164330	EBF1	39.1966	4.77059	1.85191	2.57604	0.009994	0.033828
ENSG00000165118	C9orf64	3.06477	4.77059	1.89077	2.52309	0.011633	0.0382067
ENSG00000254486	LINC02547	2.94073	4.75991	1.59011	2.99345	0.00275841	0.0114167
ENSG00000104059	FAM189A1	22.048	4.74516	0.917253	5.17323	2.30079e-07	2.70402e-06
ENSG00000282943	AC004784.1	4.96105	4.73998	1.35991	3.48551	0.000491197	0.00257289
ENSG00000137699	TRIM29	4.88631	4.73854	1.47853	3.20489	0.00135112	0.006152
ENSG00000113073	SLC4A9	2.87726	4.71006	1.49488	3.15079	0.00162832	0.00724569
ENSG00000134545	KLRC1	4.73878	4.67757	1.43368	3.26264	0.0011038	0.00516686
ENSG00000154330	PGM5	85.5718	4.67725	0.652855	7.16431	7.8182e-13	2.41233e-11
ENSG00000229491	AC136489.1	4.68828	4.66788	1.29417	3.60685	0.000309934	0.00171382
ENSG00000100739	BDKRB1	134.923	4.6504	1.13902	4.08282	4.44931e-05	0.000313477
ENSG00000163431	LMOD1	618.172	4.64744	0.379159	12.2572	1.53626e-34	4.15266e-32
ENSG00000223609	HBD	36.4044	4.64533	0.5698	8.15256	3.56287e-16	1.72673e-14
ENSG00000128591	FLNC	4140.91	4.63971	0.878107	5.28376	1.26559e-07	1.56502e-06
ENSG00000222000	AC092675.1	11.1174	4.61871	0.893048	5.17185	2.31794e-07	2.72251e-06
ENSG00000250033	SLC7A11-AS1	35.4573	4.61644	0.587925	7.85209	4.09163e-15	1.74117e-13
ENSG00000136167	LCP1	1566.27	4.61307	0.29942	15.4067	1.47579e-53	1.04901e-50
ENSG00000138193	PLCE1	13.6646	4.59552	1.10905	4.14366	3.41809e-05	0.000247734
ENSG00000109846	CRYAB	19.2611	4.58585	0.885869	5.17667	2.25884e-07	2.65798e-06
ENSG00000174611	KY	12.7343	4.58099	0.856522	5.34836	8.87529e-08	1.13784e-06
ENSG00000254069	AC134698.4	17.4927	4.57998	0.866868	5.28336	1.26836e-07	1.56744e-06
ENSG00000204131	NHSL2	184.08	4.54152	0.400491	11.3399	8.32571e-30	1.46594e-27
ENSG00000196243	LINC00615	4.09922	4.53823	1.45707	3.11463	0.00184174	0.00807477
ENSG00000060718	COL11A1	4.29521	4.52369	1.5363	2.94454	0.0032344	0.0130518
ENSG00000203721	LINC00862	79.0377	4.51861	0.415146	10.8844	1.36815e-27	1.95952e-25
ENSG00000104213	PDGFRL	2.45948	4.51592	1.67253	2.70005	0.00693289	0.0248563
ENSG00000149201	CCDC81	37.0181	4.48564	0.581609	7.71246	1.23418e-14	4.91417e-13
ENSG00000242221	PSG2	2.43564	4.47296	1.6159	2.76809	0.0056386	0.0209275
ENSG00000211829	TRDC	2.5188	4.46844	1.65649	2.69753	0.00698569	0.0250129
ENSG00000140030	GPR65	3.97384	4.46757	1.64586	2.71443	0.00663895	0.0239727
ENSG00000125726	CD70	7.85582	4.45723	1.14793	3.88285	0.000103238	0.000654126
ENSG00000170577	SIX2	2.43478	4.45346	1.60991	2.76629	0.00566986	0.0210151
ENSG00000286496	AL359764.1	2.37297	4.41581	1.59099	2.77552	0.0055114	0.0205189
ENSG00000170323	FABP4	23.126	4.41119	0.721269	6.11587	9.6033e-10	1.83572e-08
ENSG00000249661	TNRC18P1	2.30323	4.40158	1.61081	2.73253	0.00628499	0.0229449
ENSG00000109436	TBC1D9	552.786	4.39679	0.321368	13.6815	1.31002e-42	5.23788e-40
ENSG00000184156	KCNQ3	24.4737	4.38387	0.894921	4.89861	9.65172e-07	9.87924e-06
ENSG00000128567	PODXL	1072.21	4.37895	0.390481	11.2142	3.47134e-29	5.64592e-27
ENSG00000004846	ABCB5	5.81292	4.3687	1.24365	3.51279	0.000443427	0.0023509
ENSG00000107282	APBA1	38.3159	4.35622	0.567758	7.67267	1.68457e-14	6.59803e-13
ENSG00000198203	SULT1C2	2.2017	4.30003	1.61282	2.66615	0.00767251	0.0270682
ENSG00000170965	PLAC1	2.22755	4.29992	1.60904	2.67235	0.00753225	0.0266174
ENSG00000235885	LINC01828	21.4293	4.29195	0.70499	6.08796	1.14356e-09	2.14959e-08
ENSG00000138356	AOX1	716.045	4.27934	0.201619	21.2249	5.62381e-100	1.54189e-96
ENSG00000254300	LINC01111	7.38501	4.27078	1.02798	4.15453	3.2595e-05	0.000237586
ENSG00000158258	CLSTN2	45.5534	4.25142	0.578787	7.3454	2.05147e-13	6.85919e-12
ENSG00000287554	AC006364.1	5.6019	4.2482	1.22464	3.46894	0.000522512	0.00271395
ENSG00000077522	ACTN2	7.18279	4.24096	1.19253	3.55627	0.000376154	0.00203242
ENSG00000248307	LINC00616	11.9367	4.22195	0.759086	5.56189	2.66875e-08	3.88314e-07
ENSG00000185860	CCDC190	115.135	4.20892	0.412615	10.2006	1.97066e-24	2.28783e-22
ENSG00000259434	AC068875.1	2.01615	4.18148	1.72304	2.4268	0.0152328	0.0478701
ENSG00000269964	MEI4	11.0497	4.1709	1.4293	2.91815	0.0035212	0.0140467
ENSG00000158813	EDA	81.9164	4.1407	1.06128	3.90161	9.55562e-05	0.000611305
ENSG00000141753	IGFBP4	54.6768	4.116	0.770283	5.34349	9.11723e-08	1.16497e-06
ENSG00000167355	OR51B5	18.6261	4.09035	0.63317	6.46012	1.04622e-10	2.3567e-09
ENSG00000105974	CAV1	8026.32	4.08382	0.207979	19.6357	7.66238e-86	1.47056e-82
ENSG00000157404	KIT	7.56514	4.05294	1.3255	3.05767	0.00223064	0.00955164
ENSG00000163032	VSNL1	95.2194	4.04753	0.298444	13.5621	6.72026e-42	2.63215e-39
ENSG00000174607	UGT8	26.1768	4.03228	0.677798	5.94909	2.69643e-09	4.73033e-08
ENSG00000251169	LINC01843	3.09401	4.01033	1.4268	2.81071	0.00494327	0.0186828
ENSG00000102349	KLF8	4.50034	4.00413	1.60934	2.48806	0.0128442	0.0414575
ENSG00000188517	COL25A1	86.2484	3.97264	1.13883	3.48835	0.000486016	0.00254783
ENSG00000064692	SNCAIP	28.2646	3.96337	0.595248	6.65834	2.76931e-11	6.87562e-10
ENSG00000256642	LINC00273	9.0752	3.95868	1.01604	3.89617	9.77249e-05	0.000623723
ENSG00000280143	AP000892.4	7.3908	3.95721	0.921863	4.29262	1.76578e-05	0.000136759
ENSG00000205420	KRT6A	2.91067	3.95665	1.42103	2.78434	0.00536362	0.0200571
ENSG00000185215	TNFAIP2	11.0837	3.93396	0.959629	4.09946	4.14124e-05	0.000293713
ENSG00000121769	FABP3	6.02427	3.92469	1.28577	3.0524	0.00227021	0.00969726
ENSG00000132464	ENAM	82.4949	3.89869	0.398885	9.77397	1.45628e-22	1.36336e-20
ENSG00000251273	LINC02228	8.40141	3.88186	0.923253	4.20455	2.61601e-05	0.00019475
ENSG00000113494	PRLR	18.7731	3.83569	0.676086	5.67338	1.40005e-08	2.15131e-07
ENSG00000235385	LINC02154	46.6496	3.79847	0.442606	8.58205	9.32005e-18	5.66046e-16
ENSG00000187726	DNAJB13	3.98978	3.79682	1.37762	2.75607	0.00585009	0.0215416
ENSG00000158246	TENT5B	5.04548	3.77725	1.10149	3.42921	0.00060534	0.00307672
ENSG00000258791	LINC00520	9.01511	3.77258	0.819215	4.60511	4.12245e-06	3.69711e-05
ENSG00000135744	AGT	33.1757	3.73501	0.551567	6.77163	1.2734e-11	3.32505e-10
ENSG00000179300	RTL3	13.833	3.73478	0.679101	5.49959	3.80669e-08	5.34049e-07
ENSG00000105538	RASIP1	2.45987	3.72571	1.48437	2.50996	0.0120746	0.0393638
ENSG00000198768	APCDD1L	111.038	3.72151	0.570581	6.52231	6.92337e-11	1.60475e-09
ENSG00000115828	QPCT	27.9816	3.71574	1.05346	3.52718	0.000420013	0.002241
ENSG00000230836	LINC01293	23.8625	3.71551	0.631894	5.87996	4.10369e-09	6.97591e-08
ENSG00000176406	RIMS2	30.534	3.69618	0.627359	5.89165	3.82354e-09	6.52859e-08
ENSG00000197977	ELOVL2	57.5436	3.68852	0.602721	6.11978	9.37023e-10	1.79833e-08
ENSG00000234520	AC018464.1	30.9525	3.68821	0.656861	5.6149	1.96678e-08	2.93233e-07
ENSG00000170011	MYRIP	45.7816	3.66323	0.814664	4.49661	6.90453e-06	5.88635e-05
ENSG00000287023	AC018978.1	3.53562	3.64274	1.28166	2.84221	0.00448018	0.0171967
ENSG00000203859	HSD3B2	10.4239	3.63916	1.04027	3.4983	0.000468241	0.00246746
ENSG00000224324	THAP5P1	3.7299	3.63308	1.42904	2.54233	0.0110117	0.036557
ENSG00000149596	JPH2	318.734	3.62921	0.279514	12.984	1.50794e-38	5.16794e-36
ENSG00000134259	NGF	153.508	3.62155	0.416375	8.69781	3.38358e-18	2.15025e-16
ENSG00000254186	AC113414.1	8.17042	3.61791	1.03499	3.4956	0.000473005	0.0024871
ENSG00000196277	GRM7	3.6116	3.60769	1.32434	2.72415	0.00644678	0.023402
ENSG00000186340	THBS2	63.2805	3.6038	0.755791	4.76825	1.85835e-06	1.78238e-05
ENSG00000165078	CPA6	11.5891	3.59769	0.827743	4.34638	1.384e-05	0.000109896
ENSG00000021355	SERPINB1	8.16487	3.58905	1.21185	2.96164	0.00306009	0.0124645
ENSG00000079841	RIMS1	72.2339	3.58709	0.409973	8.74958	2.14142e-18	1.40747e-16
ENSG00000286013	AC005050.2	5.82956	3.57258	1.16974	3.05417	0.00225683	0.0096487
ENSG00000198513	ATL1	14.7436	3.56379	0.760184	4.68806	2.75804e-06	2.56207e-05
ENSG00000181444	ZNF467	22.8394	3.56272	0.799995	4.45343	8.45084e-06	7.05844e-05
ENSG00000134198	TSPAN2	137.664	3.50126	0.310587	11.273	1.78331e-29	3.02878e-27
ENSG00000204362	LINC02783	6.74324	3.4947	0.930001	3.75774	0.000171457	0.00102224
ENSG00000189337	KAZN	171.32	3.49148	0.947747	3.68398	0.000229619	0.00131587
ENSG00000204547	DEFB122	10.6265	3.4685	0.858065	4.04223	5.29447e-05	0.000364722
ENSG00000183023	SLC8A1	227.908	3.46579	0.276593	12.5303	5.09806e-36	1.50526e-33
ENSG00000204792	LINC01291	18.5391	3.46375	0.637351	5.43461	5.49171e-08	7.41188e-07
ENSG00000169031	COL4A3	78.1898	3.46372	0.614142	5.63994	1.70108e-08	2.57079e-07
ENSG00000149403	GRIK4	42.5726	3.46309	0.55299	6.26248	3.78907e-10	7.76093e-09
ENSG00000205835	GMNC	6.46491	3.46121	1.22014	2.83674	0.00455772	0.0174281
ENSG00000143882	ATP6V1C2	4.17725	3.44878	1.38737	2.48585	0.0129244	0.0416811
ENSG00000133800	LYVE1	17.4358	3.43769	0.693071	4.96008	7.04644e-07	7.43459e-06
ENSG00000236013	AL357146.1	8.27061	3.42942	0.859669	3.98924	6.62864e-05	0.00044311
ENSG00000169116	PARM1	209.495	3.41638	0.851789	4.01083	6.05064e-05	0.000410042
ENSG00000169994	MYO7B	32.4889	3.41443	0.467163	7.30887	2.69404e-13	8.89914e-12
ENSG00000101335	MYL9	1537.97	3.40565	0.361751	9.41436	4.75975e-21	3.87073e-19
ENSG00000154133	ROBO4	8.29279	3.40458	1.02061	3.33583	0.000850441	0.00412476
ENSG00000164649	CDCA7L	789.904	3.40359	0.397213	8.56868	1.04679e-17	6.29778e-16
ENSG00000166689	PLEKHA7	65.5864	3.39486	0.762899	4.44995	8.589e-06	7.16073e-05
ENSG00000170153	RNF150	63.7834	3.38004	0.554846	6.09185	1.11612e-09	2.10212e-08
ENSG00000260604	AL590004.3	51.7776	3.37178	0.429197	7.85601	3.96558e-15	1.69504e-13
ENSG00000255400	AC124276.2	6.70144	3.36245	1.07517	3.12738	0.00176372	0.00778322
ENSG00000231811	AL159166.1	3.96091	3.35328	1.16418	2.88039	0.00397185	0.0155662
ENSG00000168685	IL7R	183.403	3.3491	0.330312	10.1392	3.70024e-24	4.17735e-22
ENSG00000287557	AL713998.4	3.91954	3.34005	1.19848	2.78691	0.00532136	0.0199273
ENSG00000134184	GSTM1	4.10328	3.32442	1.23776	2.68583	0.00723494	0.0257614
ENSG00000132688	NES	14.9531	3.29889	1.02807	3.20881	0.00133284	0.00608463
ENSG00000189001	SBSN	4.81445	3.29881	1.03558	3.18548	0.00144515	0.00653056
ENSG00000227467	LINC01537	4.05695	3.29861	1.16703	2.82649	0.00470618	0.0179244
ENSG00000120217	CD274	899.752	3.27061	0.243972	13.4057	5.60259e-41	2.06779e-38
ENSG00000169252	ADRB2	26.9021	3.26802	0.537494	6.08011	1.20097e-09	2.24868e-08
ENSG00000143858	SYT2	2.87845	3.26523	1.27521	2.56054	0.0104509	0.0350727
ENSG00000171517	LPAR3	23.8864	3.26512	0.49453	6.60247	4.04353e-11	9.78605e-10
ENSG00000227706	AL713998.1	584.549	3.26416	0.807208	4.04377	5.25994e-05	0.000362734
ENSG00000166387	PPFIBP2	13.638	3.24738	0.92273	3.51932	0.000432661	0.00229954
ENSG00000128510	CPA4	1672.99	3.2268	0.60591	5.32555	1.0065e-07	1.27e-06
ENSG00000106689	LHX2	8.36204	3.2245	0.889748	3.62405	0.000290022	0.00162041
ENSG00000138829	FBN2	943.673	3.21855	0.256227	12.5613	3.44572e-36	1.03329e-33
ENSG00000263934	SNORD3A	434.976	3.20524	1.00543	3.18793	0.00143293	0.00648298
ENSG00000189410	SH2D5	159.972	3.20472	0.303527	10.5583	4.65148e-26	6.03184e-24
ENSG00000169213	RAB3B	1241.98	3.19369	0.229331	13.9261	4.39512e-44	1.96165e-41
ENSG00000287872	AC026956.2	5.44938	3.18831	1.23615	2.57923	0.00990199	0.0335936
ENSG00000186642	PDE2A	109.032	3.16779	0.524418	6.04059	1.53552e-09	2.82007e-08
ENSG00000179133	C10orf67	10.7823	3.16265	0.731147	4.3256	1.52114e-05	0.000119499
ENSG00000100600	LGMN	148.244	3.162	0.404383	7.81931	5.31119e-15	2.20925e-13
ENSG00000049130	KITLG	1774.88	3.15836	0.292523	10.797	3.55684e-27	4.911e-25
ENSG00000234155	LINC02535	72.7118	3.14474	0.400741	7.84732	4.25016e-15	1.7888e-13
ENSG00000258137	AC079313.2	5.27349	3.14297	0.958748	3.2782	0.00104472	0.00492755
ENSG00000183287	CCBE1	515.055	3.13834	0.281713	11.1402	7.99353e-29	1.25747e-26
ENSG00000267052	AC005050.1	3.54352	3.12957	1.26397	2.47599	0.0132868	0.0426563
ENSG00000255495	AC145124.1	29.7429	3.12913	0.49178	6.36287	1.98021e-10	4.29426e-09
ENSG00000091622	PITPNM3	1178.9	3.12452	0.289364	10.7979	3.52185e-27	4.89792e-25
ENSG00000280800	FP671120.6	12.7277	3.11971	0.977016	3.1931	0.00140756	0.00638323
ENSG00000258232	AC125611.3	4.16567	3.11701	1.2133	2.56903	0.0101985	0.0343867
ENSG00000221866	PLXNA4	84.899	3.11377	0.597773	5.20895	1.89907e-07	2.26379e-06
ENSG00000176438	SYNE3	241.098	3.1089	0.34005	9.14249	6.1031e-20	4.64804e-18
ENSG00000066056	TIE1	20.0196	3.10018	0.985447	3.14597	0.00165539	0.00735084
ENSG00000165072	MAMDC2	116.552	3.08829	0.364486	8.47302	2.39121e-17	1.34581e-15
ENSG00000170214	ADRA1B	35.3202	3.08518	0.454061	6.79464	1.08581e-11	2.85855e-10
ENSG00000099365	STX1B	4.97358	3.08407	1.00169	3.07886	0.00207793	0.00897786
ENSG00000143248	RGS5	318.939	3.08375	0.452011	6.82229	8.96022e-12	2.38508e-10
ENSG00000169583	CLIC3	185.813	3.08227	0.391889	7.86515	3.68668e-15	1.57935e-13
ENSG00000147872	PLIN2	7.79222	3.07003	1.05388	2.91309	0.00357875	0.014232
ENSG00000012124	CD22	6.72821	3.0598	1.00524	3.04385	0.00233573	0.00994838
ENSG00000104951	IL4I1	27.649	3.04508	0.836926	3.63841	0.000274324	0.00154213
ENSG00000180353	HCLS1	83.6123	3.04251	1.19025	2.5562	0.0105823	0.035395
ENSG00000159164	SV2A	6.65678	3.04214	1.08931	2.79273	0.00522657	0.0196221
ENSG00000021645	NRXN3	394.794	3.03583	0.301734	10.0613	8.19272e-24	8.88332e-22
ENSG00000122574	WIPF3	64.6947	3.03306	0.512456	5.91866	3.24566e-09	5.63206e-08
ENSG00000155849	ELMO1	22.8187	3.02814	0.882203	3.43248	0.000598098	0.00304394
ENSG00000213621	RPSAP54	4.17184	3.01096	1.12465	2.67724	0.00742323	0.0263161
ENSG00000151892	GFRA1	147.323	3.00301	0.562498	5.33871	9.36103e-08	1.19294e-06
ENSG00000197872	FAM49A	211.225	2.98984	0.765888	3.90376	9.47116e-05	0.000607116
ENSG00000272627	AC016542.1	3.20009	2.98449	1.21299	2.46045	0.0138763	0.0442971
ENSG00000101307	SIRPB1	103.242	2.98438	1.02152	2.9215	0.00348346	0.0139251
ENSG00000113070	HBEGF	510.892	2.98027	0.24975	11.933	7.96735e-33	1.75758e-30
ENSG00000281383	FP671120.7	3719.72	2.97739	1.22945	2.42173	0.0154467	0.0484243
ENSG00000187955	COL14A1	68.0431	2.97538	0.64866	4.58696	4.49736e-06	3.9886e-05
ENSG00000165323	FAT3	77.605	2.97259	0.383155	7.75821	8.61371e-15	3.50242e-13
ENSG00000196781	TLE1	265.469	2.95557	0.374688	7.88808	3.06861e-15	1.32941e-13
ENSG00000223749	MIR503HG	45.9141	2.94684	0.41034	7.18148	6.89628e-13	2.14164e-11
ENSG00000041982	TNC	9354.1	2.93846	0.303537	9.68075	3.64031e-22	3.29551e-20
ENSG00000197822	OCLN	21.9706	2.93623	0.740651	3.96439	7.35826e-05	0.000485625
ENSG00000026559	KCNG1	21.0045	2.93543	0.789316	3.71895	0.000200055	0.00116703
ENSG00000159708	LRRC36	11.0575	2.93188	0.744873	3.93608	8.2822e-05	0.000538455
ENSG00000064205	CCN5	21.4322	2.93154	0.810173	3.61841	0.000296417	0.00165037
ENSG00000129354	AP1M2	74.2475	2.93006	0.622808	4.70459	2.54382e-06	2.37687e-05
ENSG00000103647	CORO2B	156.005	2.92844	0.519118	5.64118	1.68893e-08	2.55832e-07
ENSG00000175877	TMEM270	5.97553	2.92123	1.14067	2.56099	0.0104376	0.0350389
ENSG00000169129	AFAP1L2	70.4094	2.91675	0.602705	4.83943	1.30214e-06	1.29084e-05
ENSG00000168497	CAVIN2	412.623	2.91346	0.289325	10.0698	7.50945e-24	8.18871e-22
ENSG00000116016	EPAS1	820.987	2.91202	0.25577	11.3853	4.94736e-30	8.87381e-28
ENSG00000184635	ZNF93	147.786	2.91138	0.411468	7.07559	1.48816e-12	4.45566e-11
ENSG00000250072	SH3TC2-DT	4.36528	2.90499	1.13123	2.56799	0.0102291	0.0344576
ENSG00000167994	RAB3IL1	72.9007	2.90304	0.391353	7.41795	1.18951e-13	4.12821e-12
ENSG00000251034	AC087854.1	9.91073	2.90255	0.662052	4.38417	1.16426e-05	9.36486e-05
ENSG00000178202	POGLUT3	19.0374	2.89787	0.842661	3.43896	0.000583963	0.00298532
ENSG00000163053	SLC16A14	32.3724	2.89748	0.579703	4.99822	5.78617e-07	6.25624e-06
ENSG00000243137	PSG4	7.58915	2.88874	0.836301	3.45419	0.000551958	0.00284504
ENSG00000113083	LOX	1404.92	2.87859	0.139756	20.5973	2.90199e-94	6.96187e-91
ENSG00000183615	FAM167B	8.13191	2.86281	1.10428	2.59247	0.00952883	0.0325636
ENSG00000182632	CCNYL2	7.26341	2.85586	0.969307	2.94629	0.00321614	0.0129863
ENSG00000241104	CEACAMP10	9.51812	2.85563	0.869494	3.28424	0.00102257	0.00483499
ENSG00000117152	RGS4	8254.57	2.85382	0.31229	9.13835	6.34139e-20	4.79149e-18
ENSG00000211818	TRAV39	5.38666	2.84474	0.938137	3.03233	0.00242676	0.0102451
ENSG00000126878	AIF1L	18.2675	2.8257	0.900234	3.13885	0.00169612	0.00750216
ENSG00000131711	MAP1B	3123.04	2.82193	0.263237	10.7201	8.19025e-27	1.09921e-24
ENSG00000138792	ENPEP	28.6907	2.80636	0.672585	4.1725	3.01281e-05	0.000221539
ENSG00000170775	GPR37	106.563	2.80499	0.294646	9.51986	1.73409e-21	1.49913e-19
ENSG00000233117	LINC00702	106.361	2.80231	0.306654	9.13837	6.34024e-20	4.79149e-18
ENSG00000135063	FAM189A2	11.6565	2.79991	0.999722	2.80069	0.0050994	0.0192086
ENSG00000277586	NEFL	3614.97	2.78393	0.668743	4.16294	3.14181e-05	0.000230144
ENSG00000172995	ARPP21	15.6814	2.78234	0.727156	3.82634	0.000130063	0.000801957
ENSG00000091137	SLC26A4	8.77718	2.78179	0.869568	3.19905	0.0013788	0.00626465
ENSG00000270607	AC009549.1	30.2228	2.78131	0.464653	5.98579	2.15344e-09	3.86973e-08
ENSG00000071073	MGAT4A	50.4772	2.77511	0.558485	4.969	6.72989e-07	7.14381e-06
ENSG00000109321	AREG	6.51384	2.77458	0.820094	3.38325	0.00071634	0.00355429
ENSG00000148848	ADAM12	243.036	2.77128	0.314585	8.80932	1.25912e-18	8.56915e-17
ENSG00000188580	NKAIN2	15.6064	2.76548	0.96706	2.85967	0.00424077	0.0164028
ENSG00000048052	HDAC9	375.513	2.7645	0.356846	7.74703	9.40675e-15	3.80874e-13
ENSG00000184261	KCNK12	99.1415	2.7631	0.528921	5.22404	1.7506e-07	2.10908e-06
ENSG00000180914	OXTR	1185.69	2.75809	0.362097	7.617	2.59646e-14	9.92655e-13
ENSG00000120279	MYCT1	53.3755	2.75332	0.372458	7.3923	1.44312e-13	4.94577e-12
ENSG00000166833	NAV2	898.49	2.74889	0.261526	10.511	7.68972e-26	9.77358e-24
ENSG00000285424	AL162718.1	6.66221	2.74346	0.943706	2.90712	0.00364778	0.0144615
ENSG00000182578	CSF1R	75.9088	2.73427	0.421927	6.48042	9.14647e-11	2.08479e-09
ENSG00000242242	NECTIN3-AS1	29.1966	2.73298	0.439763	6.21467	5.14312e-10	1.02819e-08
ENSG00000144891	AGTR1	41.875	2.72441	0.398853	6.83062	8.45468e-12	2.26623e-10
ENSG00000146250	PRSS35	224.74	2.70859	0.418841	6.46687	1.00053e-10	2.26708e-09
ENSG00000182247	UBE2E2	208.168	2.70063	0.232943	11.5935	4.44366e-31	8.52827e-29
ENSG00000124212	PTGIS	764.473	2.68799	0.886509	3.03211	0.00242853	0.0102504
ENSG00000006652	IFRD1	1079.18	2.68661	0.171992	15.6206	5.2738e-55	4.04859e-52
ENSG00000280614	FP236383.4	18.5612	2.65495	0.700274	3.7913	0.000149861	0.000909303
ENSG00000227482	AL157702.2	5.93986	2.64951	0.841323	3.14922	0.00163709	0.00728302
ENSG00000086730	LAT2	9.20012	2.6269	0.851828	3.08384	0.00204345	0.00884483
ENSG00000136960	ENPP2	26.056	2.62429	0.563965	4.65329	3.26684e-06	2.98843e-05
ENSG00000258279	LINC00592	24.5485	2.61173	0.447108	5.84137	5.17721e-09	8.67024e-08
ENSG00000074416	MGLL	583.853	2.61049	0.414497	6.29796	3.01584e-10	6.32568e-09
ENSG00000137124	ALDH1B1	2842.8	2.60047	0.300802	8.64512	5.37498e-18	3.34362e-16
ENSG00000188015	S100A3	146.574	2.58737	0.324982	7.96158	1.69857e-15	7.61656e-14
ENSG00000171388	APLN	47.4285	2.57358	0.462802	5.56087	2.68429e-08	3.90279e-07
ENSG00000150782	IL18	18.5969	2.56711	0.540081	4.7532	2.00217e-06	1.90617e-05
ENSG00000189129	PLAC9	9.24484	2.56662	1.01209	2.53597	0.0112137	0.0370674
ENSG00000165449	SLC16A9	40.923	2.56627	0.681873	3.76356	0.000167513	0.00100215
ENSG00000076716	GPC4	809.953	2.56175	0.234716	10.9142	9.85608e-28	1.42224e-25
ENSG00000183691	NOG	12.005	2.56041	0.893142	2.86674	0.00414718	0.0160959
ENSG00000259727	AC103740.2	27.2791	2.55986	0.589109	4.34531	1.39079e-05	0.000110221
ENSG00000182809	CRIP2	124.766	2.55859	0.556372	4.5987	4.25132e-06	3.79671e-05
ENSG00000070182	SPTB	33.1968	2.54521	0.486803	5.22843	1.70955e-07	2.0622e-06
ENSG00000173988	LRRC63	14.7995	2.54152	0.592542	4.28917	1.79342e-05	0.000138843
ENSG00000149256	TENM4	147.644	2.53935	0.461637	5.50075	3.78173e-08	5.31715e-07
ENSG00000237013	LINC01812	3.59992	2.52544	1.04402	2.41896	0.0155651	0.0487316
ENSG00000154102	C16orf74	61.6866	2.52479	0.409561	6.16463	7.06487e-10	1.39066e-08
ENSG00000125968	ID1	868.194	2.51631	0.281268	8.9463	3.67603e-19	2.59376e-17
ENSG00000158525	CPA5	5.42601	2.51527	0.928824	2.70801	0.00676874	0.0243543
ENSG00000142910	TINAGL1	7.44416	2.51127	0.773815	3.24531	0.00117323	0.00545065
ENSG00000164181	ELOVL7	205.796	2.51066	0.520735	4.82138	1.42569e-06	1.4028e-05
ENSG00000101384	JAG1	976.041	2.50827	0.264316	9.48965	2.31804e-21	1.97724e-19
ENSG00000166922	SCG5	21.3967	2.50024	0.674068	3.70918	0.000207928	0.00120442
ENSG00000230417	LINC00595	9.51966	2.4966	0.750505	3.32656	0.000879235	0.0042419
ENSG00000172399	MYOZ2	14.289	2.49646	0.578936	4.31215	1.61673e-05	0.000126132
ENSG00000172201	ID4	15.5919	2.4763	0.767281	3.22737	0.00124935	0.00575
ENSG00000169860	P2RY1	634.718	2.47422	0.251938	9.82075	9.16618e-23	8.88471e-21
ENSG00000249279	LINC02057	39.8766	2.46207	0.37504	6.56482	5.2095e-11	1.24046e-09
ENSG00000226053	LINC01776	10.8614	2.45797	0.82095	2.99405	0.002753	0.0113968
ENSG00000142197	DOP1B	793.034	2.45575	0.238356	10.3029	6.84021e-25	8.25643e-23
ENSG00000174343	CHRNA9	27.7918	2.45497	0.598175	4.10411	4.05882e-05	0.000288614
ENSG00000135318	NT5E	7300.32	2.45404	0.209781	11.6981	1.30363e-31	2.66162e-29
ENSG00000105971	CAV2	2182.43	2.45338	0.178182	13.7689	3.92028e-43	1.67196e-40
ENSG00000067141	NEO1	175.086	2.45326	0.415024	5.91112	3.39794e-09	5.85924e-08
ENSG00000185760	KCNQ5	333.596	2.44814	0.209501	11.6856	1.5108e-31	2.98921e-29
ENSG00000197385	ZNF860	5.41595	2.44491	0.886104	2.75917	0.00579484	0.021408
ENSG00000006606	CCL26	57.5815	2.43965	0.427516	5.70657	1.15275e-08	1.81044e-07
ENSG00000143847	PPFIA4	17.0579	2.43819	0.717017	3.40047	0.00067271	0.00337181
ENSG00000154678	PDE1C	558.157	2.42836	0.370849	6.54812	5.82656e-11	1.37544e-09
ENSG00000165376	CLDN2	53.1098	2.4077	0.496005	4.85419	1.20881e-06	1.21272e-05
ENSG00000229261	AL596223.1	36.7273	2.39912	0.393697	6.09383	1.10243e-09	2.08246e-08
ENSG00000261801	LOXL1-AS1	108.85	2.39789	0.390695	6.13749	8.38344e-10	1.6252e-08
ENSG00000254777	AC022182.1	7.09378	2.39126	0.81915	2.9192	0.00350936	0.014017
ENSG00000168505	GBX2	11.7438	2.39051	0.863758	2.76758	0.00564749	0.0209443
ENSG00000077157	PPP1R12B	674.795	2.38969	0.23779	10.0496	9.22517e-24	9.89103e-22
ENSG00000155657	TTN	26.9531	2.38882	0.45072	5.3	1.15802e-07	1.4441e-06
ENSG00000166803	PCLAF	485.442	2.38778	0.321438	7.42845	1.09881e-13	3.83426e-12
ENSG00000096060	FKBP5	568.714	2.38195	0.292425	8.14552	3.77667e-16	1.81659e-14
ENSG00000274654	AC022467.1	5.0541	2.3781	0.956396	2.48652	0.0129	0.0416235
ENSG00000244588	RAD21L1	11.8591	2.37377	0.63383	3.74512	0.000180307	0.00106607
ENSG00000266835	GAPLINC	22.2594	2.37214	0.640625	3.70286	0.000213186	0.00123308
ENSG00000185532	PRKG1	117.268	2.36809	0.215866	10.9702	5.3146e-28	7.90681e-26
ENSG00000159958	TNFRSF13C	5.66279	2.35517	0.84651	2.78221	0.00539897	0.0201472
ENSG00000099282	TSPAN15	147.684	2.35157	0.342045	6.87502	6.19815e-12	1.6897e-10
ENSG00000234961	AL133415.1	19.462	2.34419	0.619246	3.78555	0.000153366	0.000927641
ENSG00000133816	MICAL2	3379.89	2.34267	0.259385	9.03163	1.6913e-19	1.23891e-17
ENSG00000001617	SEMA3F	103.534	2.33796	0.309565	7.55242	4.27244e-14	1.57686e-12
ENSG00000162591	MEGF6	14.3076	2.33215	0.644446	3.61885	0.000295918	0.00164807
ENSG00000112499	SLC22A2	36.0351	2.32923	0.645717	3.60721	0.000309513	0.00171236
ENSG00000262769	AC025627.1	7.57069	2.32863	0.879072	2.64896	0.008074	0.0282561
ENSG00000104490	NCALD	443.088	2.3096	0.396709	5.8219	5.81818e-09	9.66775e-08
ENSG00000140323	DISP2	4.92758	2.30733	0.897704	2.57026	0.0101621	0.0343064
ENSG00000129221	AIPL1	4.96931	2.30587	0.926303	2.48933	0.0127985	0.0413448
ENSG00000146281	PM20D2	578.087	2.30399	0.282164	8.16544	3.20255e-16	1.56794e-14
ENSG00000130475	FCHO1	13.7422	2.30178	0.680511	3.38243	0.00071847	0.00356118
ENSG00000081923	ATP8B1	1735.78	2.29917	0.289011	7.9553	1.78693e-15	7.957e-14
ENSG00000277734	TRAC	152.601	2.29864	0.389046	5.90842	3.45413e-09	5.94544e-08
ENSG00000117245	KIF17	11.8692	2.28542	0.850922	2.68582	0.00723527	0.0257614
ENSG00000236546	AL033527.2	7.41749	2.2853	0.768555	2.97351	0.00294417	0.012053
ENSG00000183873	SCN5A	53.0306	2.28503	0.453712	5.03629	4.74629e-07	5.21711e-06
ENSG00000254838	GVINP1	46.0798	2.2807	0.488485	4.66893	3.02773e-06	2.7883e-05
ENSG00000105048	TNNT1	11.0026	2.26342	0.761042	2.97411	0.00293841	0.0120346
ENSG00000227825	SLC9A7P1	11.0406	2.2624	0.921361	2.4555	0.0140688	0.0448148
ENSG00000107159	CA9	36.8958	2.25602	0.752446	2.99824	0.0027154	0.0112728
ENSG00000267201	LINC01775	7.6087	2.24941	0.747967	3.00737	0.00263522	0.0109994
ENSG00000261220	AC103706.1	8.80643	2.24547	0.834599	2.69048	0.00713502	0.0254906
ENSG00000106034	CPED1	777.309	2.23514	0.249821	8.94697	3.65384e-19	2.58762e-17
ENSG00000115884	SDC1	2448.08	2.23503	0.258209	8.65586	4.89209e-18	3.05827e-16
ENSG00000280744	LINC01173	8.47553	2.22078	0.776587	2.85967	0.00424086	0.0164028
ENSG00000276170	AC244153.1	41.5883	2.21257	0.438193	5.0493	4.43442e-07	4.90521e-06
ENSG00000130052	STARD8	311.265	2.2101	0.340488	6.49098	8.52791e-11	1.95154e-09
ENSG00000076554	TPD52	293.078	2.20959	0.310631	7.11325	1.13345e-12	3.43111e-11
ENSG00000111186	WNT5B	562.878	2.20819	0.308454	7.1589	8.1325e-13	2.50127e-11
ENSG00000159840	ZYX	1081.09	2.20604	0.350988	6.28522	3.274e-10	6.82243e-09
ENSG00000108821	COL1A1	4280.59	2.20363	0.822238	2.68004	0.00736131	0.0261239
ENSG00000126803	HSPA2	90.9463	2.197	0.560216	3.92169	8.79285e-05	0.000567044
ENSG00000121236	TRIM6	173.128	2.19474	0.404834	5.42133	5.91586e-08	7.94521e-07
ENSG00000171004	HS6ST2	13.9424	2.18237	0.778373	2.80375	0.00505115	0.0190493
ENSG00000143367	TUFT1	343.675	2.18222	0.197067	11.0735	1.68691e-28	2.59002e-26
ENSG00000251493	FOXD1	331.317	2.1816	0.313456	6.95982	3.40719e-12	9.57406e-11
ENSG00000085563	ABCB1	33.2267	2.17818	0.479538	4.54224	5.56592e-06	4.8445e-05
ENSG00000178031	ADAMTSL1	718.529	2.1745	0.180006	12.0801	1.3448e-33	3.22618e-31
ENSG00000157470	FAM81A	38.1553	2.15986	0.420599	5.13519	2.81863e-07	3.26267e-06
ENSG00000169884	WNT10B	47.5844	2.15883	0.470421	4.58914	4.45077e-06	3.95276e-05
ENSG00000163701	IL17RE	8.85651	2.15792	0.713683	3.02363	0.0024976	0.0104839
ENSG00000269947	AC135178.6	6.10731	2.15513	0.841673	2.56053	0.0104513	0.0350727
ENSG00000130940	CASZ1	31.8771	2.14952	0.483808	4.44292	8.87457e-06	7.3732e-05
ENSG00000198108	CHSY3	122.755	2.1483	0.479743	4.47803	7.53367e-06	6.38068e-05
ENSG00000117155	SSX2IP	1067.55	2.13895	0.155424	13.7621	4.30961e-43	1.79804e-40
ENSG00000231566	LINC02595	20.7557	2.13272	0.50491	4.22396	2.40049e-05	0.000180103
ENSG00000079263	SP140	42.9957	2.12683	0.547571	3.88412	0.000102703	0.000651378
ENSG00000259071	AL359397.2	29.7557	2.1215	0.427873	4.95826	7.11272e-07	7.5004e-06
ENSG00000099204	ABLIM1	792.769	2.12146	0.223611	9.48727	2.37157e-21	2.01395e-19
ENSG00000135842	NIBAN1	5706.32	2.11185	0.277844	7.60084	2.94213e-14	1.10717e-12
ENSG00000283498	MIR1244-2	22.7193	2.11078	0.430121	4.90741	9.22891e-07	9.51242e-06
ENSG00000147257	GPC3	11.5256	2.10854	0.800327	2.6346	0.0084236	0.0293032
ENSG00000124772	CPNE5	14.4267	2.10211	0.550831	3.81625	0.000135496	0.000831344
ENSG00000128578	STRIP2	926.125	2.09552	0.218442	9.59301	8.55497e-22	7.67229e-20
ENSG00000185697	MYBL1	470.065	2.09285	0.211971	9.87331	5.43422e-23	5.40381e-21
ENSG00000138119	MYOF	6648.42	2.0923	0.170977	12.2373	1.96446e-34	5.09486e-32
ENSG00000139220	PPFIA2	51.6115	2.09087	0.475114	4.40077	1.07868e-05	8.77773e-05
ENSG00000156510	HKDC1	582.008	2.08883	0.273564	7.6356	2.24771e-14	8.67398e-13
ENSG00000183779	ZNF703	738.855	2.08849	0.26093	8.00405	1.20392e-15	5.47529e-14
ENSG00000153923	CLCA3P	7.92326	2.08369	0.741245	2.81107	0.00493774	0.0186656
ENSG00000170381	SEMA3E	19.3494	2.08362	0.767845	2.71359	0.00665579	0.0240109
ENSG00000224189	HAGLR	18.0134	2.08173	0.655554	3.17553	0.00149565	0.00672551
ENSG00000008118	CAMK1G	132.778	2.07513	0.531805	3.90205	9.53814e-05	0.000610594
ENSG00000151090	THRB	154.787	2.07369	0.415474	4.99113	6.00255e-07	6.46108e-06
ENSG00000138180	CEP55	2587.09	2.07338	0.188207	11.0165	3.1822e-28	4.80888e-26
ENSG00000150275	PCDH15	19.3736	2.06542	0.528273	3.90976	9.23889e-05	0.000593615
ENSG00000126860	EVI2A	440.505	2.06207	0.270066	7.63543	2.25075e-14	8.67398e-13
ENSG00000166840	GLYATL1	18.2629	2.05814	0.511175	4.02629	5.6663e-05	0.000387692
ENSG00000129195	PIMREG	1581.15	2.05203	0.185858	11.0409	2.42695e-28	3.69667e-26
ENSG00000132481	TRIM47	25.4425	2.0476	0.720955	2.84012	0.00450971	0.0172893
ENSG00000152977	ZIC1	51.7905	2.04421	0.334894	6.10404	1.03418e-09	1.96515e-08
ENSG00000135636	DYSF	449.929	2.04334	0.694765	2.94106	0.00327094	0.0131827
ENSG00000130203	APOE	52.2916	2.02414	0.632805	3.19868	0.00138057	0.00626973
ENSG00000165244	ZNF367	711.137	2.02124	0.27377	7.383	1.54767e-13	5.2852e-12
ENSG00000121797	CCRL2	21.7779	2.0165	0.581369	3.46854	0.000523289	0.00271651
ENSG00000006747	SCIN	16.01	2.01612	0.484645	4.16	3.18245e-05	0.000232765
ENSG00000204934	ATP6V0E2-AS1	83.6686	2.01426	0.362601	5.55504	2.77543e-08	4.01402e-07
ENSG00000113356	POLR3G	256.56	2.01204	0.196128	10.2588	1.08057e-24	1.28809e-22
ENSG00000157510	AFAP1L1	300.19	1.99602	0.351591	5.6771	1.36998e-08	2.11193e-07
ENSG00000266235	MIR3176	6.41813	1.99526	0.742655	2.68666	0.0072171	0.0257407
ENSG00000279692	AC110285.6	8.61753	1.99504	0.777156	2.5671	0.0102553	0.0345238
ENSG00000269902	AC234772.2	26.4411	1.99489	0.430941	4.62914	3.67192e-06	3.31943e-05
ENSG00000144218	AFF3	20.2864	1.98601	0.655098	3.03163	0.00243236	0.0102642
ENSG00000178752	ERFE	12.3377	1.98238	0.782517	2.53334	0.011298	0.0372691
ENSG00000257242	LINC01619	20.2512	1.97654	0.621695	3.17927	0.00147646	0.00665079
ENSG00000231924	PSG1	55.5993	1.97559	0.591986	3.33723	0.000846187	0.00410724
ENSG00000164236	ANKRD33B	168.416	1.96632	0.346876	5.66866	1.43915e-08	2.19906e-07
ENSG00000207870	MIR221	24.6787	1.96613	0.431289	4.55872	5.14661e-06	4.51022e-05
ENSG00000231290	APCDD1L-DT	22.6166	1.96446	0.772765	2.54212	0.0110183	0.0365728
ENSG00000168811	IL12A	50.887	1.96388	0.30115	6.52125	6.97234e-11	1.61415e-09
ENSG00000249867	LINC02742	9.21215	1.95784	0.699124	2.80042	0.00510358	0.0192194
ENSG00000099256	PRTFDC1	10.1118	1.9552	0.796594	2.45445	0.01411	0.0449311
ENSG00000147027	TMEM47	1567.57	1.95494	0.163914	11.9266	8.60246e-33	1.87612e-30
ENSG00000122367	LDB3	10.7911	1.9525	0.799723	2.44147	0.0146274	0.0462792
ENSG00000134668	SPOCD1	2374.82	1.95242	0.197712	9.87508	5.339e-23	5.33677e-21
ENSG00000146918	NCAPG2	2603.91	1.9487	0.160376	12.1508	5.6818e-34	1.39801e-31
ENSG00000179954	SSC5D	40.1772	1.94752	0.502439	3.87614	0.000106129	0.00067089
ENSG00000138166	DUSP5	350.18	1.9438	0.23466	8.28351	1.19601e-16	6.15382e-15
ENSG00000164659	KIAA1324L	31.7731	1.94306	0.451649	4.30215	1.6915e-05	0.000131697
ENSG00000272695	GAS6-DT	128.168	1.93851	0.210306	9.21758	3.03888e-20	2.3517e-18
ENSG00000157613	CREB3L1	776.116	1.92344	0.308175	6.24138	4.33729e-10	8.79001e-09
ENSG00000079337	RAPGEF3	43.4358	1.92242	0.541835	3.54798	0.000388198	0.0020875
ENSG00000174370	C11orf45	25.5699	1.91498	0.781013	2.45192	0.0142098	0.0452037
ENSG00000165071	TMEM71	359.612	1.91422	0.349423	5.47824	4.29573e-08	5.96986e-07
ENSG00000127325	BEST3	23.8222	1.90718	0.51205	3.7246	0.000195625	0.0011457
ENSG00000223949	ROR1-AS1	12.5225	1.9065	0.764878	2.49255	0.0126828	0.0410193
ENSG00000134802	SLC43A3	1112.82	1.90085	0.244088	7.78758	6.83059e-15	2.80113e-13
ENSG00000110203	FOLR3	15.8635	1.89425	0.732067	2.58754	0.00966648	0.0329402
ENSG00000025423	HSD17B6	45.1685	1.89378	0.476867	3.9713	7.14801e-05	0.00047354
ENSG00000156463	SH3RF2	797.575	1.89173	0.260399	7.26473	3.73794e-13	1.20165e-11
ENSG00000170579	DLGAP1	28.8365	1.88895	0.559035	3.37894	0.000727659	0.00360022
ENSG00000172458	IL17D	76.6447	1.88728	0.374056	5.04544	4.52471e-07	5.00221e-06
ENSG00000169271	HSPB3	73.2587	1.88061	0.326588	5.75835	8.49397e-09	1.3653e-07
ENSG00000176928	GCNT4	29.2483	1.8785	0.394049	4.76716	1.86838e-06	1.78932e-05
ENSG00000095203	EPB41L4B	129.246	1.87493	0.350616	5.34755	8.91535e-08	1.14145e-06
ENSG00000105976	MET	3337.27	1.87096	0.197152	9.48993	2.31199e-21	1.97724e-19
ENSG00000111348	ARHGDIB	2924.36	1.86869	0.198172	9.4296	4.11643e-21	3.39066e-19
ENSG00000171533	MAP6	35.2203	1.86843	0.768721	2.43057	0.0150751	0.0474685
ENSG00000184304	PRKD1	1119.96	1.86017	0.262766	7.07918	1.45006e-12	4.35517e-11
ENSG00000171791	BCL2	181.182	1.85847	0.189714	9.79616	1.16947e-22	1.12222e-20
ENSG00000204936	CD177	25.699	1.85572	0.468199	3.96353	7.38511e-05	0.000487062
ENSG00000197646	PDCD1LG2	591.115	1.85491	0.155062	11.9623	5.59576e-33	1.26346e-30
ENSG00000154839	SKA1	181.087	1.85315	0.262396	7.06243	1.63618e-12	4.86091e-11
ENSG00000248787	AC092903.2	16.1961	1.85279	0.513761	3.60634	0.000310548	0.0017166
ENSG00000185869	ZNF829	52.3042	1.85264	0.494138	3.74924	0.000177372	0.00105195
ENSG00000029534	ANK1	146.965	1.85091	0.286282	6.46534	1.01072e-10	2.28478e-09
ENSG00000282849	AL359834.1	37.6789	1.8474	0.413872	4.46371	8.05539e-06	6.77175e-05
ENSG00000138347	MYPN	33.1989	1.8427	0.499219	3.69116	0.000223238	0.00128313
ENSG00000281641	SAMD12-AS1	8.71996	1.84105	0.722827	2.54701	0.0108649	0.0361511
ENSG00000257671	KRT7-AS	8.03173	1.83893	0.731715	2.51318	0.0119649	0.0390956
ENSG00000157680	DGKI	212.106	1.83302	0.458199	4.00049	6.32121e-05	0.000425076
ENSG00000173110	HSPA6	10.0112	1.8326	0.644097	2.84522	0.00443808	0.0170795
ENSG00000206538	VGLL3	601.284	1.82683	0.334425	5.4626	4.69205e-08	6.43213e-07
ENSG00000138675	FGF5	111.818	1.82581	0.248341	7.35203	1.95217e-13	6.55001e-12
ENSG00000235448	LURAP1L-AS1	13.522	1.82194	0.645997	2.82036	0.00479696	0.0182123
ENSG00000187498	COL4A1	8315.1	1.81979	0.259378	7.01598	2.28351e-12	6.59024e-11
ENSG00000023171	GRAMD1B	400.453	1.81942	0.362387	5.02066	5.14946e-07	5.63125e-06
ENSG00000276851	AC002401.4	144.856	1.81428	0.453714	3.99872	6.36855e-05	0.00042796
ENSG00000136492	BRIP1	808.871	1.81228	0.222326	8.15147	3.59513e-16	1.73798e-14
ENSG00000152284	TCF7L1	39.086	1.81221	0.40848	4.43646	9.14503e-06	7.56515e-05
ENSG00000278023	RDM1	13.9252	1.81196	0.598567	3.02717	0.00246859	0.0103852
ENSG00000116285	ERRFI1	1478.13	1.80835	0.175269	10.3175	5.87188e-25	7.13247e-23
ENSG00000156475	PPP2R2B	440.224	1.80704	0.247631	7.29729	2.93626e-13	9.5838e-12
ENSG00000275185	AC130324.3	10.5375	1.79867	0.594991	3.02302	0.00250264	0.0104962
ENSG00000214357	NEURL1B	574.46	1.79165	0.340827	5.25678	1.466e-07	1.78865e-06
ENSG00000081052	COL4A4	350.548	1.78632	0.344382	5.18703	2.13672e-07	2.52979e-06
ENSG00000196584	XRCC2	353.722	1.7841	0.274143	6.5079	7.62085e-11	1.74951e-09
ENSG00000119280	C1orf198	527.251	1.7836	0.251485	7.09226	1.31939e-12	3.96894e-11
ENSG00000155265	GOLGA7B	50.3022	1.78177	0.386031	4.61561	3.91933e-06	3.53145e-05
ENSG00000154127	UBASH3B	773.467	1.78147	0.313524	5.68209	1.33056e-08	2.06268e-07
ENSG00000178343	SHISA3	49.1182	1.77772	0.446279	3.98342	6.79313e-05	0.000452059
ENSG00000286619	AC119673.2	21.4757	1.77497	0.546461	3.24812	0.00116168	0.00540748
ENSG00000162390	ACOT11	19.4139	1.76888	0.710476	2.48971	0.0127847	0.0413072
ENSG00000105894	PTN	910.513	1.76803	0.172822	10.2304	1.44929e-24	1.71696e-22
ENSG00000186854	TRABD2A	708.645	1.7639	0.148153	11.9059	1.10236e-32	2.35071e-30
ENSG00000170961	HAS2	89.808	1.76182	0.465195	3.78727	0.000152309	0.000922075
ENSG00000065150	IPO5	10246.1	1.75978	0.166648	10.5599	4.57347e-26	5.97103e-24
ENSG00000128294	TPST2	922.359	1.75262	0.149624	11.7135	1.08685e-31	2.26726e-29
ENSG00000164442	CITED2	2173.42	1.7485	0.222772	7.84885	4.19875e-15	1.77494e-13
ENSG00000139629	GALNT6	824.094	1.7468	0.402601	4.33879	1.43268e-05	0.000113199
ENSG00000112414	ADGRG6	26.8907	1.74517	0.484542	3.60168	0.000316164	0.00174463
ENSG00000122862	SRGN	3774.19	1.74461	0.342097	5.09975	3.40099e-07	3.86224e-06
ENSG00000261786	AC006058.1	31.9882	1.74284	0.546671	3.1881	0.00143212	0.00648083
ENSG00000257642	AC011313.1	19.3173	1.74209	0.589955	2.95291	0.00314789	0.0127537
ENSG00000154553	PDLIM3	623.291	1.7376	0.159696	10.8807	1.42483e-27	2.02558e-25
ENSG00000176014	TUBB6	9250.46	1.73273	0.161485	10.73	7.35926e-27	9.94641e-25
ENSG00000123219	CENPK	699.601	1.73221	0.213891	8.09857	5.5611e-16	2.60314e-14
ENSG00000230002	ALMS1-IT1	13.4493	1.73183	0.6791	2.55019	0.0107663	0.035904
ENSG00000100490	CDKL1	139.19	1.72993	0.208657	8.29078	1.12508e-16	5.83581e-15
ENSG00000119900	OGFRL1	1105.77	1.72755	0.172158	10.0347	1.07335e-23	1.14443e-21
ENSG00000117318	ID3	705.798	1.7251	0.330469	5.22016	1.7877e-07	2.14568e-06
ENSG00000163545	NUAK2	86.5184	1.72389	0.343566	5.01766	5.23057e-07	5.71018e-06
ENSG00000278291	AL161772.1	79.5091	1.72059	0.254896	6.75017	1.47674e-11	3.81962e-10
ENSG00000138162	TACC2	260.879	1.71941	0.267076	6.43791	1.21128e-10	2.69999e-09
ENSG00000281207	SLFNL1-AS1	39.7699	1.71845	0.415596	4.13492	3.55082e-05	0.000256193
ENSG00000127329	PTPRB	338.763	1.71349	0.398318	4.30181	1.69409e-05	0.000131791
ENSG00000242732	RTL5	102.222	1.71063	0.357066	4.79079	1.66124e-06	1.61267e-05
ENSG00000153814	JAZF1	459.098	1.70359	0.25664	6.63805	3.1785e-11	7.78084e-10
ENSG00000143228	NUF2	1327.05	1.7035	0.149207	11.417	3.43818e-30	6.40637e-28
ENSG00000161638	ITGA5	15761.7	1.69804	0.240614	7.05714	1.69962e-12	5.03382e-11
ENSG00000204941	PSG5	113.756	1.69738	0.552282	3.07339	0.00211639	0.00911736
ENSG00000185862	EVI2B	241.202	1.69439	0.231102	7.33178	2.27121e-13	7.56755e-12
ENSG00000198208	RPS6KL1	19.7075	1.69302	0.636806	2.65861	0.00784637	0.0275852
ENSG00000262576	PCDHGA4	87.0195	1.68959	0.367579	4.59652	4.29601e-06	3.82986e-05
ENSG00000164647	STEAP1	484.553	1.68857	0.247247	6.82948	8.52245e-12	2.28121e-10
ENSG00000163359	COL6A3	474.234	1.68585	0.32633	5.16608	2.39059e-07	2.80441e-06
ENSG00000106025	TSPAN12	67.9102	1.68579	0.314363	5.36257	8.2047e-08	1.06037e-06
ENSG00000132170	PPARG	438.1	1.68381	0.170398	9.88162	5.00157e-23	5.05211e-21
ENSG00000153904	DDAH1	2288.81	1.68297	0.196089	8.58265	9.27095e-18	5.64851e-16
ENSG00000175305	CCNE2	899.021	1.68221	0.295791	5.68714	1.29182e-08	2.00913e-07
ENSG00000182901	RGS7	27.9879	1.68171	0.396359	4.24289	2.20655e-05	0.000166397
ENSG00000138758	SEPTIN11	4127.41	1.68147	0.137945	12.1894	3.53946e-34	8.82198e-32
ENSG00000109062	SLC9A3R1	449.954	1.68064	0.297573	5.64781	1.625e-08	2.46928e-07
ENSG00000072657	TRHDE	96.9672	1.67986	0.363961	4.6155	3.92142e-06	3.53167e-05
ENSG00000282057	AC092807.3	55.2176	1.67969	0.359672	4.67007	3.01091e-06	2.77548e-05
ENSG00000075702	WDR62	319.936	1.67656	0.232074	7.22424	5.03897e-13	1.59584e-11
ENSG00000139354	GAS2L3	663.383	1.67608	0.19729	8.49552	1.97049e-17	1.12888e-15
ENSG00000151414	NEK7	3957.66	1.67241	0.159293	10.499	8.73366e-26	1.10274e-23
ENSG00000072952	MRVI1	45.4926	1.67139	0.495226	3.375	0.000738145	0.0036427
ENSG00000103316	CRYM	8.56738	1.67084	0.640486	2.60871	0.00908833	0.031302
ENSG00000137463	MGARP	4008.29	1.66829	0.206272	8.08785	6.07274e-16	2.83572e-14
ENSG00000253414	AC124067.2	204.031	1.66334	0.297193	5.59681	2.18326e-08	3.23062e-07
ENSG00000224459	SLC25A34-AS1	16.694	1.66096	0.577086	2.87818	0.00399975	0.0156436
ENSG00000068489	PRR11	1653.23	1.66026	0.174085	9.53703	1.46978e-21	1.27638e-19
ENSG00000122863	CHST3	2273.65	1.66003	0.215333	7.7091	1.26705e-14	5.02422e-13
ENSG00000149218	ENDOD1	1885.55	1.65763	0.228012	7.26991	3.59738e-13	1.16035e-11
ENSG00000145386	CCNA2	2719.4	1.65611	0.193433	8.56166	1.11257e-17	6.6312e-16
ENSG00000120802	TMPO	4594.45	1.65202	0.211341	7.81685	5.41618e-15	2.24508e-13
ENSG00000158156	XKR8	65.05	1.65143	0.651827	2.53354	0.0112918	0.0372614
ENSG00000150054	MPP7	15.8369	1.64964	0.505364	3.26426	0.0010975	0.00513986
ENSG00000183963	SMTN	154.011	1.64919	0.468923	3.51698	0.000436481	0.00231727
ENSG00000175352	NRIP3	605.909	1.64886	0.183613	8.98009	2.70547e-19	1.92309e-17
ENSG00000129173	E2F8	224.787	1.64426	0.323973	5.07528	3.86916e-07	4.33238e-06
ENSG00000184371	CSF1	1679.93	1.64395	0.322682	5.09464	3.49409e-07	3.9516e-06
ENSG00000270069	MIR222HG	459.059	1.64038	0.181676	9.02915	1.73008e-19	1.2625e-17
ENSG00000136010	ALDH1L2	15.6695	1.63996	0.553288	2.96402	0.00303648	0.012386
ENSG00000101333	PLCB4	222.266	1.63946	0.341637	4.79884	1.59589e-06	1.55553e-05
ENSG00000123496	IL13RA2	87.2088	1.63721	0.526207	3.11134	0.00186239	0.0081512
ENSG00000219607	PPP1R3G	11.4952	1.63618	0.632194	2.5881	0.00965076	0.03291
ENSG00000186523	FAM86B1	24.8552	1.63612	0.449965	3.63611	0.000276782	0.00155458
ENSG00000153179	RASSF3	1397.93	1.63424	0.170995	9.55726	1.20912e-21	1.06031e-19
ENSG00000124942	AHNAK	23862.9	1.63382	0.223763	7.30156	2.84453e-13	9.34798e-12
ENSG00000128536	CDHR3	28.7173	1.63238	0.543435	3.00382	0.00266609	0.0111043
ENSG00000126016	AMOT	284.274	1.63144	0.207058	7.87914	3.29651e-15	1.42172e-13
ENSG00000153317	ASAP1	1668.23	1.62777	0.223975	7.26763	3.65852e-13	1.17809e-11
ENSG00000167601	AXL	9644.4	1.62688	0.131742	12.349	4.93246e-35	1.4343e-32
ENSG00000170873	MTSS1	139.061	1.62095	0.338456	4.78926	1.67401e-06	1.62425e-05
ENSG00000080839	RBL1	812.909	1.61932	0.239143	6.77133	1.27608e-11	3.32751e-10
ENSG00000184005	ST6GALNAC3	77.8973	1.61916	0.43118	3.7552	0.000173206	0.00103107
ENSG00000026103	FAS	738.283	1.61903	0.227448	7.11823	1.09326e-12	3.31466e-11
ENSG00000174808	BTC	211.131	1.61692	0.237803	6.79942	1.05041e-11	2.76916e-10
ENSG00000112759	SLC29A1	1138.66	1.61654	0.29315	5.51436	3.50056e-08	4.95814e-07
ENSG00000089041	P2RX7	145.107	1.6164	0.200807	8.04949	8.3141e-16	3.83568e-14
ENSG00000147488	ST18	14.057	1.6161	0.606842	2.66313	0.00774169	0.0272771
ENSG00000158887	MPZ	37.099	1.61605	0.40127	4.02732	5.64151e-05	0.000386134
ENSG00000127564	PKMYT1	431.529	1.61256	0.302089	5.33803	9.3962e-08	1.19663e-06
ENSG00000164023	SGMS2	1462.99	1.6092	0.193263	8.32647	8.32863e-17	4.39129e-15
ENSG00000164104	HMGB2	3529.67	1.59992	0.190936	8.37932	5.32363e-17	2.86194e-15
ENSG00000241472	PTPRG-AS1	48.9096	1.59812	0.296708	5.38616	7.19788e-08	9.48124e-07
ENSG00000170017	ALCAM	7795.97	1.59606	0.184086	8.67017	4.31472e-18	2.70614e-16
ENSG00000137960	GIPC2	42.2466	1.59573	0.346587	4.60413	4.14199e-06	3.70943e-05
ENSG00000167513	CDT1	405.191	1.594	0.307682	5.18068	2.21075e-07	2.60779e-06
ENSG00000231607	DLEU2	180.634	1.59274	0.284052	5.60722	2.05608e-08	3.05184e-07
ENSG00000131738	KRT33B	16.7035	1.59191	0.554214	2.87237	0.00407403	0.0158823
ENSG00000164109	MAD2L1	1936.81	1.59148	0.209335	7.60256	2.9034e-14	1.09474e-12
ENSG00000176890	TYMS	1334.94	1.59055	0.264353	6.01674	1.77967e-09	3.2336e-08
ENSG00000107984	DKK1	2480.91	1.58779	0.231343	6.86336	6.72593e-12	1.82839e-10
ENSG00000169247	SH3TC2	269.806	1.58684	0.343868	4.61467	3.9372e-06	3.54383e-05
ENSG00000281357	ARRDC3-AS1	19.3207	1.58515	0.504978	3.13905	0.00169498	0.00749885
ENSG00000038210	PI4K2B	973.17	1.58406	0.181005	8.75148	2.10572e-18	1.38876e-16
ENSG00000236393	AC091806.1	107.009	1.58385	0.246399	6.42798	1.2931e-10	2.87569e-09
ENSG00000125753	VASP	2425.56	1.58003	0.199047	7.93795	2.05554e-15	9.11083e-14
ENSG00000116833	NR5A2	138.891	1.57966	0.432714	3.65059	0.000261638	0.00147817
ENSG00000153044	CENPH	697.993	1.57958	0.217809	7.25214	4.10246e-13	1.31443e-11
ENSG00000231764	DLX6-AS1	77.4925	1.57891	0.353694	4.46406	8.04219e-06	6.76362e-05
ENSG00000150938	CRIM1	7648.87	1.57268	0.162421	9.68275	3.56997e-22	3.24715e-20
ENSG00000267757	EML2-AS1	36.1529	1.57226	0.422324	3.72288	0.000196966	0.00115284
ENSG00000182287	AP1S2	1510.96	1.57035	0.24828	6.32493	2.53354e-10	5.36685e-09
ENSG00000120675	DNAJC15	25.7902	1.56891	0.438799	3.57546	0.000349614	0.00190728
ENSG00000128052	KDR	76.4358	1.5677	0.275396	5.69253	1.2517e-08	1.95305e-07
ENSG00000137393	RNF144B	83.0589	1.56352	0.380994	4.10378	4.0645e-05	0.000288911
ENSG00000248971	KRT8P46	32.1838	1.56074	0.513854	3.03732	0.00238693	0.0101104
ENSG00000187210	GCNT1	969.944	1.55967	0.222424	7.01213	2.34711e-12	6.74336e-11
ENSG00000070950	RAD18	1048.16	1.55644	0.244126	6.37556	1.82294e-10	3.9766e-09
ENSG00000144339	TMEFF2	75.6423	1.5559	0.36703	4.23916	2.2436e-05	0.000168925
ENSG00000196549	MME	6694.76	1.55346	0.227361	6.83256	8.34118e-12	2.24207e-10
ENSG00000237424	FOXD2-AS1	14.6765	1.55332	0.536948	2.89286	0.00381748	0.0150534
ENSG00000071282	LMCD1	248.445	1.55159	0.374299	4.14533	3.39321e-05	0.000246303
ENSG00000174099	MSRB3	3380.93	1.55079	0.129671	11.9594	5.79782e-33	1.29386e-30
ENSG00000006634	DBF4	443.948	1.55033	0.225153	6.88569	5.7509e-12	1.57673e-10
ENSG00000129810	SGO1	280.173	1.54867	0.210069	7.37218	1.67864e-13	5.69196e-12
ENSG00000111206	FOXM1	1605.3	1.54813	0.270876	5.71525	1.09542e-08	1.72889e-07
ENSG00000081665	ZNF506	115.031	1.54687	0.454102	3.40644	0.000658148	0.00331578
ENSG00000114019	AMOTL2	2885.31	1.54364	0.245933	6.27666	3.45924e-10	7.13867e-09
ENSG00000047597	XK	29.3864	1.54344	0.507161	3.0433	0.00233999	0.00995987
ENSG00000065534	MYLK	5546.02	1.54278	0.240136	6.42461	1.32205e-10	2.93666e-09
ENSG00000120306	CYSTM1	927.519	1.54242	0.347173	4.44279	8.87998e-06	7.37449e-05
ENSG00000237352	LINC01358	57.9104	1.54206	0.286974	5.37351	7.7218e-08	1.00609e-06
ENSG00000152056	AP1S3	161.664	1.54203	0.320732	4.80785	1.52563e-06	1.49616e-05
ENSG00000152078	TLCD4	197.416	1.54033	0.291707	5.28042	1.28892e-07	1.58977e-06
ENSG00000137812	KNL1	1663.74	1.53503	0.181141	8.47421	2.36673e-17	1.33595e-15
ENSG00000169946	ZFPM2	77.8161	1.53409	0.249255	6.15469	7.52229e-10	1.47465e-08
ENSG00000163364	LINC01116	213.365	1.53337	0.280702	5.46262	4.69157e-08	6.43213e-07
ENSG00000071243	ING3	355.995	1.5333	0.260962	5.87555	4.21438e-09	7.14509e-08
ENSG00000063660	GPC1	5658.94	1.53105	0.221892	6.89997	5.20138e-12	1.43221e-10
ENSG00000139973	SYT16	23.2099	1.53077	0.604569	2.532	0.0113413	0.0373862
ENSG00000048405	ZNF800	361.637	1.53019	0.219154	6.98225	2.90499e-12	8.24743e-11
ENSG00000145545	SRD5A1	606.532	1.52579	0.144103	10.5882	3.38035e-26	4.44354e-24
ENSG00000253161	LINC01605	335.529	1.52342	0.251601	6.05488	1.4052e-09	2.60064e-08
ENSG00000141449	GREB1L	27.3524	1.52209	0.435459	3.49537	0.000473411	0.00248855
ENSG00000235162	C12orf75	4489.22	1.52202	0.174638	8.71532	2.89935e-18	1.86726e-16
ENSG00000263513	FAM72C	13.1664	1.52198	0.532543	2.85795	0.0042639	0.0164786
ENSG00000249700	SRD5A3-AS1	12.8048	1.52136	0.545537	2.78874	0.00529132	0.0198264
ENSG00000051341	POLQ	440.8	1.51762	0.190816	7.9533	1.81611e-15	8.06823e-14
ENSG00000149554	CHEK1	1077.43	1.51715	0.201977	7.51152	5.84445e-14	2.12035e-12
ENSG00000112210	RAB23	1621.14	1.5164	0.124065	12.2226	2.35291e-34	6.02093e-32
ENSG00000026025	VIM	99967.8	1.51375	0.243935	6.20556	5.4503e-10	1.08783e-08
ENSG00000111247	RAD51AP1	712.643	1.51323	0.207319	7.29905	2.89807e-13	9.47527e-12
ENSG00000175592	FOSL1	2382.17	1.51257	0.221872	6.81733	9.27483e-12	2.46541e-10
ENSG00000142731	PLK4	755.624	1.51166	0.211157	7.15891	8.13181e-13	2.50127e-11
ENSG00000110047	EHD1	1448.13	1.51043	0.237891	6.34926	2.16354e-10	4.6498e-09
ENSG00000085449	WDFY1	2736.62	1.50963	0.200741	7.52031	5.46481e-14	1.98637e-12
ENSG00000185483	ROR1	784.145	1.50946	0.203083	7.4327	1.06401e-13	3.71956e-12
ENSG00000179456	ZBTB18	1305.1	1.50665	0.132059	11.4089	3.77416e-30	6.89844e-28
ENSG00000225783	MIAT	17.0815	1.50587	0.54076	2.78472	0.00535735	0.0200386
ENSG00000183087	GAS6	5718.27	1.50393	0.271781	5.5336	3.13715e-08	4.5066e-07
ENSG00000136156	ITM2B	10109.6	-1.50306	0.191521	-7.84802	4.22655e-15	1.78277e-13
ENSG00000235706	DICER1-AS1	40.9378	-1.50339	0.416817	-3.60683	0.000309956	0.00171382
ENSG00000162373	BEND5	57.167	-1.50867	0.46872	-3.2187	0.00128773	0.00590362
ENSG00000149634	SPATA25	20.2678	-1.51199	0.464802	-3.25297	0.00114204	0.00532509
ENSG00000266947	AC022916.1	14.46	-1.51623	0.592607	-2.55858	0.01051	0.03519
ENSG00000151789	ZNF385D	395.808	-1.51763	0.173861	-8.72895	2.57043e-18	1.661e-16
ENSG00000102934	PLLP	23.0631	-1.51784	0.605738	-2.50578	0.0122182	0.0397176
ENSG00000106346	USP42	152.202	-1.51817	0.19739	-7.69122	1.45737e-14	5.75511e-13
ENSG00000162755	KLHDC9	87.5982	-1.51829	0.275206	-5.51693	3.44977e-08	4.90067e-07
ENSG00000086991	NOX4	89.3718	-1.51893	0.608567	-2.49591	0.0125635	0.0406881
ENSG00000139344	AMDHD1	52.2498	-1.52025	0.349327	-4.35194	1.34936e-05	0.000107412
ENSG00000230479	AP000695.1	147.415	-1.52129	0.393668	-3.86439	0.000111365	0.000699158
ENSG00000250722	SELENOP	516.923	-1.52341	0.305018	-4.99447	5.89972e-07	6.36467e-06
ENSG00000223652	AC106786.1	17.8983	-1.52567	0.54994	-2.77424	0.00553309	0.0205836
ENSG00000086232	EIF2AK1	1247.56	-1.52592	0.230681	-6.61487	3.7189e-11	9.03457e-10
ENSG00000005020	SKAP2	1805.37	-1.52804	0.216585	-7.05516	1.72398e-12	5.08243e-11
ENSG00000115109	EPB41L5	232.362	-1.52992	0.17024	-8.98688	2.54359e-19	1.81474e-17
ENSG00000287104	AC097382.3	31.2128	-1.53069	0.473633	-3.2318	0.00123013	0.00567244
ENSG00000114541	FRMD4B	430.553	-1.53108	0.255975	-5.98137	2.21271e-09	3.96511e-08
ENSG00000145757	SPATA9	14.185	-1.53132	0.604125	-2.53478	0.0112519	0.0371809
ENSG00000021300	PLEKHB1	16.4816	-1.53585	0.549095	-2.79705	0.00515709	0.0193954
ENSG00000184752	NDUFA12	3486.12	-1.53671	0.155578	-9.87745	5.21419e-23	5.23931e-21
ENSG00000238243	OR2W3	289.316	-1.54018	0.255412	-6.03017	1.63792e-09	2.99095e-08
ENSG00000060656	PTPRU	491.594	-1.54146	0.302832	-5.09014	3.57801e-07	4.03699e-06
ENSG00000275180	AC048341.2	23.3393	-1.54336	0.445699	-3.46278	0.000534624	0.00276937
ENSG00000120594	PLXDC2	2611.86	-1.54341	0.240958	-6.4053	1.5007e-10	3.31051e-09
ENSG00000275964	AL355001.2	15.5839	-1.54601	0.612071	-2.52586	0.0115414	0.0379481
ENSG00000215256	DHRS4-AS1	21.101	-1.54896	0.5188	-2.98565	0.00282973	0.0116566
ENSG00000256116	AP001453.1	15.516	-1.54986	0.614689	-2.52138	0.0116896	0.0383565
ENSG00000169902	TPST1	1731.13	-1.55003	0.207899	-7.45567	8.94119e-14	3.17189e-12
ENSG00000181004	BBS12	163.349	-1.5508	0.200164	-7.74764	9.36185e-15	3.79857e-13
ENSG00000184374	COLEC10	18.0573	-1.55224	0.563239	-2.75591	0.00585294	0.0215439
ENSG00000065717	TLE2	103.416	-1.55283	0.386454	-4.01815	5.86573e-05	0.000399486
ENSG00000152661	GJA1	8972.59	-1.5532	0.198006	-7.84419	4.35759e-15	1.83e-13
ENSG00000144749	LRIG1	425.202	-1.55692	0.165214	-9.42368	4.35546e-21	3.55702e-19
ENSG00000234465	PINLYP	102.803	-1.55957	0.328551	-4.74679	2.06667e-06	1.96257e-05
ENSG00000267390	AC036176.1	23.0747	-1.56013	0.470051	-3.31907	0.000903175	0.0043356
ENSG00000234537	AL354751.1	13.5785	-1.56037	0.64756	-2.40961	0.0159694	0.0497944
ENSG00000113161	HMGCR	2200.26	-1.56285	0.211768	-7.38003	1.58259e-13	5.38529e-12
ENSG00000109927	TECTA	25.363	-1.56303	0.475241	-3.28892	0.00100572	0.00476321
ENSG00000272030	AL162258.2	17.3291	-1.56555	0.563268	-2.7794	0.00544594	0.0202909
ENSG00000164823	OSGIN2	2955.29	-1.5666	0.380724	-4.1148	3.87521e-05	0.000277408
ENSG00000154928	EPHB1	20.3661	-1.56699	0.526712	-2.97503	0.00292956	0.0120086
ENSG00000056998	GYG2	163.021	-1.56744	0.567206	-2.76344	0.00571955	0.0211788
ENSG00000146242	TPBG	46.2433	-1.5689	0.334771	-4.68649	2.77932e-06	2.57934e-05
ENSG00000274750	HIST1H3E	188.196	-1.57	0.186505	-8.418	3.82953e-17	2.08205e-15
ENSG00000115738	ID2	2157.22	-1.57026	0.299449	-5.24382	1.57283e-07	1.90687e-06
ENSG00000105996	HOXA2	10.997	-1.57049	0.635717	-2.47043	0.0134951	0.0432456
ENSG00000284308	C2orf81	15.5587	-1.57235	0.591802	-2.65689	0.00788663	0.0276963
ENSG00000183690	EFHC2	143.775	-1.57361	0.304825	-5.16234	2.43879e-07	2.85398e-06
ENSG00000052802	MSMO1	4063.62	-1.57729	0.275693	-5.72118	1.05786e-08	1.67512e-07
ENSG00000071242	RPS6KA2	432.783	-1.57747	0.207975	-7.58492	3.3269e-14	1.24222e-12
ENSG00000186026	ZNF284	35.2558	-1.57766	0.412267	-3.82678	0.000129828	0.000800921
ENSG00000104823	ECH1	454.705	-1.57781	0.298079	-5.29327	1.20149e-07	1.49345e-06
ENSG00000138411	HECW2	594.098	-1.57861	0.370009	-4.2664	1.98648e-05	0.000151951
ENSG00000165795	NDRG2	323.545	-1.58084	0.302638	-5.22353	1.75541e-07	2.11354e-06
ENSG00000124257	NEURL2	92.8926	-1.58087	0.334557	-4.72525	2.29829e-06	2.16113e-05
ENSG00000162144	CYB561A3	3587.07	-1.58294	0.139926	-11.3127	1.13527e-29	1.94537e-27
ENSG00000130024	PHF10	1271.27	-1.58361	0.155133	-10.2081	1.82455e-24	2.13517e-22
ENSG00000165879	FRAT1	80.4886	-1.58563	0.258773	-6.12747	8.92895e-10	1.7188e-08
ENSG00000135931	ARMC9	1632.28	-1.58611	0.339005	-4.67872	2.88665e-06	2.67248e-05
ENSG00000206567	AC022007.1	14.1393	-1.5885	0.597985	-2.65642	0.00789749	0.0277293
ENSG00000175130	MARCKSL1	1155.88	-1.58937	0.241126	-6.59143	4.35603e-11	1.04763e-09
ENSG00000121068	TBX2	297.355	-1.59056	0.181061	-8.78467	1.56825e-18	1.04145e-16
ENSG00000134824	FADS2	8132.63	-1.59173	0.305425	-5.21151	1.87306e-07	2.23695e-06
ENSG00000105516	DBP	87.7794	-1.59572	0.342132	-4.66404	3.10066e-06	2.84319e-05
ENSG00000267270	PARD6G-AS1	44.3718	-1.59775	0.385752	-4.14191	3.44426e-05	0.000249348
ENSG00000228672	PROB1	67.0475	-1.60067	0.324891	-4.92678	8.35967e-07	8.71003e-06
ENSG00000138449	SLC40A1	414.34	-1.60111	0.284076	-5.63622	1.73821e-08	2.62263e-07
ENSG00000149212	SESN3	364.844	-1.60187	0.216477	-7.39971	1.36477e-13	4.70246e-12
ENSG00000175155	YPEL2	196.15	-1.60318	0.251859	-6.3654	1.9478e-10	4.23355e-09
ENSG00000116990	MYCL	20.6565	-1.60713	0.519155	-3.09567	0.0019637	0.00855171
ENSG00000102804	TSC22D1	2193.03	-1.60724	0.114831	-13.9965	1.63639e-44	7.47752e-42
ENSG00000198933	TBKBP1	152.153	-1.61027	0.275569	-5.84342	5.11402e-09	8.5794e-08
ENSG00000112902	SEMA5A	2078.26	-1.61063	0.184257	-8.74123	2.30586e-18	1.50524e-16
ENSG00000181804	SLC9A9	166.636	-1.61202	0.208134	-7.74513	9.54853e-15	3.85114e-13
ENSG00000114796	KLHL24	1154.94	-1.61214	0.26638	-6.05203	1.43031e-09	2.63947e-08
ENSG00000081181	ARG2	276.724	-1.61303	0.281378	-5.7326	9.89015e-09	1.5752e-07
ENSG00000169740	ZNF32	434.862	-1.61477	0.395715	-4.08063	4.49138e-05	0.000315977
ENSG00000231584	FAHD2CP	85.8582	-1.61873	0.301719	-5.36503	8.09378e-08	1.04815e-06
ENSG00000160588	MPZL3	35.2655	-1.6188	0.549545	-2.9457	0.00322221	0.0130054
ENSG00000065809	FAM107B	324.997	-1.62309	0.247795	-6.55014	5.74833e-11	1.36032e-09
ENSG00000160323	ADAMTS13	46.1613	-1.62475	0.361283	-4.49718	6.88617e-06	5.87375e-05
ENSG00000205808	PLPP6	264.403	-1.62595	0.264004	-6.15879	7.33046e-10	1.43998e-08
ENSG00000136158	SPRY2	567.67	-1.62668	0.210773	-7.71766	1.18486e-14	4.72762e-13
ENSG00000155961	RAB39B	27.4284	-1.6267	0.496618	-3.27555	0.00105457	0.00496184
ENSG00000278834	AC073508.3	68.2304	-1.62692	0.326881	-4.9771	6.45452e-07	6.88195e-06
ENSG00000137819	PAQR5	1350.11	-1.6293	0.388937	-4.18911	2.80047e-05	0.000207356
ENSG00000235944	ZNF815P	45.2232	-1.63009	0.333029	-4.89473	9.84393e-07	1.00492e-05
ENSG00000221949	LINC01465	21.4789	-1.63039	0.515937	-3.16007	0.00157733	0.00704822
ENSG00000138669	PRKG2	47.7953	-1.63098	0.598626	-2.72453	0.00643929	0.0233926
ENSG00000135407	AVIL	66.708	-1.63098	0.456267	-3.57462	0.00035074	0.00191124
ENSG00000287229	AC009731.1	14.0727	-1.63106	0.633365	-2.57523	0.0100174	0.0338892
ENSG00000131459	GFPT2	373.782	-1.63163	0.178892	-9.12073	7.46166e-20	5.57215e-18
ENSG00000204634	TBC1D8	212.461	-1.63301	0.206734	-7.89907	2.80986e-15	1.22561e-13
ENSG00000257354	AC048341.1	143.08	-1.63321	0.325523	-5.01718	5.24347e-07	5.72042e-06
ENSG00000140538	NTRK3	381.321	-1.63564	0.27119	-6.03134	1.62607e-09	2.97215e-08
ENSG00000088826	SMOX	288.578	-1.63869	0.179981	-9.10479	8.643e-20	6.4045e-18
ENSG00000079215	SLC1A3	212.14	-1.644	0.281323	-5.84381	5.10214e-09	8.56695e-08
ENSG00000267106	ZNF561-AS1	125.376	-1.64718	0.244364	-6.74068	1.57647e-11	4.06116e-10
ENSG00000206530	CFAP44	74.1322	-1.64868	0.368472	-4.47436	7.66394e-06	6.48529e-05
ENSG00000006459	KDM7A	73.5984	-1.64966	0.405208	-4.07115	4.67814e-05	0.000327436
ENSG00000178026	LRRC75B	25.3655	-1.65084	0.555591	-2.97133	0.00296516	0.0121157
ENSG00000267787	AC027097.2	18.9942	-1.65153	0.500952	-3.29678	0.000978004	0.00464715
ENSG00000138764	CCNG2	503.392	-1.65755	0.193575	-8.56286	1.10104e-17	6.58294e-16
ENSG00000275367	AC092111.1	26.0559	-1.65941	0.506377	-3.27702	0.00104908	0.00494258
ENSG00000105991	HOXA1	57.1654	-1.66171	0.466139	-3.56484	0.00036408	0.00197496
ENSG00000110031	LPXN	483.906	-1.66408	0.311895	-5.33541	9.533e-08	1.21164e-06
ENSG00000241186	TDGF1	116.046	-1.66497	0.389058	-4.27949	1.87322e-05	0.000144323
ENSG00000114805	PLCH1	15.6355	-1.66781	0.537284	-3.10415	0.00190825	0.00832911
ENSG00000168306	ACOX2	21.8164	-1.66968	0.559702	-2.98316	0.00285286	0.0117393
ENSG00000186496	ZNF396	47.4779	-1.67166	0.340357	-4.91149	9.03849e-07	9.3513e-06
ENSG00000106686	SPATA6L	24.303	-1.6717	0.513974	-3.25249	0.00114398	0.00533281
ENSG00000083814	ZNF671	88.7876	-1.67282	0.458191	-3.65092	0.000261299	0.0014767
ENSG00000011465	DCN	51.9058	-1.67407	0.374628	-4.46862	7.8727e-06	6.6327e-05
ENSG00000003436	TFPI	7961.93	-1.67419	0.305633	-5.47778	4.30704e-08	5.97692e-07
ENSG00000069399	BCL3	206.717	-1.67513	0.259108	-6.465	1.01299e-10	2.28722e-09
ENSG00000116711	PLA2G4A	434.099	-1.67611	0.256053	-6.54595	5.91191e-11	1.39216e-09
ENSG00000272068	AL365181.2	100.785	-1.67635	0.358551	-4.67535	2.93459e-06	2.71159e-05
ENSG00000187634	SAMD11	64.2774	-1.68018	0.587677	-2.85902	0.00424952	0.0164296
ENSG00000143786	CNIH3	1432.07	-1.68081	0.224596	-7.48371	7.22547e-14	2.59198e-12
ENSG00000142920	AZIN2	113.672	-1.68221	0.368865	-4.56051	5.10307e-06	4.47819e-05
ENSG00000161267	BDH1	86.8136	-1.68453	0.32332	-5.2101	1.88735e-07	2.25197e-06
ENSG00000164535	DAGLB	696.33	-1.68623	0.167635	-10.0589	8.3945e-24	9.05097e-22
ENSG00000173531	MST1	92.3117	-1.68651	0.261662	-6.44537	1.15316e-10	2.57641e-09
ENSG00000104953	TLE6	14.988	-1.68878	0.670034	-2.52045	0.0117206	0.0384386
ENSG00000064042	LIMCH1	3622.2	-1.69096	0.106775	-15.8367	1.73762e-56	1.51584e-53
ENSG00000057704	TMCC3	123.05	-1.69449	0.289815	-5.84682	5.01048e-09	8.4278e-08
ENSG00000154358	OBSCN	56.6125	-1.70224	0.474546	-3.5871	0.000334379	0.00183221
ENSG00000269583	L34079.3	22.0467	-1.70347	0.593419	-2.8706	0.00409699	0.0159459
ENSG00000131067	GGT7	280.955	-1.70391	0.287934	-5.9177	3.2648e-09	5.66017e-08
ENSG00000225756	DBH-AS1	240.515	-1.70547	0.282583	-6.03529	1.58681e-09	2.90869e-08
ENSG00000058404	CAMK2B	12.1697	-1.70565	0.684359	-2.49232	0.012691	0.0410389
ENSG00000235192	AC009495.3	14.4835	-1.70781	0.609672	-2.8012	0.00509126	0.0191817
ENSG00000153832	FBXO36	166.323	-1.70844	0.25463	-6.7095	1.95297e-11	4.99086e-10
ENSG00000125398	SOX9	457.687	-1.70911	0.316444	-5.40098	6.62796e-08	8.80913e-07
ENSG00000125637	PSD4	94.7671	-1.70943	0.317737	-5.38001	7.44807e-08	9.75723e-07
ENSG00000178623	GPR35	10.4086	-1.71004	0.674782	-2.53421	0.0112702	0.0372157
ENSG00000154721	JAM2	31.4883	-1.71277	0.5502	-3.11299	0.00185201	0.00811132
ENSG00000013016	EHD3	567.925	-1.71304	0.257245	-6.65918	2.7536e-11	6.84549e-10
ENSG00000123933	MXD4	1727.1	-1.71431	0.181795	-9.4299	4.10472e-21	3.39066e-19
ENSG00000281571	AC241585.2	23.0593	-1.71478	0.493377	-3.47559	0.000509725	0.00265905
ENSG00000139910	NOVA1	76.5409	-1.71643	0.313511	-5.47486	4.37849e-08	6.06005e-07
ENSG00000149927	DOC2A	25.1916	-1.71849	0.604811	-2.84138	0.00449194	0.0172315
ENSG00000268223	ARL14EPL	28.4887	-1.71927	0.55721	-3.08549	0.00203214	0.0088038
ENSG00000170271	FAXDC2	372.546	-1.71979	0.277167	-6.20488	5.47401e-10	1.09094e-08
ENSG00000197576	HOXA4	22.8944	-1.72084	0.520341	-3.30715	0.000942514	0.00450447
ENSG00000154265	ABCA5	185.458	-1.72377	0.33242	-5.18552	2.15416e-07	2.5473e-06
ENSG00000164171	ITGA2	9375.3	-1.72422	0.151047	-11.4151	3.51443e-30	6.48547e-28
ENSG00000166246	C16orf71	32.1871	-1.72753	0.392941	-4.3964	1.10063e-05	8.92788e-05
ENSG00000103811	CTSH	376.927	-1.72864	0.460718	-3.75205	0.000175397	0.00104193
ENSG00000149050	ZNF214	85.7272	-1.72928	0.296225	-5.83772	5.292e-09	8.85475e-08
ENSG00000112685	EXOC2	2511.86	-1.73076	0.134575	-12.861	7.46154e-38	2.469e-35
ENSG00000164403	SHROOM1	32.5013	-1.7364	0.639409	-2.71563	0.00661491	0.0239128
ENSG00000272323	AC026801.2	16.8043	-1.73864	0.551127	-3.15471	0.00160659	0.00716396
ENSG00000162687	KCNT2	85.9662	-1.74247	0.42336	-4.11582	3.85808e-05	0.000276594
ENSG00000240694	PNMA2	670.773	-1.74475	0.355618	-4.90625	9.28322e-07	9.553e-06
ENSG00000071051	NCK2	2644.9	-1.74636	0.116844	-14.9461	1.65058e-50	9.89933e-48
ENSG00000143341	HMCN1	6562.31	-1.74674	0.210707	-8.28988	1.13362e-16	5.86424e-15
ENSG00000180884	ZNF792	154.721	-1.74783	0.207572	-8.42036	3.7532e-17	2.04635e-15
ENSG00000231028	LINC00271	16.9754	-1.75013	0.544112	-3.2165	0.00129765	0.0059438
ENSG00000139182	CLSTN3	321.2	-1.75066	0.20411	-8.57702	9.7366e-18	5.89479e-16
ENSG00000230454	U73166.1	59.1098	-1.75249	0.345611	-5.07072	3.96315e-07	4.42986e-06
ENSG00000006432	MAP3K9	35.1757	-1.75262	0.603888	-2.90223	0.00370511	0.0146615
ENSG00000077264	PAK3	126.64	-1.75359	0.3092	-5.6714	1.41637e-08	2.17116e-07
ENSG00000274180	NATD1	130.003	-1.75445	0.295678	-5.93367	2.96232e-09	5.15907e-08
ENSG00000206337	HCP5	84.6835	-1.75458	0.317579	-5.52485	3.29771e-08	4.70205e-07
ENSG00000237638	LINC02245	11.2418	-1.75754	0.710295	-2.47439	0.0133465	0.0428265
ENSG00000179869	ABCA13	57.6069	-1.7578	0.371446	-4.73231	2.21977e-06	2.09345e-05
ENSG00000100100	PIK3IP1	265.25	-1.75972	0.293895	-5.98758	2.12981e-09	3.83446e-08
ENSG00000115257	PCSK4	50.8056	-1.75994	0.362576	-4.85398	1.21007e-06	1.21335e-05
ENSG00000085465	OVGP1	17.7815	-1.76211	0.59723	-2.95046	0.00317299	0.0128364
ENSG00000158764	ITLN2	19.8807	-1.7661	0.730984	-2.41606	0.0156894	0.0490567
ENSG00000240038	AMY2B	58.3169	-1.76646	0.475593	-3.71424	0.000203818	0.00118572
ENSG00000261270	AC012181.2	13.3698	-1.76882	0.671858	-2.63273	0.00847014	0.0294437
ENSG00000166741	NNMT	3328.33	-1.77497	0.171527	-10.3481	4.26974e-25	5.21942e-23
ENSG00000143036	SLC44A3	290.254	-1.77762	0.278819	-6.37553	1.82337e-10	3.9766e-09
ENSG00000099260	PALMD	482.56	-1.78274	0.38513	-4.62893	3.67556e-06	3.32116e-05
ENSG00000244675	AC108676.1	44.2422	-1.78277	0.459286	-3.8816	0.00010377	0.000657063
ENSG00000169093	ASMTL	800.587	-1.78365	0.197857	-9.01484	1.97151e-19	1.42782e-17
ENSG00000077238	IL4R	1999.02	-1.78681	0.207758	-8.60047	7.93918e-18	4.88361e-16
ENSG00000164849	GPR146	46.1214	-1.78689	0.38585	-4.63105	3.6382e-06	3.29049e-05
ENSG00000244731	C4A	9.30836	-1.79262	0.742951	-2.41283	0.0158291	0.0493971
ENSG00000139899	CBLN3	41.7742	-1.79278	0.469134	-3.82146	0.000132663	0.000815784
ENSG00000123700	KCNJ2	44.2766	-1.79479	0.588256	-3.05104	0.00228049	0.0097347
ENSG00000130433	CACNG6	159.884	-1.80345	0.32716	-5.51244	3.53892e-08	5.00171e-07
ENSG00000185250	PPIL6	86.2284	-1.80436	0.289677	-6.22888	4.69796e-10	9.46099e-09
ENSG00000105825	TFPI2	218.192	-1.80852	0.517274	-3.49624	0.000471861	0.00248176
ENSG00000163346	PBXIP1	2964.61	-1.80955	0.217544	-8.31809	8.93923e-17	4.68748e-15
ENSG00000171984	SHLD1	73.6475	-1.81204	0.326104	-5.55663	2.7504e-08	3.98684e-07
ENSG00000165912	PACSIN3	177.933	-1.81387	0.329921	-5.4979	3.84347e-08	5.38816e-07
ENSG00000169429	CXCL8	1455.75	-1.82028	0.333489	-5.45829	4.80737e-08	6.58551e-07
ENSG00000128203	ASPHD2	59.9134	-1.82182	0.395688	-4.60417	4.1412e-06	3.70943e-05
ENSG00000150556	LYPD6B	3687.26	-1.82447	0.251765	-7.24674	4.26923e-13	1.36558e-11
ENSG00000165029	ABCA1	2055.92	-1.82601	0.288671	-6.32559	2.52273e-10	5.34986e-09
ENSG00000118849	RARRES1	153.453	-1.82998	0.323814	-5.65134	1.59203e-08	2.42109e-07
ENSG00000196440	ARMCX4	335.74	-1.83231	0.351297	-5.21583	1.82992e-07	2.19088e-06
ENSG00000278530	CHMP1B2P	25.7416	-1.83269	0.488154	-3.75432	0.000173812	0.00103371
ENSG00000225138	SLC9A3-AS1	472.031	-1.83516	0.277689	-6.6087	3.87721e-11	9.40726e-10
ENSG00000145777	TSLP	57.2958	-1.83625	0.583552	-3.14667	0.00165141	0.00733992
ENSG00000287966	AL590062.1	21.824	-1.83797	0.600589	-3.06028	0.00221132	0.00948159
ENSG00000131797	CLUHP3	166.157	-1.83937	0.46728	-3.93633	8.27387e-05	0.000538096
ENSG00000139597	N4BP2L1	77.0831	-1.84187	0.410304	-4.48904	7.15459e-06	6.07302e-05
ENSG00000235665	LINC00298	26.0781	-1.84327	0.495456	-3.72036	0.00019894	0.00116192
ENSG00000172893	DHCR7	2404.5	-1.84429	0.26091	-7.06867	1.56426e-12	4.6617e-11
ENSG00000112320	SOBP	245.135	-1.84747	0.307811	-6.00196	1.94945e-09	3.51633e-08
ENSG00000133169	BEX1	2234.74	-1.848	0.320001	-5.77499	7.69594e-09	1.24432e-07
ENSG00000170293	CMTM8	27.5483	-1.84929	0.441716	-4.18661	2.83152e-05	0.000209332
ENSG00000164099	PRSS12	1622	-1.85187	0.212672	-8.70763	3.10285e-18	1.985e-16
ENSG00000007255	TRAPPC6A	262.683	-1.8529	0.217931	-8.50221	1.8601e-17	1.06884e-15
ENSG00000255346	NOX5	98.2473	-1.85506	0.383732	-4.83425	1.33651e-06	1.32081e-05
ENSG00000135362	PRR5L	526.969	-1.85613	0.353056	-5.25731	1.46176e-07	1.78574e-06
ENSG00000120820	GLT8D2	461.442	-1.85683	0.196636	-9.44297	3.62371e-21	3.03695e-19
ENSG00000106123	EPHB6	143.036	-1.86029	0.390836	-4.75979	1.93797e-06	1.85043e-05
ENSG00000100583	SAMD15	63.7765	-1.86089	0.345878	-5.38019	7.44061e-08	9.75411e-07
ENSG00000226067	LINC00623	90.7525	-1.86091	0.29515	-6.30497	2.88249e-10	6.05259e-09
ENSG00000106278	PTPRZ1	22.1534	-1.86419	0.764108	-2.4397	0.0146995	0.0464613
ENSG00000088836	SLC4A11	30.7048	-1.86483	0.530725	-3.51374	0.000441837	0.00234311
ENSG00000169313	P2RY12	29.9888	-1.86825	0.52481	-3.55985	0.000371063	0.0020066
ENSG00000197852	INKA2	159.981	-1.87105	0.305061	-6.13337	8.60386e-10	1.66457e-08
ENSG00000140398	NEIL1	113.584	-1.87134	0.572213	-3.27036	0.00107412	0.00504515
ENSG00000063587	ZNF275	961.687	-1.87138	0.285867	-6.54632	5.89739e-11	1.39045e-09
ENSG00000260630	SNAI3-AS1	107.495	-1.87335	0.385699	-4.85702	1.19163e-06	1.19612e-05
ENSG00000179859	RNF227	24.0338	-1.87559	0.619707	-3.02658	0.00247341	0.010394
ENSG00000135333	EPHA7	45.5194	-1.87796	0.617496	-3.04125	0.00235596	0.010009
ENSG00000171951	SCG2	1249.36	-1.88349	0.412224	-4.56909	4.89837e-06	4.31236e-05
ENSG00000188385	JAKMIP3	66.4415	-1.88442	0.350159	-5.38161	7.38243e-08	9.70633e-07
ENSG00000113448	PDE4D	639.245	-1.88674	0.244661	-7.71167	1.24186e-14	4.93451e-13
ENSG00000235750	KIAA0040	121.966	-1.89702	0.396278	-4.78711	1.69204e-06	1.64008e-05
ENSG00000115339	GALNT3	692.272	-1.89792	0.231536	-8.1971	2.46266e-16	1.22762e-14
ENSG00000228459	LINC01546	162.858	-1.8984	0.312791	-6.06923	1.28524e-09	2.40178e-08
ENSG00000120327	PCDHB14	165.663	-1.89872	0.285187	-6.6578	2.77958e-11	6.89221e-10
ENSG00000164938	TP53INP1	691.04	-1.90142	0.194523	-9.77474	1.44523e-22	1.35965e-20
ENSG00000158769	F11R	300.773	-1.90147	0.397705	-4.78111	1.74327e-06	1.68634e-05
ENSG00000198624	CCDC69	843.885	-1.90183	0.158657	-11.9871	4.15312e-33	9.48889e-31
ENSG00000139679	LPAR6	118.213	-1.90237	0.356176	-5.3411	9.23847e-08	1.17889e-06
ENSG00000145555	MYO10	5419.05	-1.90296	0.15537	-12.2479	1.72423e-34	4.59109e-32
ENSG00000167971	CASKIN1	22.9145	-1.90479	0.577641	-3.29753	0.00097541	0.00463712
ENSG00000231160	KLF3-AS1	19.7673	-1.90693	0.581915	-3.27699	0.00104919	0.00494258
ENSG00000114270	COL7A1	298.1	-1.91146	0.337166	-5.66919	1.4347e-08	2.19576e-07
ENSG00000154864	PIEZO2	7583.7	-1.916	0.155436	-12.3267	6.50928e-35	1.83715e-32
ENSG00000134569	LRP4	402.313	-1.91707	0.170652	-11.2338	2.78401e-29	4.56672e-27
ENSG00000231389	HLA-DPA1	42.8538	-1.92102	0.632211	-3.03858	0.00237698	0.0100793
ENSG00000159167	STC1	925.588	-1.92476	0.235485	-8.1736	2.99319e-16	1.46919e-14
ENSG00000110693	SOX6	47.3638	-1.92687	0.537676	-3.5837	0.000338758	0.00185279
ENSG00000113369	ARRDC3	1798.96	-1.93386	0.590252	-3.27633	0.00105164	0.00495068
ENSG00000261468	AC096921.2	11.9744	-1.93664	0.742864	-2.607	0.00913405	0.0314328
ENSG00000184588	PDE4B	119.877	-1.93764	0.223159	-8.68279	3.8618e-18	2.44359e-16
ENSG00000005187	ACSM3	31.2625	-1.94029	0.530445	-3.65786	0.00025433	0.00144155
ENSG00000064687	ABCA7	302.164	-1.95053	0.2988	-6.52788	6.6709e-11	1.54997e-09
ENSG00000141429	GALNT1	15993.8	-1.95365	0.241599	-8.08635	6.14807e-16	2.86392e-14
ENSG00000139178	C1RL	290.313	-1.95663	0.174035	-11.2427	2.51462e-29	4.1604e-27
ENSG00000163659	TIPARP	1125	-1.95888	0.332639	-5.8889	3.88784e-09	6.62659e-08
ENSG00000187860	CCDC157	34.0083	-1.9594	0.426978	-4.58901	4.45359e-06	3.95344e-05
ENSG00000111087	GLI1	563.924	-1.96086	0.368045	-5.32778	9.94226e-08	1.25617e-06
ENSG00000172543	CTSW	23.4168	-1.96214	0.61834	-3.17324	0.00150748	0.00676921
ENSG00000175874	CREG2	27.3861	-1.96461	0.511772	-3.83884	0.000123615	0.000767277
ENSG00000198156	NPIPB6	12.9685	-1.96474	0.668787	-2.93776	0.0033059	0.0132956
ENSG00000225334	LINC02813	25.0012	-1.96947	0.448159	-4.39458	1.10987e-05	8.98759e-05
ENSG00000132623	ANKEF1	68.84	-1.97082	0.319555	-6.16737	6.94337e-10	1.36814e-08
ENSG00000168589	DYNLRB2	38.5025	-1.97276	0.389502	-5.06481	4.088e-07	4.55615e-06
ENSG00000121039	RDH10	1050.03	-1.97569	0.231125	-8.54812	1.25113e-17	7.41099e-16
ENSG00000115756	HPCAL1	6377.36	-1.97694	0.231391	-8.54373	1.29955e-17	7.65062e-16
ENSG00000165507	DEPP1	59.6029	-1.97842	0.58873	-3.36049	0.00077805	0.00381413
ENSG00000152580	IGSF10	163.698	-1.97863	0.251444	-7.86908	3.57272e-15	1.53559e-13
ENSG00000134755	DSC2	31.5702	-1.97937	0.443224	-4.46584	7.97534e-06	6.71623e-05
ENSG00000157502	PWWP3B	55.6836	-1.98255	0.467159	-4.24385	2.19714e-05	0.000165818
ENSG00000257114	LINC02450	25.8515	-1.98304	0.466266	-4.25303	2.10899e-05	0.00015992
ENSG00000162415	ZSWIM5	195.799	-1.98384	0.365981	-5.42061	5.93948e-08	7.96579e-07
ENSG00000133321	PLAAT4	791.351	-1.98734	0.261401	-7.60264	2.90145e-14	1.09474e-12
ENSG00000145335	SNCA	2022.18	-1.98946	0.156705	-12.6956	6.25622e-37	2.00116e-34
ENSG00000185522	LMNTD2	31.6025	-1.99032	0.449688	-4.426	9.59979e-06	7.90386e-05
ENSG00000140284	SLC27A2	78.2713	-1.9913	0.494949	-4.02325	5.7401e-05	0.000392182
ENSG00000173221	GLRX	1695.11	-1.99378	0.178665	-11.1594	6.4454e-29	1.02232e-26
ENSG00000100321	SYNGR1	353.259	-1.9942	0.689506	-2.89222	0.00382531	0.0150781
ENSG00000272902	TBC1D8-AS1	12.8085	-1.99505	0.669879	-2.97822	0.00289932	0.0119
ENSG00000153291	SLC25A27	135.91	-2.00248	0.28653	-6.98872	2.77411e-12	7.91097e-11
ENSG00000230461	PROX1-AS1	23.6494	-2.00612	0.494996	-4.05281	5.06071e-05	0.000350759
ENSG00000063180	CA11	83.2431	-2.01073	0.440607	-4.56355	5.02967e-06	4.41984e-05
ENSG00000168646	AXIN2	23.0769	-2.01125	0.509276	-3.94924	7.83991e-05	0.000513177
ENSG00000225511	LINC00475	97.4849	-2.01749	0.420022	-4.80329	1.56082e-06	1.526e-05
ENSG00000099251	HSD17B7P2	38.4768	-2.01886	0.400326	-5.04303	4.58227e-07	5.06001e-06
ENSG00000139112	GABARAPL1	2093.21	-2.01957	0.239413	-8.43551	3.29751e-17	1.81856e-15
ENSG00000158747	NBL1	1693.18	-2.02244	0.187808	-10.7687	4.83924e-27	6.58686e-25
ENSG00000229056	HECW2-AS1	46.6222	-2.02244	0.520717	-3.88396	0.000102769	0.000651581
ENSG00000246982	Z84485.1	9.31284	-2.02324	0.805703	-2.51115	0.012034	0.0392849
ENSG00000138678	GPAT3	264.195	-2.02584	0.709041	-2.85715	0.00427467	0.0165136
ENSG00000276644	DACH1	45.7104	-2.02666	0.540044	-3.75278	0.000174886	0.00103946
ENSG00000287200	AC022506.2	82.4839	-2.02801	0.521816	-3.88646	0.000101717	0.000646196
ENSG00000089820	ARHGAP4	33.2319	-2.03007	0.397971	-5.10104	3.37785e-07	3.84029e-06
ENSG00000171223	JUNB	1296.49	-2.03056	0.182443	-11.1299	8.97647e-29	1.40062e-26
ENSG00000226332	AL354836.1	39.8526	-2.03276	0.588462	-3.45436	0.000551602	0.00284426
ENSG00000232949	AC002480.2	86.6495	-2.03335	0.514045	-3.95559	7.63475e-05	0.000501458
ENSG00000267750	RUNDC3A-AS1	18.3983	-2.03979	0.549168	-3.71433	0.000203746	0.00118565
ENSG00000128274	A4GALT	392.887	-2.04109	0.252805	-8.07375	6.81689e-16	3.16779e-14
ENSG00000152578	GRIA4	25.7495	-2.04266	0.499691	-4.08785	4.35383e-05	0.000307541
ENSG00000104883	PEX11G	78.2094	-2.04454	0.296534	-6.89478	5.39465e-12	1.4833e-10
ENSG00000105855	ITGB8	641.647	-2.05218	0.306781	-6.68939	2.24109e-11	5.65934e-10
ENSG00000071246	VASH1	331.926	-2.0581	0.304235	-6.76484	1.33456e-11	3.4612e-10
ENSG00000259577	CERNA1	18.9761	-2.06069	0.585485	-3.51963	0.000432143	0.00229806
ENSG00000167106	FAM102A	3566.67	-2.06255	0.223172	-9.24196	2.4202e-20	1.88051e-18
ENSG00000248323	LUCAT1	138.487	-2.06262	0.353608	-5.83307	5.44161e-09	9.08924e-08
ENSG00000185634	SHC4	93.9716	-2.06325	0.270912	-7.61593	2.61792e-14	9.98869e-13
ENSG00000182326	C1S	5710.38	-2.06627	0.201994	-10.2294	1.46452e-24	1.72436e-22
ENSG00000141441	GAREM1	330.652	-2.0665	0.207132	-9.97677	1.92635e-23	2.02025e-21
ENSG00000179388	EGR3	71.3938	-2.07142	0.36115	-5.73563	9.71499e-09	1.54988e-07
ENSG00000164120	HPGD	52.0749	-2.07378	0.596868	-3.47444	0.000511926	0.00266691
ENSG00000232104	RFX3-AS1	12.4815	-2.07643	0.710274	-2.92342	0.00346212	0.0138485
ENSG00000128604	IRF5	64.9259	-2.07657	0.469715	-4.42092	9.82814e-06	8.08841e-05
ENSG00000227544	AC018647.1	22.6426	-2.0885	0.511414	-4.08377	4.43103e-05	0.000312533
ENSG00000102524	TNFSF13B	83.1615	-2.09273	0.328274	-6.37493	1.83049e-10	3.98761e-09
ENSG00000171608	PIK3CD	427.15	-2.09434	0.237837	-8.80575	1.29982e-18	8.81492e-17
ENSG00000129295	LRRC6	42.8652	-2.09455	0.365118	-5.73665	9.65667e-09	1.54185e-07
ENSG00000185499	MUC1	11.9403	-2.09871	0.821085	-2.55602	0.0105876	0.0354002
ENSG00000183742	MACC1	16.9142	-2.09978	0.726515	-2.8902	0.00384992	0.0151627
ENSG00000184408	KCND2	297.726	-2.1012	0.34644	-6.06511	1.31861e-09	2.45221e-08
ENSG00000163624	CDS1	166.185	-2.10159	0.428239	-4.90751	9.22421e-07	9.51242e-06
ENSG00000161551	ZNF577	37.3982	-2.10206	0.518831	-4.05154	5.08811e-05	0.000352276
ENSG00000165272	AQP3	17.5389	-2.10376	0.650593	-3.23361	0.00122237	0.00564071
ENSG00000279365	AP000695.3	39.3094	-2.10395	0.493696	-4.26164	2.02935e-05	0.000154824
ENSG00000173581	CCDC106	298.02	-2.10402	0.336419	-6.25415	3.99699e-10	8.16067e-09
ENSG00000177706	FAM20C	344.718	-2.10654	0.278004	-7.57738	3.52609e-14	1.31403e-12
ENSG00000139174	PRICKLE1	333.023	-2.11037	0.237635	-8.8807	6.64394e-19	4.60327e-17
ENSG00000278318	ZNF229	48.2268	-2.11455	0.787656	-2.68461	0.00726142	0.0258315
ENSG00000226953	NCKAP5-AS2	7.39588	-2.11631	0.850296	-2.48891	0.0128137	0.0413798
ENSG00000283839	AC096667.1	10.8888	-2.12018	0.829548	-2.55582	0.0105938	0.0354146
ENSG00000159403	C1R	1091.82	-2.12127	0.248512	-8.53588	1.39095e-17	8.08942e-16
ENSG00000224715	Z82186.1	11.837	-2.12663	0.676287	-3.14457	0.0016633	0.00738082
ENSG00000230487	PSMG3-AS1	98.0266	-2.12919	0.274201	-7.76509	8.15904e-15	3.33167e-13
ENSG00000258461	AC012651.1	10.18	-2.13153	0.778425	-2.73826	0.00617646	0.0225831
ENSG00000135409	AMHR2	166.866	-2.13477	0.287094	-7.43579	1.03948e-13	3.6471e-12
ENSG00000131203	IDO1	13.6885	-2.13644	0.619043	-3.4512	0.000558104	0.00287085
ENSG00000183770	FOXL2	1340.29	-2.14099	0.208196	-10.2835	8.36098e-25	1.0029e-22
ENSG00000119508	NR4A3	14.5309	-2.14322	0.643768	-3.32918	0.000871018	0.00420966
ENSG00000116729	WLS	5711.98	-2.14749	0.166343	-12.91	3.95126e-38	1.3304e-35
ENSG00000089163	SIRT4	34.9841	-2.15367	0.492682	-4.37132	1.23498e-05	9.90051e-05
ENSG00000212766	EWSAT1	17.9771	-2.15526	0.631076	-3.41522	0.000637303	0.00321618
ENSG00000111834	RSPH4A	12.2299	-2.15542	0.794139	-2.71415	0.00664453	0.0239838
ENSG00000221869	CEBPD	617.337	-2.16043	0.222638	-9.70379	2.90514e-22	2.65502e-20
ENSG00000183111	ARHGEF37	161.613	-2.16111	0.308371	-7.00814	2.41501e-12	6.92807e-11
ENSG00000141519	CCDC40	83.185	-2.16253	0.340837	-6.34476	2.2277e-10	4.76632e-09
ENSG00000171962	DRC3	65.4222	-2.16287	0.340601	-6.35014	2.15112e-10	4.62829e-09
ENSG00000120322	PCDHB8	135.371	-2.16531	0.852917	-2.53872	0.011126	0.036855
ENSG00000281404	LINC01176	28.0119	-2.16756	0.530841	-4.08326	4.4409e-05	0.000313
ENSG00000090238	YPEL3	209.333	-2.16768	0.340662	-6.36313	1.97681e-10	4.29173e-09
ENSG00000072071	ADGRL1	79.5009	-2.16798	0.449663	-4.82133	1.42604e-06	1.4028e-05
ENSG00000167992	VWCE	21.6832	-2.16877	0.594469	-3.64825	0.000264033	0.00148951
ENSG00000164484	TMEM200A	1255.11	-2.171	0.257163	-8.4421	3.11696e-17	1.72892e-15
ENSG00000117394	SLC2A1	1768.38	-2.17114	0.185099	-11.7296	8.98724e-32	1.89542e-29
ENSG00000120278	PLEKHG1	40.2826	-2.17362	0.47107	-4.61423	3.94559e-06	3.54844e-05
ENSG00000143845	ETNK2	151.161	-2.17419	0.330415	-6.58019	4.69856e-11	1.12578e-09
ENSG00000089057	SLC23A2	5738.06	-2.17589	0.163352	-13.3203	1.76448e-40	6.38941e-38
ENSG00000112972	HMGCS1	2676.31	-2.1786	0.285116	-7.64108	2.1541e-14	8.35182e-13
ENSG00000101265	RASSF2	33.3925	-2.18011	0.489961	-4.44956	8.60454e-06	7.16746e-05
ENSG00000139970	RTN1	335.328	-2.18182	0.249597	-8.74136	2.30315e-18	1.50524e-16
ENSG00000180787	ZFP3	51.579	-2.18694	0.759671	-2.8788	0.00399188	0.0156192
ENSG00000184949	FAM227A	63.3005	-2.18767	0.364969	-5.99411	2.04606e-09	3.68713e-08
ENSG00000122877	EGR2	28.1557	-2.19039	0.562514	-3.89393	9.86333e-05	0.000628894
ENSG00000188747	NOXA1	79.8448	-2.19354	0.417891	-5.24907	1.52867e-07	1.8545e-06
ENSG00000267530	LINC01836	12.3562	-2.1941	0.742484	-2.95508	0.00312586	0.0126805
ENSG00000167216	KATNAL2	35.355	-2.19981	0.608507	-3.6151	0.000300232	0.00166939
ENSG00000164128	NPY1R	763.66	-2.20028	0.687853	-3.19876	0.00138019	0.00626951
ENSG00000000971	CFH	3474.28	-2.20091	0.267276	-8.2346	1.80159e-16	9.123e-15
ENSG00000188322	SBK1	8.71982	-2.20176	0.819565	-2.68649	0.00722062	0.0257437
ENSG00000254726	MEX3A	45.8826	-2.20343	0.407922	-5.40159	6.60513e-08	8.79096e-07
ENSG00000140968	IRF8	37.5347	-2.20645	0.624161	-3.53507	0.000407673	0.00218549
ENSG00000269388	AC018755.3	8.69324	-2.20955	0.811734	-2.72201	0.00648861	0.0235183
ENSG00000113742	CPEB4	1054.29	-2.21062	0.227516	-9.71631	2.56914e-22	2.37052e-20
ENSG00000120149	MSX2	33.0464	-2.21254	0.43933	-5.03616	4.74957e-07	5.21773e-06
ENSG00000152377	SPOCK1	8460.99	-2.21394	0.184247	-12.0161	2.92361e-33	6.76023e-31
ENSG00000188153	COL4A5	3558.04	-2.22189	0.146969	-15.1181	1.23046e-51	8.43391e-49
ENSG00000099194	SCD	22228	-2.22855	0.274564	-8.11669	4.79085e-16	2.27027e-14
ENSG00000276116	FUT8-AS1	50.8434	-2.22888	0.3843	-5.79985	6.63762e-09	1.08787e-07
ENSG00000197599	CCDC154	13.056	-2.23925	0.77949	-2.87271	0.00406965	0.0158717
ENSG00000139292	LGR5	33.6139	-2.24413	0.59452	-3.77469	0.000160205	0.000963886
ENSG00000236714	LINC01844	7.597	-2.24428	0.853587	-2.62924	0.0085577	0.0296836
ENSG00000284700	AL049637.2	43.6601	-2.24629	0.493085	-4.55559	5.22396e-06	4.57174e-05
ENSG00000135643	KCNMB4	55.4243	-2.249	0.395893	-5.68084	1.34035e-08	2.07451e-07
ENSG00000102290	PCDH11X	15.0396	-2.25212	0.692592	-3.25173	0.00114706	0.00534458
ENSG00000107262	BAG1	1667.34	-2.25242	0.192575	-11.6963	1.3312e-31	2.68931e-29
ENSG00000099840	IZUMO4	14.4405	-2.25356	0.690332	-3.26446	0.00109675	0.00513761
ENSG00000180425	C11orf71	139.698	-2.25663	0.270476	-8.34319	7.23132e-17	3.84442e-15
ENSG00000248461	LINC02119	10.7052	-2.25833	0.813871	-2.7748	0.00552364	0.0205564
ENSG00000186480	INSIG1	5148.97	-2.25989	0.209095	-10.808	3.1559e-27	4.42102e-25
ENSG00000185338	SOCS1	168.219	-2.26165	0.26382	-8.57273	1.0106e-17	6.09922e-16
ENSG00000128602	SMO	670.014	-2.26239	0.167098	-13.5393	9.16821e-42	3.51913e-39
ENSG00000185112	FAM43A	163.376	-2.26274	0.233044	-9.70951	2.7466e-22	2.52214e-20
ENSG00000227258	SMIM2-AS1	13.3663	-2.26366	0.785388	-2.88222	0.00394888	0.0155015
ENSG00000106415	GLCCI1	50.5108	-2.26453	0.389491	-5.81408	6.09691e-09	1.00699e-07
ENSG00000233429	HOTAIRM1	219.166	-2.27886	0.225412	-10.1098	5.00005e-24	5.57913e-22
ENSG00000243649	CFB	23.6092	-2.27993	0.663911	-3.43409	0.000594544	0.00302826
ENSG00000087245	MMP2	25643.3	-2.28311	0.189095	-12.0739	1.45131e-33	3.4387e-31
ENSG00000162676	GFI1	83.3164	-2.28625	0.368936	-6.19687	5.75974e-10	1.14669e-08
ENSG00000230316	FEZF1-AS1	218.125	-2.28923	0.448448	-5.10479	3.31171e-07	3.77873e-06
ENSG00000197889	MEIG1	11.6013	-2.28943	0.735064	-3.11459	0.00184198	0.00807477
ENSG00000148488	ST8SIA6	9.02882	-2.29752	0.896667	-2.56229	0.0103985	0.0349322
ENSG00000102904	TSNAXIP1	55.2502	-2.29797	0.407442	-5.63998	1.70071e-08	2.57079e-07
ENSG00000105696	TMEM59L	25.0292	-2.2993	0.548659	-4.19075	2.78029e-05	0.0002061
ENSG00000149582	TMEM25	171.043	-2.30934	0.303463	-7.60994	2.74214e-14	1.04212e-12
ENSG00000139714	MORN3	24.5583	-2.30987	0.536759	-4.30336	1.6823e-05	0.000131034
ENSG00000283930	AL117339.5	29.3702	-2.31044	0.532662	-4.33755	1.44082e-05	0.000113748
ENSG00000272799	AC006238.1	31.5835	-2.31184	0.495058	-4.66983	3.01447e-06	2.77742e-05
ENSG00000121858	TNFSF10	906.878	-2.32013	0.287956	-8.05725	7.80273e-16	3.61715e-14
ENSG00000156103	MMP16	1747.31	-2.32452	0.188397	-12.3384	5.62423e-35	1.61105e-32
ENSG00000234840	LINC01239	26.2587	-2.32589	0.570426	-4.07747	4.55292e-05	0.000319841
ENSG00000224376	AC017104.1	19.2745	-2.32617	0.583257	-3.98825	6.65628e-05	0.000444803
ENSG00000115252	PDE1A	113.408	-2.32888	0.625759	-3.72168	0.000197901	0.0011572
ENSG00000149809	TM7SF2	133.511	-2.33778	0.355842	-6.56971	5.04131e-11	1.20339e-09
ENSG00000109472	CPE	14386.6	-2.33894	0.207728	-11.2596	2.07659e-29	3.46556e-27
ENSG00000244578	LINC01391	393.056	-2.34168	0.232045	-10.0915	6.02458e-24	6.64504e-22
ENSG00000153162	BMP6	20.3022	-2.34366	0.850046	-2.7571	0.00583161	0.0214942
ENSG00000102312	PORCN	514.886	-2.34555	0.232175	-10.1025	5.38487e-24	5.97378e-22
ENSG00000215241	LINC02449	6.66198	-2.34906	0.929391	-2.52753	0.0114868	0.0377815
ENSG00000247675	LRP4-AS1	35.964	-2.35459	0.477689	-4.92912	8.25998e-07	8.61084e-06
ENSG00000134256	CD101	6.78287	-2.36005	0.912853	-2.58536	0.00972776	0.0331137
ENSG00000240086	AC092969.1	73.5609	-2.36318	0.394932	-5.98376	2.18043e-09	3.91457e-08
ENSG00000108176	DNAJC12	8.31889	-2.36875	0.877828	-2.69842	0.00696686	0.0249688
ENSG00000156042	CFAP70	68.1598	-2.37142	0.3794	-6.25044	4.09292e-10	8.33879e-09
ENSG00000132965	ALOX5AP	48.4673	-2.37287	0.482396	-4.91892	8.70226e-07	9.02777e-06
ENSG00000116194	ANGPTL1	7.32473	-2.37351	0.938847	-2.52811	0.0114678	0.0377319
ENSG00000162944	RFTN2	108.226	-2.37777	0.256568	-9.26758	1.90413e-20	1.49159e-18
ENSG00000103044	HAS3	108.045	-2.3826	0.367483	-6.48357	8.95779e-11	2.04421e-09
ENSG00000117594	HSD11B1	796.46	-2.38397	0.597877	-3.9874	6.68014e-05	0.000446086
ENSG00000287185	AC041005.1	41.6647	-2.38966	0.49313	-4.8459	1.26038e-06	1.25593e-05
ENSG00000142700	DMRTA2	320.199	-2.39843	0.306154	-7.83408	4.72298e-15	1.9748e-13
ENSG00000131378	RFTN1	2715.04	-2.40081	0.169378	-14.1743	1.32244e-45	6.19032e-43
ENSG00000135750	KCNK1	85.095	-2.40978	0.365809	-6.58752	4.47222e-11	1.07289e-09
ENSG00000256625	AC092747.2	10.0176	-2.41446	0.895091	-2.69744	0.00698741	0.0250144
ENSG00000273702	AC091271.1	11.5198	-2.41463	0.703167	-3.43394	0.00059487	0.00302912
ENSG00000146574	CCZ1B	274.631	-2.41534	0.183996	-13.1271	2.30284e-39	8.18446e-37
ENSG00000262155	LINC02175	11.1483	-2.41743	0.802541	-3.01222	0.00259348	0.0108393
ENSG00000228288	PCAT6	11.5547	-2.41975	0.714627	-3.38603	0.000709111	0.0035248
ENSG00000075461	CACNG4	103.019	-2.43547	0.659344	-3.69377	0.000220949	0.00127188
ENSG00000003147	ICA1	255.526	-2.43581	0.210071	-11.5952	4.36089e-31	8.45397e-29
ENSG00000153714	LURAP1L	1008.92	-2.4425	0.215868	-11.3148	1.10859e-29	1.91676e-27
ENSG00000140092	FBLN5	90.1048	-2.44464	0.442711	-5.52197	3.35224e-08	4.76565e-07
ENSG00000171724	VAT1L	836.998	-2.44484	0.37784	-6.47056	9.76376e-11	2.21759e-09
ENSG00000177212	OR2T33	13.6027	-2.44495	0.654415	-3.73608	0.000186909	0.00110069
ENSG00000250271	AC068647.2	8.30923	-2.45108	0.873674	-2.80548	0.00502412	0.0189607
ENSG00000153283	CD96	94.8937	-2.45496	0.4944	-4.96554	6.85101e-07	7.25232e-06
ENSG00000100344	PNPLA3	40.5948	-2.45618	0.451482	-5.44025	5.3207e-08	7.2217e-07
ENSG00000109511	ANXA10	1128.33	-2.4565	0.376897	-6.5177	7.13923e-11	1.64881e-09
ENSG00000119514	GALNT12	75.5191	-2.45809	0.58735	-4.18505	2.85102e-05	0.00021053
ENSG00000138944	SHISAL1	675.842	-2.45963	0.438853	-5.60469	2.08624e-08	3.09183e-07
ENSG00000006042	TMEM98	522.11	-2.46165	0.369063	-6.67	2.55796e-11	6.40893e-10
ENSG00000183775	KCTD16	105.754	-2.47512	0.418668	-5.9119	3.38178e-09	5.84186e-08
ENSG00000109205	ODAM	49.6995	-2.47566	0.49887	-4.96253	6.95794e-07	7.3493e-06
ENSG00000113504	SLC12A7	44.2491	-2.4803	0.603624	-4.10902	3.97342e-05	0.000283171
ENSG00000166448	TMEM130	55.0972	-2.48117	0.449934	-5.51453	3.49721e-08	4.95705e-07
ENSG00000259146	AC005476.2	18.4657	-2.4814	0.610755	-4.06284	4.84799e-05	0.000337491
ENSG00000105419	MEIS3	43.4517	-2.48185	0.774894	-3.20282	0.00136088	0.00618908
ENSG00000204128	C2orf72	22.8668	-2.48443	0.869285	-2.85802	0.00426298	0.0164784
ENSG00000140527	WDR93	12.0654	-2.48794	0.745462	-3.33745	0.000845519	0.00410504
ENSG00000253552	HOXA-AS2	120.85	-2.48852	0.293924	-8.46654	2.52785e-17	1.41442e-15
ENSG00000153234	NR4A2	308.006	-2.48983	0.476065	-5.23002	1.69493e-07	2.04714e-06
ENSG00000253553	AC090578.1	11.249	-2.49018	0.82097	-3.03322	0.00241958	0.0102238
ENSG00000156298	TSPAN7	531.103	-2.50564	0.863762	-2.90085	0.00372156	0.0147115
ENSG00000198829	SUCNR1	1731.82	-2.5071	0.366587	-6.83903	7.97321e-12	2.15221e-10
ENSG00000278709	NKILA	13.4109	-2.51038	0.6899	-3.63877	0.000273949	0.00154092
ENSG00000136014	USP44	145.779	-2.51727	0.328352	-7.66636	1.76945e-14	6.91633e-13
ENSG00000138653	NDST4	6.59439	-2.52079	1.0178	-2.4767	0.0132602	0.0425923
ENSG00000103888	CEMIP	3557.69	-2.52434	0.556104	-4.53933	5.6432e-06	4.89843e-05
ENSG00000074527	NTN4	759.804	-2.53264	0.218002	-11.6175	3.35924e-31	6.57863e-29
ENSG00000162849	KIF26B	12.4477	-2.53341	0.880977	-2.87568	0.00403153	0.0157487
ENSG00000170959	DCDC1	14.5499	-2.53655	0.723723	-3.50487	0.000456835	0.00241201
ENSG00000158106	RHPN1	54.3035	-2.56755	0.368544	-6.96673	3.24402e-12	9.12893e-11
ENSG00000091972	CD200	724.73	-2.57021	0.245853	-10.4542	1.4015e-25	1.75801e-23
ENSG00000107165	TYRP1	177.993	-2.57041	0.410432	-6.26269	3.78388e-10	7.75858e-09
ENSG00000130518	IQCN	16.814	-2.57659	0.669456	-3.84879	0.000118704	0.000740865
ENSG00000177462	OR2T8	56.8458	-2.57862	0.370846	-6.95333	3.56755e-12	9.9954e-11
ENSG00000108830	RND2	34.8444	-2.58021	0.628766	-4.10361	4.0676e-05	0.000289024
ENSG00000088992	TESC	10.7477	-2.58291	1.00558	-2.56858	0.0102115	0.0344185
ENSG00000123612	ACVR1C	58.6093	-2.58643	0.372648	-6.94069	3.90202e-12	1.08848e-10
ENSG00000125355	TMEM255A	14.7101	-2.58834	0.977504	-2.64791	0.00809918	0.0283287
ENSG00000134215	VAV3	50.9753	-2.58921	0.4306	-6.01303	1.82092e-09	3.29864e-08
ENSG00000125538	IL1B	724.521	-2.59236	0.61396	-4.22237	2.41751e-05	0.000181238
ENSG00000171502	COL24A1	55.4321	-2.593	0.4266	-6.07829	1.21472e-09	2.27221e-08
ENSG00000170962	PDGFD	1798.12	-2.59353	0.255612	-10.1463	3.44031e-24	3.90689e-22
ENSG00000234432	AC092171.3	28.2014	-2.59612	0.554033	-4.68586	2.78788e-06	2.58603e-05
ENSG00000217801	AL390719.1	16.0208	-2.59832	0.70425	-3.68948	0.000224712	0.00129109
ENSG00000112715	VEGFA	2162.11	-2.60632	0.29196	-8.92696	4.37866e-19	3.05583e-17
ENSG00000279369	AC046185.3	27.0999	-2.60789	0.585335	-4.45538	8.37463e-06	7.0117e-05
ENSG00000233321	LINC02669	16.1752	-2.60848	0.773379	-3.37284	0.000743968	0.00366579
ENSG00000159733	ZFYVE28	153.369	-2.61065	0.272579	-9.57757	9.93514e-22	8.86862e-20
ENSG00000113532	ST8SIA4	255.534	-2.6134	0.206565	-12.6517	1.09467e-36	3.44409e-34
ENSG00000149972	CNTN5	69.6194	-2.61347	0.398646	-6.55587	5.53196e-11	1.31398e-09
ENSG00000073350	LLGL2	326.244	-2.61359	0.989618	-2.64101	0.00826596	0.0288227
ENSG00000170954	ZNF415	99.4693	-2.61776	0.653801	-4.00391	6.23038e-05	0.000420441
ENSG00000175147	TMEM51-AS1	59.3948	-2.6201	0.394117	-6.64802	2.97062e-11	7.29989e-10
ENSG00000196352	CD55	7584.73	-2.62165	0.178955	-14.6498	1.35131e-48	7.20396e-46
ENSG00000153823	PID1	1059.2	-2.62767	0.282435	-9.30363	1.35729e-20	1.08538e-18
ENSG00000156966	B3GNT7	16.4092	-2.62772	0.624263	-4.20932	2.56145e-05	0.000191058
ENSG00000205363	INSYN1	52.0025	-2.62898	0.569709	-4.6146	3.93862e-06	3.54383e-05
ENSG00000235560	AC002310.1	15.0004	-2.63661	0.657455	-4.01033	6.06352e-05	0.000410625
ENSG00000155760	FZD7	903.879	-2.63823	0.217161	-12.1487	5.82534e-34	1.41519e-31
ENSG00000271155	AL161729.1	7.85335	-2.63832	0.918153	-2.87351	0.00405937	0.0158349
ENSG00000150628	SPATA4	15.5787	-2.63833	0.676512	-3.89991	9.62299e-05	0.000615204
ENSG00000121104	FAM117A	73.6754	-2.65108	0.50627	-5.23649	1.63662e-07	1.98171e-06
ENSG00000170099	SERPINA6	10.378	-2.65327	0.957995	-2.76961	0.00561239	0.0208383
ENSG00000196074	SYCP2	14.5037	-2.65722	0.767813	-3.46076	0.000538651	0.00278647
ENSG00000111962	UST	3720.01	-2.65954	0.122346	-21.7379	8.98711e-105	4.31202e-101
ENSG00000137809	ITGA11	2523.23	-2.66108	0.267231	-9.95801	2.3267e-23	2.42685e-21
ENSG00000165821	SALL2	198.407	-2.66172	0.325423	-8.17924	2.8563e-16	1.41649e-14
ENSG00000101222	SPEF1	15.2468	-2.66464	0.676284	-3.94012	8.14415e-05	0.000531344
ENSG00000243696	AC006254.1	10.1558	-2.66793	0.790229	-3.37615	0.000735073	0.00363221
ENSG00000205221	VIT	133.794	-2.67634	0.374024	-7.15555	8.33405e-13	2.54288e-11
ENSG00000156804	FBXO32	1517.58	-2.67942	0.335591	-7.98419	1.41445e-15	6.37235e-14
ENSG00000167103	PIP5KL1	103.48	-2.68215	0.42415	-6.32359	2.55553e-10	5.40151e-09
ENSG00000168209	DDIT4	7554.73	-2.68628	0.316593	-8.48494	2.15828e-17	1.22913e-15
ENSG00000125257	ABCC4	5881.52	-2.68736	0.181625	-14.7962	1.54984e-49	8.74841e-47
ENSG00000018280	SLC11A1	5.30293	-2.68839	1.08842	-2.47	0.0135112	0.0432754
ENSG00000154736	ADAMTS5	187.347	-2.69013	0.494739	-5.43747	5.40414e-08	7.30615e-07
ENSG00000180875	GREM2	1065.51	-2.69063	0.265068	-10.1507	3.28924e-24	3.75756e-22
ENSG00000260750	AC092720.1	8.33653	-2.69484	1.05935	-2.54387	0.0109632	0.0364212
ENSG00000183783	KCTD8	12.1122	-2.69822	0.905985	-2.97821	0.00289934	0.0119
ENSG00000197181	PIWIL2	8.49563	-2.69873	0.919125	-2.93619	0.00332266	0.0133547
ENSG00000146674	IGFBP3	1117.73	-2.70636	0.327611	-8.2609	1.44584e-16	7.3996e-15
ENSG00000033122	LRRC7	45.192	-2.71215	0.504511	-5.37581	7.62392e-08	9.94686e-07
ENSG00000224063	AC007319.1	44.9814	-2.71479	0.524197	-5.17894	2.23144e-07	2.62897e-06
ENSG00000105472	CLEC11A	29.2863	-2.7196	0.565998	-4.80496	1.54783e-06	1.51484e-05
ENSG00000186976	EFCAB6	17.5676	-2.73167	0.756051	-3.61307	0.00030259	0.00168133
ENSG00000157551	KCNJ15	45.7806	-2.74136	0.826434	-3.31709	0.000909595	0.00436424
ENSG00000179163	FUCA1	2850.22	-2.74311	0.256216	-10.7063	9.51335e-27	1.26792e-24
ENSG00000174080	CTSF	1786.15	-2.74674	0.347475	-7.90486	2.68226e-15	1.17262e-13
ENSG00000005108	THSD7A	41.7318	-2.75057	0.498613	-5.51645	3.45916e-08	4.91037e-07
ENSG00000206432	TMEM200C	98.4808	-2.75584	0.435755	-6.32429	2.54408e-10	5.38323e-09
ENSG00000249803	AC112178.1	14.1228	-2.759	1.02868	-2.68208	0.00731652	0.025989
ENSG00000164483	SAMD3	22.72	-2.7609	0.726486	-3.80035	0.000144494	0.000879801
ENSG00000114771	AADAC	1704.37	-2.76226	0.749322	-3.68635	0.000227497	0.00130488
ENSG00000171408	PDE7B	1492.04	-2.76785	0.298478	-9.27321	1.80628e-20	1.42074e-18
ENSG00000240583	AQP1	5.40988	-2.77607	1.13653	-2.44258	0.0145826	0.0461603
ENSG00000174844	DNAH12	46.3636	-2.77742	0.469863	-5.91113	3.39775e-09	5.85924e-08
ENSG00000124766	SOX4	1977.83	-2.78353	0.636255	-4.37487	1.21507e-05	9.75719e-05
ENSG00000140450	ARRDC4	369.982	-2.78725	0.203647	-13.6867	1.21968e-42	4.98047e-40
ENSG00000141526	SLC16A3	477.842	-2.78797	0.374985	-7.43488	1.04664e-13	3.66553e-12
ENSG00000205959	AC105345.1	10.0441	-2.78983	0.925925	-3.01302	0.00258663	0.0108178
ENSG00000145248	SLC10A4	9.38216	-2.79081	1.0376	-2.68969	0.00715184	0.0255316
ENSG00000154479	CCDC173	17.0951	-2.79947	0.731342	-3.82786	0.000129264	0.000797955
ENSG00000184254	ALDH1A3	4009.19	-2.80206	0.659787	-4.24691	2.16734e-05	0.000163891
ENSG00000206052	DOK6	156.715	-2.81467	0.245553	-11.4626	2.03315e-30	3.82551e-28
ENSG00000113739	STC2	9230.93	-2.81524	0.188138	-14.9637	1.26837e-50	7.85243e-48
ENSG00000106537	TSPAN13	110.248	-2.82359	0.299172	-9.43801	3.79919e-21	3.15645e-19
ENSG00000112812	PRSS16	11.3025	-2.82735	0.851018	-3.32231	0.000892742	0.00429303
ENSG00000282851	BISPR	15.8381	-2.82979	0.788371	-3.58942	0.000331417	0.00181834
ENSG00000164796	CSMD3	49.4303	-2.85563	0.497709	-5.73756	9.60526e-09	1.53492e-07
ENSG00000198691	ABCA4	8.08103	-2.86602	0.963338	-2.9751	0.00292897	0.0120086
ENSG00000102265	TIMP1	27055.1	-2.86615	0.675654	-4.24204	2.21497e-05	0.000166934
ENSG00000123405	NFE2	14.4762	-2.86726	0.774483	-3.70216	0.00021377	0.001235
ENSG00000276600	RAB7B	49.9144	-2.87738	0.45305	-6.35114	2.13723e-10	4.60356e-09
ENSG00000174600	CMKLR1	110.716	-2.88004	0.513479	-5.60887	2.03646e-08	3.02741e-07
ENSG00000188996	HUS1B	22.8833	-2.88199	0.831131	-3.46755	0.000525226	0.0027251
ENSG00000008735	MAPK8IP2	9.73878	-2.88429	1.06009	-2.72079	0.00651265	0.0235876
ENSG00000067445	TRO	424.896	-2.8999	0.343754	-8.43597	3.28467e-17	1.8167e-15
ENSG00000206384	COL6A6	32.3506	-2.90117	0.664198	-4.36793	1.25428e-05	0.000100384
ENSG00000244476	ERVFRD-1	15.3033	-2.90698	0.808937	-3.59358	0.00032617	0.00179212
ENSG00000164188	RANBP3L	11.4545	-2.91647	0.825427	-3.53329	0.000410425	0.00219534
ENSG00000146038	DCDC2	13.4248	-2.9182	0.88832	-3.28507	0.00101955	0.00482191
ENSG00000136689	IL1RN	96.1132	-2.92435	0.534504	-5.47115	4.47133e-08	6.17366e-07
ENSG00000211448	DIO2	229.526	-2.92557	0.416948	-7.01663	2.27283e-12	6.56931e-11
ENSG00000272170	AL355385.1	5.86048	-2.92653	1.07339	-2.72645	0.00640202	0.0232968
ENSG00000162511	LAPTM5	120.706	-2.93125	0.511995	-5.72515	1.03341e-08	1.64146e-07
ENSG00000116991	SIPA1L2	181.01	-2.9347	0.479121	-6.12519	9.05783e-10	1.74186e-08
ENSG00000151150	ANK3	2366.09	-2.9364	0.205517	-14.2879	2.60485e-46	1.28186e-43
ENSG00000198515	CNGA1	14.2054	-2.94222	0.741586	-3.96747	7.26396e-05	0.000480392
ENSG00000088340	FER1L4	32.0567	-2.95202	0.768007	-3.84374	0.000121171	0.000754302
ENSG00000266256	LINC00683	19.0405	-2.96425	0.70966	-4.177	2.95382e-05	0.000217619
ENSG00000245848	CEBPA	6.79268	-2.96455	1.07524	-2.7571	0.00583161	0.0214942
ENSG00000123500	COL10A1	36.9832	-2.96633	0.656406	-4.51905	6.21177e-06	5.36769e-05
ENSG00000124813	RUNX2	482.778	-2.96719	0.246752	-12.025	2.62582e-33	6.14571e-31
ENSG00000169962	TAS1R3	10.7681	-2.98017	0.83846	-3.55434	0.00037893	0.00204684
ENSG00000152208	GRID2	9.38217	-2.9885	1.09059	-2.74025	0.00613929	0.0224686
ENSG00000137872	SEMA6D	888.878	-2.99914	0.375231	-7.99277	1.31944e-15	5.95828e-14
ENSG00000133110	POSTN	25.992	-3.00255	0.973903	-3.08301	0.00204921	0.00886573
ENSG00000159399	HK2	5152.39	-3.00967	0.223543	-13.4635	2.5651e-41	9.65284e-39
ENSG00000110002	VWA5A	372.426	-3.01308	0.238718	-12.6219	1.59901e-36	4.87113e-34
ENSG00000124225	PMEPA1	653.235	-3.01574	0.344405	-8.75638	2.01627e-18	1.33435e-16
ENSG00000138379	MSTN	8.07387	-3.02139	1.11272	-2.71533	0.006621	0.0239304
ENSG00000118997	DNAH7	77.0073	-3.02507	0.385323	-7.85074	4.13582e-15	1.75607e-13
ENSG00000188042	ARL4C	2269.92	-3.02588	0.175187	-17.2723	7.60855e-67	1.04302e-63
ENSG00000254271	ANK3-DT	14.61	-3.02745	0.742898	-4.0752	4.59752e-05	0.000322616
ENSG00000183171	BX322650.1	6.09411	-3.06277	1.18871	-2.57655	0.00997929	0.0337842
ENSG00000059915	PSD	6.38757	-3.06883	1.11539	-2.75134	0.00593513	0.0217962
ENSG00000273301	AC016717.2	15.6633	-3.0769	0.833254	-3.69264	0.000221941	0.00127683
ENSG00000070731	ST6GALNAC2	22.8686	-3.07706	0.618117	-4.97812	6.42038e-07	6.85698e-06
ENSG00000128610	FEZF1	113.064	-3.07915	0.315682	-9.75396	1.77405e-22	1.64481e-20
ENSG00000178814	OPLAH	61.6312	-3.10472	0.716904	-4.33073	1.48618e-05	0.000117041
ENSG00000111305	GSG1	10.6512	-3.11594	0.89658	-3.47536	0.000510174	0.00265994
ENSG00000259070	LINC00639	90.63	-3.14224	0.567084	-5.54104	3.00685e-08	4.33565e-07
ENSG00000285427	SOD2-OT1	6.75053	-3.14669	1.12707	-2.79193	0.00523947	0.0196552
ENSG00000242575	AC012501.3	29.3949	-3.14723	0.973435	-3.23312	0.00122447	0.00564904
ENSG00000186377	CYP4X1	6.3325	-3.14934	1.2854	-2.4501	0.0142818	0.0453878
ENSG00000261578	AP003119.3	32.0708	-3.15144	0.538158	-5.85598	4.74214e-09	8.0045e-08
ENSG00000112530	PACRG	8.571	-3.15269	1.0285	-3.06534	0.00217425	0.0093477
ENSG00000281831	AL645929.2	11.1514	-3.15502	0.842051	-3.74682	0.000179087	0.00105983
ENSG00000146555	SDK1	116.464	-3.16107	0.397122	-7.95995	1.72114e-15	7.6998e-14
ENSG00000203780	FANK1	76.5434	-3.16287	0.428515	-7.381	1.57103e-13	5.35547e-12
ENSG00000277268	LHX1-DT	9.72235	-3.16528	1.06273	-2.97845	0.00289713	0.0118985
ENSG00000211767	TRBJ2-3	11.9263	-3.1658	0.84311	-3.75491	0.000173407	0.00103163
ENSG00000237489	C10orf143	4.56985	-3.16602	1.25236	-2.52805	0.0114698	0.0377319
ENSG00000154263	ABCA10	9.80544	-3.1666	0.946182	-3.34671	0.000817769	0.0039824
ENSG00000261390	MAFTRR	4.55273	-3.17204	1.27938	-2.47936	0.013162	0.0423054
ENSG00000108405	P2RX1	91.0229	-3.1814	0.624539	-5.094	3.50586e-07	3.95791e-06
ENSG00000173597	SULT1B1	11.7919	-3.18259	0.838814	-3.79415	0.000148148	0.000899767
ENSG00000182704	TSKU	559.55	-3.18339	0.213078	-14.94	1.81019e-50	1.05276e-47
ENSG00000125571	IL37	33.9218	-3.20009	0.606558	-5.27581	1.32169e-07	1.62601e-06
ENSG00000129538	RNASE1	11.2905	-3.20968	1.18752	-2.70284	0.00687489	0.0246853
ENSG00000188133	TMEM215	62.3489	-3.22352	0.74975	-4.29947	1.7121e-05	0.000133031
ENSG00000182168	UNC5C	42.6617	-3.22459	0.448134	-7.1956	6.21861e-13	1.94377e-11
ENSG00000205710	C17orf107	4.87313	-3.22898	1.28472	-2.51338	0.011958	0.0390856
ENSG00000144115	THNSL2	116.152	-3.23142	1.19156	-2.71191	0.0066896	0.0241147
ENSG00000174837	ADGRE1	27.1668	-3.24534	0.856404	-3.7895	0.000150953	0.000915351
ENSG00000214694	ARHGEF33	4.96088	-3.25277	1.33628	-2.43421	0.0149245	0.0470794
ENSG00000144481	TRPM8	15.1317	-3.25474	0.716221	-4.54432	5.51126e-06	4.79909e-05
ENSG00000122223	CD244	9.36318	-3.26481	1.05697	-3.08883	0.00200949	0.00871946
ENSG00000234899	SOX9-AS1	7.28193	-3.27885	1.03019	-3.18277	0.00145871	0.00658101
ENSG00000091129	NRCAM	35.2453	-3.28885	0.817302	-4.02404	5.72088e-05	0.000391008
ENSG00000237686	AL109615.3	10.0331	-3.28913	1.00032	-3.28807	0.00100877	0.00477559
ENSG00000178773	CPNE7	37.6548	-3.29368	0.967138	-3.40559	0.000660206	0.00332128
ENSG00000273706	LHX1	15.9136	-3.29406	0.99169	-3.32166	0.000894828	0.0043
ENSG00000273129	PACERR	5.38907	-3.3093	1.23512	-2.67934	0.00737664	0.0261687
ENSG00000228741	AL445985.1	8.0706	-3.31275	1.15609	-2.86548	0.00416384	0.0161407
ENSG00000140465	CYP1A1	28.5949	-3.31644	0.796085	-4.16593	3.10085e-05	0.000227404
ENSG00000176658	MYO1D	384.257	-3.31678	0.711694	-4.6604	3.1559e-06	2.89107e-05
ENSG00000184564	SLITRK6	6.09321	-3.32175	1.35452	-2.45234	0.014193	0.0451653
ENSG00000133424	LARGE1	127.938	-3.32625	0.488309	-6.81178	9.63964e-12	2.54826e-10
ENSG00000149090	PAMR1	8.54147	-3.32712	1.05444	-3.15535	0.00160307	0.00715657
ENSG00000136244	IL6	504.379	-3.33505	1.15625	-2.88436	0.00392208	0.0154058
ENSG00000267397	AC090229.1	107.819	-3.33526	0.411237	-8.11031	5.04899e-16	2.38084e-14
ENSG00000161544	CYGB	84.7393	-3.35429	0.328846	-10.2002	1.97885e-24	2.28783e-22
ENSG00000187686	KRT18P59	5.45746	-3.36387	1.20888	-2.78262	0.00539219	0.0201258
ENSG00000125895	TMEM74B	5.53389	-3.37314	1.32942	-2.5373	0.0111711	0.0369649
ENSG00000204174	NPY4R	7.53158	-3.37586	1.10483	-3.05554	0.00224656	0.00960909
ENSG00000135519	KCNH3	25.7253	-3.39994	0.67643	-5.0263	5.00032e-07	5.47752e-06
ENSG00000183044	ABAT	369.886	-3.40008	0.234924	-14.4731	1.79187e-47	9.29448e-45
ENSG00000214870	AC004540.1	5.7156	-3.40509	1.19626	-2.84646	0.00442086	0.0170201
ENSG00000254211	LINC01485	29.1583	-3.40835	0.609716	-5.59007	2.26979e-08	3.33806e-07
ENSG00000144460	NYAP2	5.36813	-3.42139	1.25414	-2.72809	0.00637026	0.0232033
ENSG00000118777	ABCG2	1946.27	-3.42985	0.306247	-11.1996	4.09474e-29	6.60389e-27
ENSG00000257524	AL157935.2	39.5651	-3.43539	0.561751	-6.1155	9.62517e-10	1.83807e-08
ENSG00000255750	AC022509.1	5.4763	-3.43976	1.34284	-2.56156	0.0104204	0.0349935
ENSG00000089199	CHGB	79.5646	-3.44064	0.564713	-6.09273	1.10999e-09	2.09469e-08
ENSG00000204052	LRRC73	25.2075	-3.44304	0.594412	-5.79235	6.94085e-09	1.13369e-07
ENSG00000287978	AC245407.2	5.36701	-3.45005	1.27979	-2.6958	0.00702192	0.0251192
ENSG00000197013	ZNF429	53.9044	-3.45253	0.519583	-6.64481	3.03611e-11	7.45128e-10
ENSG00000154258	ABCA9	97.4934	-3.45411	0.977371	-3.53408	0.000409194	0.00218999
ENSG00000176771	NCKAP5	132.18	-3.45417	0.304646	-11.3383	8.47706e-30	1.47902e-27
ENSG00000282772	AL358790.1	5.38994	-3.4561	1.28384	-2.692	0.00710241	0.0253788
ENSG00000140057	AK7	24.9744	-3.4609	0.665207	-5.20273	1.96379e-07	2.33803e-06
ENSG00000133937	GSC	5.50209	-3.46392	1.38439	-2.50212	0.0123452	0.0400692
ENSG00000145681	HAPLN1	12.0071	-3.47714	0.967049	-3.59562	0.000323617	0.00178064
ENSG00000242258	LINC00996	8.96936	-3.4938	1.05091	-3.32454	0.000885642	0.00426745
ENSG00000249464	LINC01091	8.75343	-3.50081	1.00863	-3.47085	0.00051882	0.0026977
ENSG00000168675	LDLRAD4	424.949	-3.5029	0.36994	-9.46885	2.82947e-21	2.39221e-19
ENSG00000146411	SLC2A12	162.833	-3.50641	0.305307	-11.4849	1.57128e-30	2.98575e-28
ENSG00000125430	HS3ST3B1	15.0433	-3.53089	1.24335	-2.83982	0.00451392	0.0172986
ENSG00000185046	ANKS1B	46.3809	-3.53496	0.730026	-4.84223	1.28387e-06	1.27602e-05
ENSG00000165695	AK8	23.7391	-3.56238	0.637508	-5.58798	2.29725e-08	3.37328e-07
ENSG00000140009	ESR2	12.0751	-3.60574	0.906019	-3.97976	6.89838e-05	0.000458268
ENSG00000176978	DPP7	222.403	-3.60796	1.02218	-3.52967	0.000416084	0.00222189
ENSG00000124406	ATP8A1	57.2649	-3.61456	0.593881	-6.08633	1.15529e-09	2.1695e-08
ENSG00000108947	EFNB3	96.6308	-3.62169	0.436787	-8.29166	1.11679e-16	5.80854e-15
ENSG00000280780	JAKMIP2-AS1	6.12929	-3.63665	1.39808	-2.60119	0.00929022	0.0319016
ENSG00000130303	BST2	52.8431	-3.64419	0.610033	-5.97377	2.31836e-09	4.13129e-08
ENSG00000186847	KRT14	19.4361	-3.64497	0.818468	-4.45341	8.4516e-06	7.05844e-05
ENSG00000186469	GNG2	877.96	-3.64818	0.205703	-17.7352	2.24377e-70	3.31249e-67
ENSG00000164056	SPRY1	724.131	-3.65031	0.320217	-11.3995	4.20566e-30	7.61462e-28
ENSG00000073756	PTGS2	993.092	-3.65788	0.875212	-4.17942	2.92254e-05	0.00021548
ENSG00000170412	GPRC5C	1221.81	-3.65853	0.226038	-16.1855	6.3848e-59	6.80761e-56
ENSG00000143816	WNT9A	24.9967	-3.66126	0.669415	-5.46933	4.51728e-08	6.23261e-07
ENSG00000151117	TMEM86A	46.0077	-3.66284	0.476713	-7.68353	1.54759e-14	6.09885e-13
ENSG00000073146	MOV10L1	26.4829	-3.68496	0.796216	-4.62809	3.69052e-06	3.3331e-05
ENSG00000266714	MYO15B	47.6671	-3.68806	0.671715	-5.49051	4.00775e-08	5.59801e-07
ENSG00000152137	HSPB8	160.079	-3.6888	1.16247	-3.17324	0.00150747	0.00676921
ENSG00000231231	LINC01423	6.25117	-3.69588	1.30404	-2.83418	0.00459433	0.0175457
ENSG00000162814	SPATA17	65.5549	-3.69682	0.694347	-5.32417	1.01416e-07	1.27883e-06
ENSG00000248890	HHIP-AS1	35.1206	-3.69736	0.645665	-5.72643	1.02565e-08	1.63085e-07
ENSG00000046774	MAGEC2	32.1225	-3.70385	0.973384	-3.80513	0.000141729	0.000864884
ENSG00000119138	KLF9	2034.85	-3.714	0.375847	-9.88169	4.99846e-23	5.05211e-21
ENSG00000164690	SHH	25.6593	-3.7272	0.84099	-4.43192	9.3398e-06	7.70302e-05
ENSG00000255173	AP003068.3	3.8276	-3.73464	1.54232	-2.42144	0.0154592	0.0484554
ENSG00000106004	HOXA5	356.336	-3.73911	0.305311	-12.2469	1.7463e-34	4.59109e-32
ENSG00000017427	IGF1	6.55808	-3.73953	1.20788	-3.09594	0.00196188	0.00854572
ENSG00000271727	AL357054.2	10.5747	-3.75016	1.0136	-3.69983	0.000215748	0.00124493
ENSG00000180113	TDRD6	24.0094	-3.7748	0.675159	-5.59097	2.25804e-08	3.32588e-07
ENSG00000170500	LONRF2	428.462	-3.77627	0.299076	-12.6265	1.50911e-36	4.67142e-34
ENSG00000183281	PLGLB1	3.85987	-3.78112	1.51491	-2.49593	0.0125627	0.0406881
ENSG00000248144	ADH1C	22.0331	-3.7873	0.994623	-3.80777	0.000140225	0.000856794
ENSG00000141497	ZMYND15	10.1682	-3.7873	1.01993	-3.71329	0.000204578	0.00118875
ENSG00000236136	ADORA2BP1	9.88028	-3.7961	1.2827	-2.95946	0.00308179	0.0125309
ENSG00000255435	AP001267.3	6.95891	-3.80419	1.19255	-3.18998	0.00142283	0.00644185
ENSG00000186417	GLDN	11.0013	-3.82423	0.999104	-3.82766	0.000129365	0.000798321
ENSG00000229951	AC104695.2	4.11265	-3.83446	1.45802	-2.6299	0.00854092	0.0296415
ENSG00000187908	DMBT1	68.3175	-3.84	0.41511	-9.25054	2.23355e-20	1.74253e-18
ENSG00000265485	LINC01915	7.24141	-3.84565	1.34483	-2.85957	0.00424215	0.0164045
ENSG00000145569	OTULINL	68.7539	-3.86066	1.19041	-3.24313	0.00118225	0.0054797
ENSG00000196104	SPOCK3	413.071	-3.8658	0.457014	-8.45883	2.70085e-17	1.50682e-15
ENSG00000198417	MT1F	23.3834	-3.86995	0.79935	-4.84137	1.28945e-06	1.28024e-05
ENSG00000136688	IL36G	4.2113	-3.87209	1.43535	-2.69767	0.00698273	0.025007
ENSG00000111424	VDR	270.746	-3.87274	0.363786	-10.6456	1.8272e-26	2.41846e-24
ENSG00000119714	GPR68	129.236	-3.87891	0.541061	-7.16908	7.55018e-13	2.34092e-11
ENSG00000012223	LTF	4.15255	-3.89457	1.45651	-2.67391	0.0074972	0.0265277
ENSG00000181322	NME9	4.26371	-3.89633	1.41822	-2.74734	0.00600813	0.0220432
ENSG00000177989	ODF3B	4.2484	-3.89637	1.5561	-2.50394	0.0122818	0.0398905
ENSG00000197748	CFAP43	7.44381	-3.89691	1.19853	-3.25141	0.00114834	0.00534924
ENSG00000155926	SLA	4.19404	-3.90689	1.47248	-2.65327	0.0079715	0.0279534
ENSG00000256235	SMIM3	1988.75	-3.90709	0.182939	-21.3573	3.33706e-101	1.2809e-97
ENSG00000133101	CCNA1	29.7713	-3.91775	0.809216	-4.84142	1.28915e-06	1.28024e-05
ENSG00000162913	OBSCN-AS1	11.6525	-3.93342	1.01774	-3.86486	0.000111151	0.000698043
ENSG00000116661	FBXO2	15.4264	-3.95326	1.05277	-3.7551	0.000173274	0.00103115
ENSG00000253773	C8orf37-AS1	4.48248	-3.97353	1.41928	-2.79968	0.0051154	0.0192575
ENSG00000286353	AC115282.1	4.35708	-3.9752	1.42368	-2.79221	0.005235	0.0196461
ENSG00000160097	FNDC5	43.7121	-3.97647	0.53555	-7.42503	1.12756e-13	3.92741e-12
ENSG00000269106	AC012313.7	4.40624	-3.98195	1.4582	-2.73073	0.00631942	0.0230356
ENSG00000110042	DTX4	85.4762	-3.9946	0.457527	-8.73085	2.52775e-18	1.63894e-16
ENSG00000154262	ABCA6	723.657	-3.99629	0.671494	-5.95134	2.65949e-09	4.6698e-08
ENSG00000182022	CHST15	77.1163	-4.0055	0.567704	-7.05562	1.71829e-12	5.08127e-11
ENSG00000265752	AC010754.1	7.67817	-4.02058	1.45013	-2.77256	0.00556172	0.0206781
ENSG00000182985	CADM1	1710.61	-4.02627	0.567156	-7.09905	1.25621e-12	3.79075e-11
ENSG00000259078	PTBP1P	4.55151	-4.02883	1.43001	-2.81735	0.00484214	0.0183512
ENSG00000164161	HHIP	91.4191	-4.03129	0.630634	-6.39243	1.63266e-10	3.58924e-09
ENSG00000226900	AL451069.1	8.69402	-4.03389	1.23813	-3.25806	0.00112177	0.00524202
ENSG00000185345	PRKN	28.1912	-4.03624	0.716862	-5.63042	1.79768e-08	2.70385e-07
ENSG00000123999	INHA	32.6841	-4.04219	0.613143	-6.59257	4.32269e-11	1.04128e-09
ENSG00000241081	RPL22P2	8.32332	-4.04582	1.22894	-3.29212	0.000994358	0.00471786
ENSG00000100027	YPEL1	58.3542	-4.06113	0.599022	-6.77959	1.20514e-11	3.16404e-10
ENSG00000196358	NTNG2	257.232	-4.06142	0.258737	-15.6971	1.58242e-55	1.32043e-52
ENSG00000180616	SSTR2	111.23	-4.06475	0.545906	-7.44587	9.63068e-14	3.4039e-12
ENSG00000134955	SLC37A2	1783.23	-4.07367	0.710708	-5.73184	9.93441e-09	1.58094e-07
ENSG00000231789	PIK3CD-AS2	14.1274	-4.07871	0.983658	-4.14647	3.37641e-05	0.000245362
ENSG00000105376	ICAM5	8.5767	-4.0852	1.22757	-3.32789	0.000875076	0.00422396
ENSG00000237773	AC073332.1	4.72657	-4.08783	1.43117	-2.85629	0.00428628	0.0165518
ENSG00000063438	AHRR	28.7582	-4.09448	0.761588	-5.37624	7.6058e-08	9.93672e-07
ENSG00000124613	ZNF391	8.84213	-4.10422	1.15868	-3.54216	0.000396864	0.00213171
ENSG00000143494	VASH2	116.521	-4.10983	0.562539	-7.30586	2.75503e-13	9.08496e-12
ENSG00000182162	P2RY8	524.626	-4.11549	0.78693	-5.2298	1.69693e-07	2.04827e-06
ENSG00000047662	FAM184B	4.79535	-4.11891	1.43064	-2.87906	0.00398859	0.0156184
ENSG00000131386	GALNT15	89.8625	-4.12504	0.637274	-6.47294	9.61143e-11	2.18817e-09
ENSG00000272588	AC139887.4	2.41526	-4.13145	1.59825	-2.58498	0.00973844	0.0331383
ENSG00000185920	PTCH1	301.101	-4.14891	0.371545	-11.1667	5.93747e-29	9.49599e-27
ENSG00000171180	OR2M4	4.92896	-4.15166	1.38348	-3.00088	0.00269199	0.0111949
ENSG00000132359	RAP1GAP2	39.1302	-4.15669	0.957128	-4.34288	1.40629e-05	0.000111251
ENSG00000166793	YPEL4	31.1201	-4.16303	0.647059	-6.43377	1.24477e-10	2.77141e-09
ENSG00000287376	AL359538.3	2.46113	-4.16511	1.62581	-2.56187	0.0104111	0.0349686
ENSG00000173227	SYT12	72.4739	-4.16773	0.487607	-8.54732	1.25981e-17	7.43948e-16
ENSG00000101162	TUBB1	2.4695	-4.16954	1.60618	-2.59593	0.0094335	0.0322838
ENSG00000127241	MASP1	153.728	-4.17876	0.483376	-8.64494	5.38337e-18	3.34362e-16
ENSG00000141469	SLC14A1	3224.11	-4.18028	0.231312	-18.0721	5.28801e-73	8.45729e-70
ENSG00000124557	BTN1A1	2.51865	-4.19227	1.72436	-2.43121	0.0150487	0.0473932
ENSG00000215296	TMCO5B	18.2352	-4.19592	0.860094	-4.87845	1.06925e-06	1.08176e-05
ENSG00000186684	CYP27C1	47.4223	-4.22123	0.635473	-6.64267	3.08057e-11	7.55074e-10
ENSG00000104043	ATP8B4	90.7029	-4.22136	0.479869	-8.7969	1.40643e-18	9.43786e-17
ENSG00000013293	SLC7A14	5.21734	-4.22247	1.42796	-2.95699	0.00310658	0.0126156
ENSG00000146233	CYP39A1	56.8731	-4.22963	0.538584	-7.85324	4.05415e-15	1.72905e-13
ENSG00000232023	LINC01807	5.33903	-4.23713	1.39965	-3.02728	0.00246766	0.0103852
ENSG00000076944	STXBP2	9.22746	-4.24043	1.3159	-3.22245	0.00127097	0.00583832
ENSG00000257596	SCAT2	5.20013	-4.24209	1.39064	-3.05046	0.00228493	0.00975148
ENSG00000163884	KLF15	52.114	-4.24585	0.583606	-7.2752	3.45915e-13	1.11953e-11
ENSG00000086717	PPEF1	2.61984	-4.25093	1.60374	-2.65063	0.00803409	0.0281433
ENSG00000162618	ADGRL4	9.84533	-4.25094	1.36128	-3.12275	0.00179169	0.0078831
ENSG00000279024	AC112255.1	2.62276	-4.25207	1.64802	-2.5801	0.00987709	0.0335334
ENSG00000160472	TMEM190	5.27732	-4.25958	1.40885	-3.02345	0.00249908	0.0104859
ENSG00000205488	CALML3-AS1	2.63075	-4.2635	1.74351	-2.44536	0.0144707	0.0458436
ENSG00000246228	CASC8	10.9427	-4.26736	1.26867	-3.36366	0.000769166	0.00377444
ENSG00000141448	GATA6	82.3383	-4.27882	1.06601	-4.01388	5.97287e-05	0.000405344
ENSG00000196071	OR2L13	2.71414	-4.29278	1.59952	-2.6838	0.00727917	0.0258659
ENSG00000138395	CDK15	570.518	-4.29398	0.703237	-6.10602	1.02145e-09	1.94674e-08
ENSG00000251450	RASGRF2-AS1	10.0445	-4.30262	1.17174	-3.672	0.00024066	0.00137258
ENSG00000276128	AL591441.1	2.79641	-4.33037	1.63442	-2.64949	0.00806133	0.0282293
ENSG00000113205	PCDHB3	9.56228	-4.34874	1.43722	-3.0258	0.00247977	0.0104162
ENSG00000084628	NKAIN1	16.4889	-4.35082	1.11447	-3.90393	9.46413e-05	0.000606868
ENSG00000196972	SMIM10L2B	14.7621	-4.36358	1.00655	-4.33518	1.45638e-05	0.000114835
ENSG00000161328	LRRC56	20.348	-4.36677	0.876435	-4.98242	6.27938e-07	6.7251e-06
ENSG00000185038	MROH2A	2.84335	-4.36888	1.61896	-2.69858	0.00696365	0.024962
ENSG00000286593	AP006261.1	2.88123	-4.37612	1.61537	-2.70905	0.00674765	0.0242921
ENSG00000173391	OLR1	11.5244	-4.37883	1.22023	-3.58854	0.000332537	0.00182344
ENSG00000262619	LINC00621	2.87429	-4.38244	1.52639	-2.87111	0.00409036	0.0159301
ENSG00000172602	RND1	2.92453	-4.40449	1.70887	-2.57743	0.00995389	0.0337398
ENSG00000142619	PADI3	51.0338	-4.40742	0.606058	-7.27227	3.53504e-13	1.14216e-11
ENSG00000233589	AL138789.1	2.95221	-4.41464	1.61959	-2.72578	0.00641496	0.0233263
ENSG00000258586	LINC02274	2.95802	-4.42525	1.66253	-2.66175	0.0077735	0.0273641
ENSG00000229017	LINC01277	2.95984	-4.42708	1.53607	-2.88208	0.00395059	0.015505
ENSG00000138061	CYP1B1	150.802	-4.42788	0.435733	-10.1619	2.93323e-24	3.37094e-22
ENSG00000278385	AC121338.2	2.99078	-4.4393	1.53475	-2.89252	0.0038216	0.0150666
ENSG00000122735	DNAI1	3.0461	-4.47118	1.55307	-2.87893	0.00399028	0.0156184
ENSG00000250284	AC109439.2	45.1767	-4.47217	1.7861	-2.50387	0.0122842	0.0398914
ENSG00000267361	SEC24AP1	3.09344	-4.48886	1.56526	-2.8678	0.00413334	0.0160581
ENSG00000228612	HK2P1	3.0989	-4.49108	1.53419	-2.92733	0.00341888	0.0136927
ENSG00000091262	ABCC6	3.1109	-4.4966	1.7102	-2.62929	0.00855633	0.0296836
ENSG00000184672	RALYL	6.39868	-4.51112	1.38869	-3.24848	0.00116025	0.0054021
ENSG00000179813	FAM216B	6.37574	-4.5124	1.46625	-3.07751	0.00208735	0.00901044
ENSG00000217825	AC099552.1	33.5941	-4.51718	0.913765	-4.94349	7.67375e-07	8.03901e-06
ENSG00000172771	EFCAB12	11.4185	-4.52172	1.14503	-3.949	7.84777e-05	0.000513516
ENSG00000204518	AADACL4	3.17899	-4.52178	1.56583	-2.88778	0.00387967	0.0152578
ENSG00000206113	CFAP99	3.18225	-4.53207	1.61213	-2.81124	0.00493515	0.0186595
ENSG00000221340	RNU6ATAC18P	3.1939	-4.53655	1.52413	-2.97649	0.0029157	0.011962
ENSG00000111728	ST8SIA1	6.39303	-4.54047	1.53348	-2.96089	0.0030675	0.012486
ENSG00000288459	AL512357.2	11.4596	-4.56962	1.16182	-3.93315	8.38397e-05	0.000543966
ENSG00000150471	ADGRL3	67.5904	-4.58886	0.641124	-7.15752	8.2147e-13	2.5225e-11
ENSG00000113212	PCDHB7	24.3248	-4.59876	0.941925	-4.8823	1.04853e-06	1.06417e-05
ENSG00000286638	AC123595.2	6.83005	-4.61003	1.32887	-3.46914	0.000522136	0.00271273
ENSG00000171119	NRTN	3.38135	-4.61957	1.80812	-2.5549	0.0106218	0.035479
ENSG00000152785	BMP3	67.6994	-4.62107	0.566253	-8.16079	3.32842e-16	1.61719e-14
ENSG00000268903	AL627309.6	6.7636	-4.62645	1.34778	-3.43265	0.000597723	0.00304284
ENSG00000092096	SLC22A17	250.846	-4.63859	0.471878	-9.83006	8.35723e-23	8.14173e-21
ENSG00000137473	TTC29	11.9394	-4.64764	1.25149	-3.71369	0.00020426	0.00118793
ENSG00000136842	TMOD1	1699.2	-4.66265	0.293489	-15.8869	7.80578e-57	7.49042e-54
ENSG00000215018	COL28A1	3.53245	-4.67398	1.51813	-3.07877	0.00207858	0.00897864
ENSG00000137441	FGFBP2	3.53243	-4.68133	1.68903	-2.77162	0.00557786	0.0207341
ENSG00000255366	AC120036.4	3.55063	-4.6947	1.57631	-2.97829	0.00289858	0.0119
ENSG00000187689	AMTN	89.7131	-4.69723	0.615699	-7.62911	2.36386e-14	9.07345e-13
ENSG00000166546	BEAN1	25.4799	-4.69756	0.886206	-5.30076	1.15324e-07	1.43907e-06
ENSG00000075035	WSCD2	12.9864	-4.71437	1.22253	-3.85624	0.000115147	0.000721246
ENSG00000159307	SCUBE1	3.63873	-4.72483	1.54213	-3.06384	0.00218512	0.00939026
ENSG00000130377	ACSBG2	3.64638	-4.72665	1.66568	-2.83766	0.0045445	0.0173949
ENSG00000167207	NOD2	14.2531	-4.73211	1.15891	-4.08326	4.44091e-05	0.000313
ENSG00000174348	PODN	3.84551	-4.79849	1.97784	-2.42612	0.015261	0.0479362
ENSG00000250508	LINC02701	20.4424	-4.80146	0.966942	-4.96561	6.8485e-07	7.25232e-06
ENSG00000188488	SERPINA5	677.85	-4.8214	0.968123	-4.98016	6.35333e-07	6.79672e-06
ENSG00000164379	FOXQ1	21.9251	-4.83244	1.08891	-4.43787	9.08533e-06	7.52225e-05
ENSG00000215475	SIAH3	7.87676	-4.85447	1.34875	-3.59924	0.00031915	0.00176009
ENSG00000105963	ADAP1	14.9052	-4.88152	1.10854	-4.40355	1.06492e-05	8.68221e-05
ENSG00000150722	PPP1R1C	8.07478	-4.89005	1.48918	-3.28372	0.00102448	0.00484042
ENSG00000112245	PTP4A1	8.32894	-4.92641	1.3532	-3.64057	0.00027204	0.00153108
ENSG00000105989	WNT2	4.22954	-4.9373	1.7819	-2.77081	0.0055917	0.0207775
ENSG00000183729	NPBWR1	4.2692	-4.95981	1.64686	-3.01168	0.00259809	0.0108515
ENSG00000224227	OR2L1P	4.2936	-4.96559	1.45084	-3.42256	0.00062035	0.00314219
ENSG00000176533	GNG7	22.6691	-4.97637	1.13081	-4.40072	1.07892e-05	8.77773e-05
ENSG00000115590	IL1R2	4.35951	-4.97764	1.47318	-3.37884	0.000727936	0.00360065
ENSG00000137869	CYP19A1	166.952	-4.98219	0.563055	-8.8485	8.87007e-19	6.05816e-17
ENSG00000120915	EPHX2	4.37368	-4.98831	1.79091	-2.78536	0.00534689	0.0200034
ENSG00000095752	IL11	1769.58	-4.9903	0.418643	-11.9202	9.28895e-33	2.00307e-30
ENSG00000136002	ARHGEF4	31.4458	-4.99574	0.800859	-6.23798	4.43257e-10	8.96417e-09
ENSG00000148680	HTR7	808.356	-5.02961	0.208037	-24.1766	3.92638e-129	3.76776e-125
ENSG00000138316	ADAMTS14	48.7772	-5.04649	0.659245	-7.65495	1.93393e-14	7.51337e-13
ENSG00000178573	MAF	119.567	-5.05089	0.589855	-8.56293	1.10039e-17	6.58294e-16
ENSG00000214140	PRCD	25.4934	-5.06181	0.938584	-5.39303	6.92804e-08	9.15092e-07
ENSG00000154118	JPH3	26.9536	-5.06267	1.88608	-2.68423	0.00726979	0.0258517
ENSG00000042832	TG	9.37297	-5.09402	1.33206	-3.82415	0.000131222	0.000808481
ENSG00000108551	RASD1	150.781	-5.09778	0.463294	-11.0033	3.68266e-28	5.52168e-26
ENSG00000100427	MLC1	4.72424	-5.09841	1.44398	-3.53081	0.000414292	0.00221294
ENSG00000153404	PLEKHG4B	4.71257	-5.10381	1.54116	-3.31167	0.000927407	0.00443639
ENSG00000186462	NAP1L2	9.55688	-5.11442	1.86716	-2.73914	0.00616004	0.0225359
ENSG00000280270	AC068299.2	4.85202	-5.13625	1.40439	-3.65729	0.000254901	0.00144394
ENSG00000104081	BMF	488.291	-5.1493	0.348342	-14.7823	1.90476e-49	1.04446e-46
ENSG00000018869	ZNF582	4.91797	-5.15006	2.05481	-2.50634	0.0121989	0.0396723
ENSG00000135373	EHF	4.90258	-5.15912	1.49128	-3.45952	0.000541129	0.00279778
ENSG00000162383	SLC1A7	4.99978	-5.18789	1.47892	-3.50789	0.000451681	0.00238806
ENSG00000255621	AC023790.2	5.0504	-5.19567	1.40401	-3.70061	0.000215085	0.00124148
ENSG00000115165	CYTIP	436.327	-5.19862	0.407963	-12.7429	3.41507e-37	1.11088e-34
ENSG00000278058	AC009159.3	5.09917	-5.21474	1.55167	-3.36074	0.000777345	0.00381165
ENSG00000165959	CLMN	62.552	-5.225	0.740764	-7.05352	1.74446e-12	5.13492e-11
ENSG00000286046	AC093898.1	5.19053	-5.24046	1.75795	-2.98101	0.00287302	0.0118147
ENSG00000251372	LINC00499	5.21785	-5.24522	1.43812	-3.64727	0.000265041	0.00149432
ENSG00000286169	AHRR	844.883	-5.29564	0.291986	-18.1366	1.63782e-73	2.85755e-70
ENSG00000272398	CD24	174.798	-5.29674	0.534384	-9.91186	3.69698e-23	3.81465e-21
ENSG00000165966	PDZRN4	5.41548	-5.30116	1.61357	-3.28536	0.00101854	0.00481828
ENSG00000268581	SIGLEC18P	5.45627	-5.30994	1.39877	-3.79615	0.000146963	0.000893697
ENSG00000087237	CETP	81.6431	-5.32693	0.640924	-8.31133	9.46344e-17	4.94884e-15
ENSG00000165757	JCAD	3733.77	-5.33379	0.266483	-20.0155	4.03462e-89	8.60361e-86
ENSG00000105605	CACNG7	5.61895	-5.35356	1.73743	-3.08132	0.00206087	0.00891018
ENSG00000157093	LYZL4	11.266	-5.35668	1.28013	-4.18448	2.85822e-05	0.000210981
ENSG00000272482	AC254633.1	39.2858	-5.36126	0.80605	-6.65128	2.90564e-11	7.14938e-10
ENSG00000120057	SFRP5	5.65027	-5.36449	1.47079	-3.64735	0.000264957	0.00149429
ENSG00000115008	IL1A	144.766	-5.37934	0.440818	-12.2031	2.99282e-34	7.55766e-32
ENSG00000254872	LINC02688	5.77696	-5.39512	1.4994	-3.59819	0.000320443	0.00176671
ENSG00000162496	DHRS3	1567.34	-5.4127	0.380263	-14.2341	5.62671e-46	2.6997e-43
ENSG00000106546	AHR	252.867	-5.41779	1.0003	-5.41616	6.0892e-08	8.1552e-07
ENSG00000250645	AC010442.3	5.92405	-5.42364	1.40324	-3.86509	0.000111049	0.000697625
ENSG00000147408	CSGALNACT1	667.923	-5.43716	0.340884	-15.9502	2.84147e-57	2.87018e-54
ENSG00000104415	CCN4	87.881	-5.44135	0.661842	-8.22153	2.00927e-16	1.01212e-14
ENSG00000215845	TSTD1	72.5727	-5.44838	1.32927	-4.09877	4.15348e-05	0.000294363
ENSG00000162891	IL20	35.3007	-5.46988	0.952586	-5.74214	9.34886e-09	1.49644e-07
ENSG00000270112	AC090241.2	6.09071	-5.47027	1.76898	-3.09232	0.00198598	0.00863243
ENSG00000115604	IL18R1	31.7314	-5.48354	0.994703	-5.51274	3.5328e-08	5.00011e-07
ENSG00000230710	LINC00332	6.22546	-5.49652	1.36205	-4.03547	5.44933e-05	0.000374449
ENSG00000167080	B4GALNT2	6.27277	-5.51022	1.38967	-3.96514	7.33537e-05	0.000484281
ENSG00000141068	KSR1	1054.12	-5.53299	0.198006	-27.9436	7.88905e-172	1.51407e-167
ENSG00000103522	IL21R	6.41837	-5.5424	1.38994	-3.98752	6.67675e-05	0.000446015
ENSG00000164318	EGFLAM	22.9925	-5.5755	1.10766	-5.0336	4.81349e-07	5.27889e-06
ENSG00000090339	ICAM1	82.7216	-5.60236	0.782923	-7.1557	8.32445e-13	2.54288e-11
ENSG00000125337	KIF25	6.74091	-5.60964	1.40414	-3.99507	6.46758e-05	0.000433317
ENSG00000122378	PRXL2A	310.444	-5.60989	1.41865	-3.95438	7.67334e-05	0.00050382
ENSG00000086696	HSD17B2	6.81661	-5.63132	1.54083	-3.65473	0.000257455	0.00145755
ENSG00000162738	VANGL2	6.82347	-5.63238	1.86295	-3.02337	0.00249977	0.0104865
ENSG00000136541	ERMN	99.5777	-5.64042	0.56965	-9.90156	4.09846e-23	4.20629e-21
ENSG00000170162	VGLL2	25.9155	-5.64452	1.12446	-5.01978	5.17313e-07	5.65392e-06
ENSG00000245648	AC022075.1	520.905	-5.64486	0.376341	-14.9993	7.41553e-51	4.74396e-48
ENSG00000271857	AL096865.1	13.8164	-5.6502	1.30187	-4.34006	1.42446e-05	0.000112596
ENSG00000165061	ZMAT4	13.645	-5.65456	1.51879	-3.72306	0.000196819	0.00115233
ENSG00000269981	AL627309.7	7.57489	-5.77693	1.35093	-4.27625	1.90067e-05	0.000146144
ENSG00000240225	ZNF542P	29.421	-5.78862	1.19418	-4.84736	1.25113e-06	1.24931e-05
ENSG00000140459	CYP11A1	1076.35	-5.82454	0.272948	-21.3394	4.89159e-101	1.56466e-97
ENSG00000253330	AC024451.2	15.5603	-5.8337	1.25217	-4.65889	3.17922e-06	2.91105e-05
ENSG00000173868	PHOSPHO1	8.08266	-5.87627	1.37691	-4.26772	1.97481e-05	0.0001513
ENSG00000010671	BTK	8.25521	-5.90834	1.33215	-4.4352	9.19889e-06	7.5966e-05
ENSG00000114812	VIPR1	475.666	-5.9544	1.99556	-2.98382	0.00284674	0.0117192
ENSG00000172137	CALB2	652.847	-5.9624	0.376396	-15.8408	1.62861e-56	1.48839e-53
ENSG00000145506	NKD2	8.68143	-5.97991	1.81823	-3.28887	0.0010059	0.00476321
ENSG00000169777	TAS2R1	8.73171	-5.98853	1.33011	-4.50227	6.72305e-06	5.75251e-05
ENSG00000090661	CERS4	44.5666	-6.01057	1.55116	-3.87489	0.000106675	0.000673678
ENSG00000233760	AC004947.1	9.97336	-6.18207	1.40642	-4.39559	1.1047e-05	8.95332e-05
ENSG00000198125	MB	76.137	-6.18622	0.814762	-7.59267	3.13372e-14	1.17465e-12
ENSG00000266010	GATA6-AS1	10.4841	-6.24765	1.41628	-4.41132	1.02741e-05	8.39911e-05
ENSG00000146678	IGFBP1	244.647	-6.2739	1.52809	-4.10571	4.0308e-05	0.000286834
ENSG00000154162	CDH12	343.49	-6.29448	0.403243	-15.6097	6.25722e-55	4.61879e-52
ENSG00000151692	RNF144A	10.8721	-6.30617	1.57524	-4.00331	6.24628e-05	0.000421218
ENSG00000113249	HAVCR1	120.187	-6.35331	1.86546	-3.40576	0.000659798	0.00332097
ENSG00000165495	PKNOX2	11.5354	-6.3822	1.36474	-4.67649	2.91825e-06	2.69913e-05
ENSG00000134539	KLRD1	66.5594	-6.407	0.944958	-6.7802	1.20012e-11	3.15517e-10
ENSG00000133317	LGALS12	23.0808	-6.41577	1.37539	-4.66468	3.09091e-06	2.83696e-05
ENSG00000113209	PCDHB5	43.9889	-6.4364	1.23815	-5.1984	2.01011e-07	2.38725e-06
ENSG00000181617	FDCSP	24.9034	-6.53015	1.23653	-5.28101	1.28472e-07	1.58562e-06
ENSG00000228952	LINC02041	13.0912	-6.56541	1.27411	-5.15296	2.56413e-07	2.98609e-06
ENSG00000167580	AQP2	104.361	-6.59963	1.21874	-5.41511	6.12521e-08	8.1977e-07
ENSG00000062096	ARSF	14.6617	-6.72787	1.30345	-5.16159	2.44857e-07	2.86194e-06
ENSG00000107105	ELAVL2	15.9792	-6.86045	1.52396	-4.50171	6.74079e-06	5.76151e-05
ENSG00000171101	SIGLEC17P	16.4438	-6.89882	1.2958	-5.32397	1.01525e-07	1.27936e-06
ENSG00000134121	CHL1	390.268	-6.94321	1.65182	-4.20338	2.62958e-05	0.000195684
ENSG00000169242	EFNA1	17.3368	-6.97201	1.30082	-5.35969	8.33635e-08	1.07535e-06
ENSG00000101825	MXRA5	4091.12	-6.9785	1.13821	-6.13113	8.72553e-10	1.68302e-08
ENSG00000146530	VWDE	17.8806	-7.01728	1.2688	-5.53064	3.19066e-08	4.56978e-07
ENSG00000185640	KRT79	18.9333	-7.10529	1.28529	-5.52816	3.23599e-08	4.62895e-07
ENSG00000246100	LINC00900	40.456	-7.22407	1.24564	-5.79947	6.65258e-09	1.08939e-07
ENSG00000122711	SPINK4	42.8023	-7.30885	1.22431	-5.96977	2.37594e-09	4.21822e-08
ENSG00000168961	LGALS9	43.1639	-7.32102	1.22777	-5.96285	2.47868e-09	4.38846e-08
ENSG00000132932	ATP8A2	22.9165	-7.37742	1.35263	-5.45413	4.92142e-08	6.72735e-07
ENSG00000170837	GPR27	45.3355	-7.39376	1.2406	-5.95985	2.52476e-09	4.4577e-08
ENSG00000101670	LIPG	23.3398	-7.40421	1.35437	-5.46691	4.57936e-08	6.30919e-07
ENSG00000139329	LUM	29.6871	-7.75315	1.40177	-5.53097	3.1846e-08	4.56475e-07
ENSG00000145198	VWA5B2	29.9133	-7.76261	1.29737	-5.98335	2.18589e-09	3.92071e-08
ENSG00000153820	SPHKAP	30.6767	-7.79609	1.28871	-6.04952	1.45274e-09	2.67828e-08
ENSG00000184731	FAM110C	110.189	-7.83142	1.04621	-7.48555	7.12469e-14	2.56062e-12
ENSG00000129450	SIGLEC9	31.4586	-7.83292	1.24685	-6.28218	3.33849e-10	6.93423e-09
ENSG00000172987	HPSE2	34.9545	-7.98649	2.16081	-3.69606	0.000218972	0.00126239
ENSG00000160179	ABCG1	37.1458	-8.0762	1.4207	-5.68467	1.31066e-08	2.03678e-07
ENSG00000235649	MXRA5Y	73.0226	-8.08484	1.9505	-4.14501	3.39795e-05	0.000246554
ENSG00000159263	SIM2	38.119	-8.10967	1.21388	-6.6808	2.37645e-11	5.98541e-10
ENSG00000101638	ST8SIA5	79.2812	-8.20444	1.30758	-6.27453	3.50688e-10	7.22922e-09
ENSG00000050767	COL23A1	181.708	-8.39643	1.76355	-4.7611	1.92538e-06	1.83932e-05
ENSG00000152207	CYSLTR2	86.3047	-9.28958	1.24551	-7.45845	8.7549e-14	3.11156e-12
ENSG00000158270	COLEC12	176.876	-9.36175	1.77986	-5.25981	1.44203e-07	1.76501e-06
ENSG00000132386	SERPINF1	92.9458	-9.39719	1.28031	-7.3398	2.13908e-13	7.13968e-12
ENSG00000253698	AC136601.1	101.11	-9.5204	1.25845	-7.56516	3.87376e-14	1.43524e-12
ENSG00000121966	CXCR4	146.194	-10.0516	1.25668	-7.9986	1.25844e-15	5.70971e-14

## Sheet: RNAseq_GO_up
NAME	GS<br> follow link to MSigDB	GS DETAILS	SIZE	ES	NES	NOM p-val	FDR q-val	FWER p-val	RANK AT MAX	LEADING EDGE
GOBP_DNA_TEMPLATED_DNA_REPLICATION	GOBP_DNA_TEMPLATED_DNA_REPLICATION	Details ...	165	0.712149	2.47896	0	0	0	4501	tags=67%, list=15%, signal=79%
GOBP_DNA_REPLICATION	GOBP_DNA_REPLICATION	Details ...	280	0.667186	2.47318	0	0	0	4501	tags=59%, list=15%, signal=69%
GOBP_CHROMOSOME_SEGREGATION	GOBP_CHROMOSOME_SEGREGATION	Details ...	360	0.648256	2.41012	0	0	0	4454	tags=50%, list=15%, signal=58%
GOCC_CHROMOSOMAL_REGION	GOCC_CHROMOSOMAL_REGION	Details ...	351	0.640875	2.40258	0	0	0	3779	tags=47%, list=12%, signal=53%
GOCC_CYTOSOLIC_RIBOSOME	GOCC_CYTOSOLIC_RIBOSOME	Details ...	100	0.732478	2.39726	0	0	0	5979	tags=75%, list=20%, signal=93%
GOBP_NUCLEAR_CHROMOSOME_SEGREGATION	GOBP_NUCLEAR_CHROMOSOME_SEGREGATION	Details ...	301	0.651835	2.39525	0	0	0	3280	tags=45%, list=11%, signal=50%
GOCC_CHROMOSOME_CENTROMERIC_REGION	GOCC_CHROMOSOME_CENTROMERIC_REGION	Details ...	225	0.658411	2.3689	0	0	0	4039	tags=51%, list=13%, signal=59%
GOCC_CONDENSED_CHROMOSOME	GOCC_CONDENSED_CHROMOSOME	Details ...	258	0.65215	2.35584	0	0	0	4101	tags=49%, list=14%, signal=56%
GOBP_SISTER_CHROMATID_SEGREGATION	GOBP_SISTER_CHROMATID_SEGREGATION	Details ...	230	0.657944	2.35144	0	0	0	3081	tags=47%, list=10%, signal=52%
GOBP_MITOTIC_NUCLEAR_DIVISION	GOBP_MITOTIC_NUCLEAR_DIVISION	Details ...	312	0.629538	2.3426	0	0	0	4436	tags=53%, list=15%, signal=61%
GOCC_REPLICATION_FORK	GOCC_REPLICATION_FORK	Details ...	63	0.759831	2.33012	0	0	0	3591	tags=65%, list=12%, signal=74%
GOCC_CONDENSED_CHROMOSOME_CENTROMERIC_REGION	GOCC_CONDENSED_CHROMOSOME_CENTROMERIC_REGION	Details ...	168	0.658952	2.3096	0	0	0	4039	tags=51%, list=13%, signal=59%
HP_MYELODYSPLASIA	HP_MYELODYSPLASIA	Details ...	97	0.710238	2.30805	0	0	0	5152	tags=71%, list=17%, signal=85%
GOBP_DNA_TEMPLATED_DNA_REPLICATION_MAINTENANCE_OF_FIDELITY	GOBP_DNA_TEMPLATED_DNA_REPLICATION_MAINTENANCE_OF_FIDELITY	Details ...	55	0.770135	2.27828	0	0	0	3755	tags=71%, list=12%, signal=81%
GOBP_CHROMOSOME_SEPARATION	GOBP_CHROMOSOME_SEPARATION	Details ...	129	0.670407	2.27577	0	0	0	2986	tags=47%, list=10%, signal=51%
GOBP_REGULATION_OF_CHROMOSOME_SEGREGATION	GOBP_REGULATION_OF_CHROMOSOME_SEGREGATION	Details ...	122	0.67363	2.25395	0	0	0	2986	tags=51%, list=10%, signal=56%
GOBP_CELL_CYCLE_CHECKPOINT_SIGNALING	GOBP_CELL_CYCLE_CHECKPOINT_SIGNALING	Details ...	181	0.639638	2.25217	0	0	0	4780	tags=59%, list=16%, signal=69%
GOBP_NEGATIVE_REGULATION_OF_CHROMOSOME_ORGANIZATION	GOBP_NEGATIVE_REGULATION_OF_CHROMOSOME_ORGANIZATION	Details ...	93	0.703052	2.25098	0	0	0	2986	tags=52%, list=10%, signal=57%
GOBP_NON_MEMBRANE_BOUNDED_ORGANELLE_ASSEMBLY	GOBP_NON_MEMBRANE_BOUNDED_ORGANELLE_ASSEMBLY	Details ...	381	0.598286	2.24707	0	0	0	3957	tags=47%, list=13%, signal=53%
GOBP_REPLICATION_FORK_PROCESSING	GOBP_REPLICATION_FORK_PROCESSING	Details ...	46	0.7766	2.24697	0	0	0	3755	tags=72%, list=12%, signal=82%
GOBP_DNA_CONFORMATION_CHANGE	GOBP_DNA_CONFORMATION_CHANGE		104	0.687362	2.23994	0	0	0	4006	tags=55%, list=13%, signal=63%
GOBP_MITOTIC_SPINDLE_ORGANIZATION	GOBP_MITOTIC_SPINDLE_ORGANIZATION		131	0.658706	2.23954	0	0	0	4946	tags=60%, list=16%, signal=71%
GOCC_NUCLEAR_CHROMOSOME	GOCC_NUCLEAR_CHROMOSOME		210	0.627282	2.23699	0	0	0	3884	tags=46%, list=13%, signal=53%
GOBP_MEIOTIC_CHROMOSOME_SEGREGATION	GOBP_MEIOTIC_CHROMOSOME_SEGREGATION		87	0.699454	2.22891	0	0	0	3248	tags=45%, list=11%, signal=50%
GOBP_MITOTIC_CELL_CYCLE_CHECKPOINT_SIGNALING	GOBP_MITOTIC_CELL_CYCLE_CHECKPOINT_SIGNALING		137	0.652102	2.21867	0	0	0	4780	tags=59%, list=16%, signal=70%
GOBP_METAPHASE_PLATE_CONGRESSION	GOBP_METAPHASE_PLATE_CONGRESSION		72	0.713586	2.21694	0	0	0	4181	tags=58%, list=14%, signal=68%
GOBP_DNA_REPLICATION_INITIATION	GOBP_DNA_REPLICATION_INITIATION		38	0.797348	2.21164	0	0	0	4441	tags=76%, list=15%, signal=89%
GOBP_ORGANELLE_FISSION	GOBP_ORGANELLE_FISSION		485	0.578294	2.20999	0	0	0	4436	tags=46%, list=15%, signal=53%
GOBP_CENTROMERE_COMPLEX_ASSEMBLY	GOBP_CENTROMERE_COMPLEX_ASSEMBLY		30	0.838911	2.20963	0	0	0	2558	tags=67%, list=8%, signal=73%
GOBP_REGULATION_OF_DNA_TEMPLATED_DNA_REPLICATION	GOBP_REGULATION_OF_DNA_TEMPLATED_DNA_REPLICATION		57	0.736954	2.20812	0	0	0	4441	tags=72%, list=15%, signal=84%
GOBP_REGULATION_OF_DNA_REPLICATION	GOBP_REGULATION_OF_DNA_REPLICATION		133	0.649967	2.20716	0	0	0	4480	tags=56%, list=15%, signal=66%
GOBP_CHROMOSOME_LOCALIZATION	GOBP_CHROMOSOME_LOCALIZATION		86	0.680547	2.20488	0	0	0	4181	tags=56%, list=14%, signal=65%
GOBP_REGULATION_OF_CHROMOSOME_SEPARATION	GOBP_REGULATION_OF_CHROMOSOME_SEPARATION		105	0.681841	2.20219	0	0	0	2986	tags=50%, list=10%, signal=56%
GOCC_CYTOSOLIC_LARGE_RIBOSOMAL_SUBUNIT	GOCC_CYTOSOLIC_LARGE_RIBOSOMAL_SUBUNIT		56	0.749702	2.19472	0	0	0	5847	tags=79%, list=19%, signal=97%
GOBP_REGULATION_OF_MITOTIC_NUCLEAR_DIVISION	GOBP_REGULATION_OF_MITOTIC_NUCLEAR_DIVISION		111	0.666753	2.19185	0	0	0	3280	tags=53%, list=11%, signal=59%
GOCC_MITOTIC_SPINDLE	GOCC_MITOTIC_SPINDLE		176	0.629724	2.18311	0	3.22e-05	0.001	4093	tags=51%, list=14%, signal=58%
GOBP_NEGATIVE_REGULATION_OF_METAPHASE_ANAPHASE_TRANSITION_OF_CELL_CYCLE	GOBP_NEGATIVE_REGULATION_OF_METAPHASE_ANAPHASE_TRANSITION_OF_CELL_CYCLE		48	0.753866	2.17349	0	6.29e-05	0.002	2986	tags=65%, list=10%, signal=72%
GOBP_KINETOCHORE_ORGANIZATION	GOBP_KINETOCHORE_ORGANIZATION		23	0.873316	2.17302	0	6.12e-05	0.002	1541	tags=65%, list=5%, signal=69%
GOBP_POSITIVE_REGULATION_OF_CELL_CYCLE_PROCESS	GOBP_POSITIVE_REGULATION_OF_CELL_CYCLE_PROCESS		225	0.60145	2.17208	0	5.96e-05	0.002	3957	tags=50%, list=13%, signal=57%
GOBP_REGULATION_OF_CHROMOSOME_ORGANIZATION	GOBP_REGULATION_OF_CHROMOSOME_ORGANIZATION		241	0.599763	2.16938	0	5.81e-05	0.002	4795	tags=49%, list=16%, signal=58%
GOBP_ATTACHMENT_OF_SPINDLE_MICROTUBULES_TO_KINETOCHORE	GOBP_ATTACHMENT_OF_SPINDLE_MICROTUBULES_TO_KINETOCHORE		43	0.776049	2.16772	0	5.67e-05	0.002	2879	tags=60%, list=10%, signal=67%
GOMF_SINGLE_STRANDED_DNA_BINDING	GOMF_SINGLE_STRANDED_DNA_BINDING		123	0.645083	2.16656	0	5.54e-05	0.002	4222	tags=49%, list=14%, signal=56%
GOBP_CYTOPLASMIC_TRANSLATION	GOBP_CYTOPLASMIC_TRANSLATION		157	0.625306	2.16628	0	5.41e-05	0.002	6089	tags=68%, list=20%, signal=85%
GOCC_ACTIN_FILAMENT_BUNDLE	GOCC_ACTIN_FILAMENT_BUNDLE		77	0.688961	2.16535	0	5.29e-05	0.002	3138	tags=51%, list=10%, signal=56%
GOBP_SPINDLE_ORGANIZATION	GOBP_SPINDLE_ORGANIZATION		204	0.606562	2.1645	0	7.8e-05	0.003	5073	tags=54%, list=17%, signal=64%
HP_TRACHEOESOPHAGEAL_FISTULA	HP_TRACHEOESOPHAGEAL_FISTULA		79	0.679096	2.15543	0	0.000102	0.004	4486	tags=53%, list=15%, signal=62%
GOCC_SPINDLE	GOCC_SPINDLE		406	0.570872	2.15426	0	9.96e-05	0.004	4436	tags=47%, list=15%, signal=55%
HP_SIMPLIFIED_GYRAL_PATTERN	HP_SIMPLIFIED_GYRAL_PATTERN		65	0.694226	2.15318	0	9.76e-05	0.004	4657	tags=57%, list=15%, signal=67%
GOMF_ATP_DEPENDENT_ACTIVITY_ACTING_ON_DNA	GOMF_ATP_DEPENDENT_ACTIVITY_ACTING_ON_DNA		119	0.642425	2.14995	0	9.56e-05	0.004	4006	tags=49%, list=13%, signal=56%
GOCC_SPINDLE_POLE	GOCC_SPINDLE_POLE		162	0.628577	2.14674	0	9.37e-05	0.004	4480	tags=54%, list=15%, signal=63%
GOMF_DNA_SECONDARY_STRUCTURE_BINDING	GOMF_DNA_SECONDARY_STRUCTURE_BINDING		35	0.791379	2.14534	0	9.18e-05	0.004	3030	tags=71%, list=10%, signal=79%
GOBP_RIBOSOMAL_LARGE_SUBUNIT_BIOGENESIS	GOBP_RIBOSOMAL_LARGE_SUBUNIT_BIOGENESIS		75	0.687808	2.14019	0	9.01e-05	0.004	4272	tags=56%, list=14%, signal=65%
GOBP_NEGATIVE_REGULATION_OF_NUCLEAR_DIVISION	GOBP_NEGATIVE_REGULATION_OF_NUCLEAR_DIVISION		59	0.713575	2.14018	0	8.84e-05	0.004	2986	tags=59%, list=10%, signal=66%
GOBP_RIBOSOME_BIOGENESIS	GOBP_RIBOSOME_BIOGENESIS		304	0.579583	2.13996	0	8.67e-05	0.004	5602	tags=54%, list=19%, signal=65%
GOBP_NEGATIVE_REGULATION_OF_MITOTIC_CELL_CYCLE	GOBP_NEGATIVE_REGULATION_OF_MITOTIC_CELL_CYCLE		224	0.592139	2.13858	0	8.51e-05	0.004	4709	tags=48%, list=16%, signal=56%
GOBP_NEGATIVE_REGULATION_OF_CELL_CYCLE_PROCESS	GOBP_NEGATIVE_REGULATION_OF_CELL_CYCLE_PROCESS		285	0.58469	2.1356	0	8.36e-05	0.004	4709	tags=51%, list=16%, signal=60%
GOBP_CELL_CYCLE_DNA_REPLICATION	GOBP_CELL_CYCLE_DNA_REPLICATION		43	0.751594	2.13391	0	8.22e-05	0.004	3814	tags=67%, list=13%, signal=77%
GOBP_REGULATION_OF_MITOTIC_SISTER_CHROMATID_SEGREGATION	GOBP_REGULATION_OF_MITOTIC_SISTER_CHROMATID_SEGREGATION		54	0.732758	2.13017	0	8.07e-05	0.004	2986	tags=63%, list=10%, signal=70%
GOBP_DNA_STRAND_ELONGATION	GOBP_DNA_STRAND_ELONGATION		37	0.772546	2.12767	0	7.94e-05	0.004	3733	tags=73%, list=12%, signal=83%
GOBP_POSITIVE_REGULATION_OF_CELL_CYCLE	GOBP_POSITIVE_REGULATION_OF_CELL_CYCLE		309	0.577424	2.12726	0	7.8e-05	0.004	4477	tags=48%, list=15%, signal=56%
GOBP_MEIOTIC_CELL_CYCLE	GOBP_MEIOTIC_CELL_CYCLE		244	0.583384	2.12592	0	7.68e-05	0.004	3282	tags=39%, list=11%, signal=43%
GOBP_METAPHASE_ANAPHASE_TRANSITION_OF_CELL_CYCLE	GOBP_METAPHASE_ANAPHASE_TRANSITION_OF_CELL_CYCLE		93	0.662065	2.1259	0	7.55e-05	0.004	2986	tags=49%, list=10%, signal=55%
GOBP_MITOTIC_CELL_CYCLE_PHASE_TRANSITION	GOBP_MITOTIC_CELL_CYCLE_PHASE_TRANSITION		434	0.556204	2.12573	0	7.43e-05	0.004	4495	tags=46%, list=15%, signal=53%
GOBP_MEIOTIC_CELL_CYCLE_PROCESS	GOBP_MEIOTIC_CELL_CYCLE_PROCESS		181	0.608794	2.12218	0	7.32e-05	0.004	3282	tags=41%, list=11%, signal=46%
GOMF_STRUCTURAL_CONSTITUENT_OF_RIBOSOME	GOMF_STRUCTURAL_CONSTITUENT_OF_RIBOSOME		163	0.60899	2.11601	0	7.2e-05	0.004	6108	tags=60%, list=20%, signal=75%
GOCC_CELL_SUBSTRATE_JUNCTION	GOCC_CELL_SUBSTRATE_JUNCTION		425	0.556654	2.113	0	7.09e-05	0.004	4171	tags=47%, list=14%, signal=54%
GOBP_POSITIVE_REGULATION_OF_CHROMOSOME_SEPARATION	GOBP_POSITIVE_REGULATION_OF_CHROMOSOME_SEPARATION		25	0.814983	2.11113	0	6.99e-05	0.004	2879	tags=68%, list=10%, signal=75%
GOBP_REGULATION_OF_CELL_CYCLE_PHASE_TRANSITION	GOBP_REGULATION_OF_CELL_CYCLE_PHASE_TRANSITION		408	0.557778	2.11056	0	6.89e-05	0.004	4797	tags=48%, list=16%, signal=56%
GOBP_MITOTIC_METAPHASE_PLATE_CONGRESSION	GOBP_MITOTIC_METAPHASE_PLATE_CONGRESSION		59	0.69199	2.10906	0	6.79e-05	0.004	4143	tags=56%, list=14%, signal=65%
GOCC_NUCLEAR_REPLICATION_FORK	GOCC_NUCLEAR_REPLICATION_FORK		32	0.789813	2.10702	0	6.69e-05	0.004	3591	tags=69%, list=12%, signal=78%
GOBP_MICROTUBULE_CYTOSKELETON_ORGANIZATION_INVOLVED_IN_MITOSIS	GOBP_MICROTUBULE_CYTOSKELETON_ORGANIZATION_INVOLVED_IN_MITOSIS		161	0.602166	2.10158	0	6.6e-05	0.004	5042	tags=57%, list=17%, signal=68%
GOBP_REGULATION_OF_MITOTIC_CELL_CYCLE	GOBP_REGULATION_OF_MITOTIC_CELL_CYCLE		476	0.549344	2.09863	0	6.5e-05	0.004	4488	tags=43%, list=15%, signal=50%
GOMF_NUCLEOCYTOPLASMIC_CARRIER_ACTIVITY	GOMF_NUCLEOCYTOPLASMIC_CARRIER_ACTIVITY		30	0.801853	2.09804	0	6.41e-05	0.004	2929	tags=53%, list=10%, signal=59%
GOBP_REGULATION_OF_MITOTIC_CELL_CYCLE_PHASE_TRANSITION	GOBP_REGULATION_OF_MITOTIC_CELL_CYCLE_PHASE_TRANSITION		319	0.566233	2.09741	0	6.33e-05	0.004	4797	tags=48%, list=16%, signal=57%
GOBP_CELL_CYCLE_G2_M_PHASE_TRANSITION	GOBP_CELL_CYCLE_G2_M_PHASE_TRANSITION		150	0.60897	2.09496	0	6.24e-05	0.004	4541	tags=53%, list=15%, signal=62%
HP_TRIPHALANGEAL_THUMB	HP_TRIPHALANGEAL_THUMB		66	0.672509	2.08591	0	6.16e-05	0.004	4024	tags=58%, list=13%, signal=66%
GOBP_NEGATIVE_REGULATION_OF_MITOTIC_CELL_CYCLE_PHASE_TRANSITION	GOBP_NEGATIVE_REGULATION_OF_MITOTIC_CELL_CYCLE_PHASE_TRANSITION		175	0.597314	2.08343	0	6.08e-05	0.004	4690	tags=52%, list=15%, signal=61%
GOBP_RIBONUCLEOPROTEIN_COMPLEX_BIOGENESIS	GOBP_RIBONUCLEOPROTEIN_COMPLEX_BIOGENESIS		463	0.543308	2.07576	0	6e-05	0.004	5602	tags=50%, list=19%, signal=61%
GOBP_SPINDLE_ASSEMBLY	GOBP_SPINDLE_ASSEMBLY		138	0.608705	2.0741	0	5.93e-05	0.004	4436	tags=50%, list=15%, signal=58%
GOCC_ACTOMYOSIN	GOCC_ACTOMYOSIN		76	0.671714	2.07314	0	5.85e-05	0.004	3138	tags=50%, list=10%, signal=56%
GOBP_HOMOLOGOUS_RECOMBINATION	GOBP_HOMOLOGOUS_RECOMBINATION		61	0.692195	2.06887	0	5.78e-05	0.004	3904	tags=49%, list=13%, signal=56%
GOMF_SINGLE_STRANDED_DNA_HELICASE_ACTIVITY	GOMF_SINGLE_STRANDED_DNA_HELICASE_ACTIVITY		23	0.814554	2.06669	0	5.71e-05	0.004	2031	tags=70%, list=7%, signal=75%
GOBP_TELOMERE_ORGANIZATION	GOBP_TELOMERE_ORGANIZATION		156	0.597888	2.06469	0	5.64e-05	0.004	4795	tags=47%, list=16%, signal=55%
HP_PYRIDOXINE_RESPONSIVE_SIDEROBLASTIC_ANEMIA	HP_PYRIDOXINE_RESPONSIVE_SIDEROBLASTIC_ANEMIA		23	0.825754	2.0615	0	5.57e-05	0.004	3914	tags=78%, list=13%, signal=90%
GOBP_REGULATION_OF_NUCLEAR_DIVISION	GOBP_REGULATION_OF_NUCLEAR_DIVISION		132	0.609236	2.06011	0	6.87e-05	0.005	3280	tags=45%, list=11%, signal=51%
GOBP_PROTEIN_LOCALIZATION_TO_CHROMOSOME	GOBP_PROTEIN_LOCALIZATION_TO_CHROMOSOME		94	0.639769	2.05769	0	9.57e-05	0.007	4699	tags=53%, list=16%, signal=63%
GOBP_DNA_RECOMBINATION	GOBP_DNA_RECOMBINATION		299	0.55431	2.05291	0	0.000175	0.013	3918	tags=41%, list=13%, signal=46%
HP_ARTERIOVENOUS_MALFORMATION	HP_ARTERIOVENOUS_MALFORMATION		52	0.687947	2.05268	0	0.000173	0.013	4353	tags=62%, list=14%, signal=72%
GOMF_DAMAGED_DNA_BINDING	GOMF_DAMAGED_DNA_BINDING		70	0.665639	2.04783	0	0.000184	0.014	3869	tags=51%, list=13%, signal=59%
GOBP_MITOTIC_SPINDLE_ASSEMBLY	GOBP_MITOTIC_SPINDLE_ASSEMBLY		72	0.667217	2.04753	0	0.000182	0.014	4780	tags=58%, list=16%, signal=69%
GOBP_NEGATIVE_REGULATION_OF_CELL_CYCLE	GOBP_NEGATIVE_REGULATION_OF_CELL_CYCLE		364	0.545185	2.04747	0	0.00018	0.014	4709	tags=46%, list=16%, signal=54%
GOBP_SISTER_CHROMATID_COHESION	GOBP_SISTER_CHROMATID_COHESION		59	0.688918	2.04637	0	0.000191	0.015	3081	tags=53%, list=10%, signal=58%
GOMF_DNA_HELICASE_ACTIVITY	GOMF_DNA_HELICASE_ACTIVITY		73	0.659209	2.04368	0	0.000214	0.017	4006	tags=55%, list=13%, signal=63%
GOCC_CYTOSOLIC_SMALL_RIBOSOMAL_SUBUNIT	GOCC_CYTOSOLIC_SMALL_RIBOSOMAL_SUBUNIT		43	0.723719	2.04212	0	0.000212	0.017	4024	tags=63%, list=13%, signal=72%
GOBP_POSITIVE_REGULATION_OF_MITOTIC_CELL_CYCLE	GOBP_POSITIVE_REGULATION_OF_MITOTIC_CELL_CYCLE		116	0.611637	2.04018	0	0.000209	0.017	4468	tags=52%, list=15%, signal=60%
GOMF_STRUCTURAL_CONSTITUENT_OF_NUCLEAR_PORE	GOMF_STRUCTURAL_CONSTITUENT_OF_NUCLEAR_PORE		26	0.789782	2.0401	0	0.000207	0.017	4780	tags=81%, list=16%, signal=96%
GOBP_TELOMERE_MAINTENANCE	GOBP_TELOMERE_MAINTENANCE		151	0.594713	2.03257	0	0.000241	0.02	4795	tags=46%, list=16%, signal=55%
GOCC_CHROMOSOME_TELOMERIC_REGION	GOCC_CHROMOSOME_TELOMERIC_REGION		139	0.600101	2.02931	0	0.00025	0.021	3779	tags=43%, list=12%, signal=49%
GOBP_RIBOSOME_ASSEMBLY	GOBP_RIBOSOME_ASSEMBLY		59	0.682374	2.02895	0	0.000248	0.021	5967	tags=66%, list=20%, signal=82%
HP_HEMATOLOGICAL_NEOPLASM	HP_HEMATOLOGICAL_NEOPLASM		247	0.555852	2.02607	0	0.000269	0.023	5152	tags=50%, list=17%, signal=60%
GOCC_DNA_PACKAGING_COMPLEX	GOCC_DNA_PACKAGING_COMPLEX		78	0.648543	2.02357	0	0.000266	0.023	3733	tags=50%, list=12%, signal=57%
HP_ABSENT_THUMB	HP_ABSENT_THUMB		47	0.702117	2.02118	0	0.000287	0.024	4304	tags=55%, list=14%, signal=64%
HP_ABNORMAL_PREPUTIUM_MORPHOLOGY	HP_ABNORMAL_PREPUTIUM_MORPHOLOGY		33	0.739027	2.02068	0	0.000284	0.024	2705	tags=58%, list=9%, signal=63%
GOBP_DOUBLE_STRAND_BREAK_REPAIR	GOBP_DOUBLE_STRAND_BREAK_REPAIR		291	0.548274	2.01908	0	0.000281	0.024	4690	tags=44%, list=15%, signal=52%
GOBP_DNA_BIOSYNTHETIC_PROCESS	GOBP_DNA_BIOSYNTHETIC_PROCESS		184	0.574197	2.01786	0	0.000278	0.024	4823	tags=51%, list=16%, signal=60%
HP_FOOT_DORSIFLEXOR_WEAKNESS	HP_FOOT_DORSIFLEXOR_WEAKNESS		90	0.62556	2.01738	0	0.000287	0.025	4885	tags=52%, list=16%, signal=62%
GOBP_KINETOCHORE_ASSEMBLY	GOBP_KINETOCHORE_ASSEMBLY		18	0.850974	2.01114	0	0.000317	0.028	3248	tags=67%, list=11%, signal=75%
GOCC_RIBOSOMAL_SUBUNIT	GOCC_RIBOSOMAL_SUBUNIT		183	0.57065	2.01048	0	0.000346	0.031	6108	tags=57%, list=20%, signal=71%
GOBP_DNA_INTEGRITY_CHECKPOINT_SIGNALING	GOBP_DNA_INTEGRITY_CHECKPOINT_SIGNALING		125	0.599763	2.00599	0	0.000365	0.033	4709	tags=54%, list=16%, signal=64%
GOBP_REGULATION_OF_CELL_CYCLE_G2_M_PHASE_TRANSITION	GOBP_REGULATION_OF_CELL_CYCLE_G2_M_PHASE_TRANSITION		104	0.608416	2.00562	0	0.000361	0.033	4541	tags=56%, list=15%, signal=65%
HP_DUODENAL_STENOSIS	HP_DUODENAL_STENOSIS		27	0.777895	2.00523	0	0.000379	0.035	2705	tags=67%, list=9%, signal=73%
HP_RETICULOCYTOPENIA	HP_RETICULOCYTOPENIA		32	0.748298	2.00479	0	0.000386	0.036	5847	tags=75%, list=19%, signal=93%
GOBP_CHROMOSOME_CONDENSATION	GOBP_CHROMOSOME_CONDENSATION		34	0.744712	2.00475	0	0.000383	0.036	3121	tags=56%, list=10%, signal=62%
GOBP_PROTEIN_LOCALIZATION_TO_CONDENSED_CHROMOSOME	GOBP_PROTEIN_LOCALIZATION_TO_CONDENSED_CHROMOSOME		18	0.84869	2.0042	0	0.000379	0.036	1096	tags=67%, list=4%, signal=69%
HP_ABSENT_TESTIS	HP_ABSENT_TESTIS		25	0.793592	2.00235	0	0.000386	0.036	3914	tags=76%, list=13%, signal=87%
GOBP_DNA_UNWINDING_INVOLVED_IN_DNA_REPLICATION	GOBP_DNA_UNWINDING_INVOLVED_IN_DNA_REPLICATION		22	0.819819	2.00188	0	0.000403	0.038	3814	tags=86%, list=13%, signal=99%
GOCC_SPINDLE_MICROTUBULE	GOCC_SPINDLE_MICROTUBULE		85	0.637209	2.0008	0	0.0004	0.038	3453	tags=49%, list=11%, signal=56%
GOCC_NUCLEAR_PORE	GOCC_NUCLEAR_PORE		96	0.625805	1.99869	0	0.000426	0.041	4933	tags=51%, list=16%, signal=61%
GOBP_INTERSTRAND_CROSS_LINK_REPAIR	GOBP_INTERSTRAND_CROSS_LINK_REPAIR		40	0.715377	1.9965	0	0.000432	0.042	3869	tags=63%, list=13%, signal=72%
GOBP_REGULATION_OF_DNA_DAMAGE_CHECKPOINT	GOBP_REGULATION_OF_DNA_DAMAGE_CHECKPOINT		26	0.761594	1.99459	0	0.000458	0.045	3755	tags=62%, list=12%, signal=70%
GOBP_REGULATION_OF_CYTOKINESIS	GOBP_REGULATION_OF_CYTOKINESIS		81	0.62694	1.99355	0	0.000454	0.045	4143	tags=56%, list=14%, signal=64%
GOBP_MEIOSIS_I_CELL_CYCLE_PROCESS	GOBP_MEIOSIS_I_CELL_CYCLE_PROCESS		113	0.608381	1.99255	0	0.00045	0.045	2681	tags=39%, list=9%, signal=43%
GOBP_RRNA_METABOLIC_PROCESS	GOBP_RRNA_METABOLIC_PROCESS		259	0.544994	1.99252	0	0.000447	0.045	5243	tags=47%, list=17%, signal=56%
HP_OSTEOSARCOMA	HP_OSTEOSARCOMA		31	0.755294	1.99208	0	0.000452	0.046	4024	tags=68%, list=13%, signal=78%
HP_SIDEROBLASTIC_ANEMIA	HP_SIDEROBLASTIC_ANEMIA		32	0.742088	1.99164	0	0.000449	0.046	4040	tags=66%, list=13%, signal=76%
GOBP_DNA_STRAND_ELONGATION_INVOLVED_IN_DNA_REPLICATION	GOBP_DNA_STRAND_ELONGATION_INVOLVED_IN_DNA_REPLICATION		15	0.876489	1.98718	0	0.00051	0.052	1953	tags=87%, list=6%, signal=93%
HP_ABNORMAL_CAROTID_ARTERY_MORPHOLOGY	HP_ABNORMAL_CAROTID_ARTERY_MORPHOLOGY		80	0.619385	1.98652	0	0.000515	0.053	4160	tags=50%, list=14%, signal=58%
HP_MULTIPLE_CAFE_AU_LAIT_SPOTS	HP_MULTIPLE_CAFE_AU_LAIT_SPOTS		61	0.654965	1.9845	0	0.000539	0.056	2705	tags=49%, list=9%, signal=54%
GOBP_POSITIVE_REGULATION_OF_MITOTIC_CELL_CYCLE_PHASE_TRANSITION	GOBP_POSITIVE_REGULATION_OF_MITOTIC_CELL_CYCLE_PHASE_TRANSITION		88	0.623873	1.98436	0	0.000534	0.056	4432	tags=53%, list=15%, signal=62%
HP_ABSENT_FOREARM_BONE	HP_ABSENT_FOREARM_BONE		23	0.799045	1.98313	0	0.000548	0.058	2772	tags=61%, list=9%, signal=67%
GOBP_SARCOMERE_ORGANIZATION	GOBP_SARCOMERE_ORGANIZATION		38	0.702549	1.97854	0	0.00058	0.062	3943	tags=50%, list=13%, signal=57%
GOBP_REGULATION_OF_CELL_CYCLE_CHECKPOINT	GOBP_REGULATION_OF_CELL_CYCLE_CHECKPOINT		47	0.696441	1.97706	0	0.000584	0.063	3755	tags=60%, list=12%, signal=68%
GOBP_MEIOTIC_CHROMOSOME_SEPARATION	GOBP_MEIOTIC_CHROMOSOME_SEPARATION		24	0.785077	1.97614	0	0.000597	0.065	1790	tags=46%, list=6%, signal=49%
GOMF_CATALYTIC_ACTIVITY_ACTING_ON_DNA	GOMF_CATALYTIC_ACTIVITY_ACTING_ON_DNA		235	0.550645	1.97513	0	0.000602	0.066	4463	tags=44%, list=15%, signal=52%
HP_FOCAL_SEGMENTAL_GLOMERULOSCLEROSIS	HP_FOCAL_SEGMENTAL_GLOMERULOSCLEROSIS		56	0.663469	1.97374	0	0.000641	0.071	1737	tags=36%, list=6%, signal=38%
GOCC_RIBOSOME	GOCC_RIBOSOME		215	0.555491	1.97234	0	0.000679	0.075	6108	tags=55%, list=20%, signal=68%
HP_MALIGNANT_GENITOURINARY_TRACT_TUMOR	HP_MALIGNANT_GENITOURINARY_TRACT_TUMOR		26	0.754551	1.96991	0	0.000708	0.078	4024	tags=69%, list=13%, signal=80%
GOCC_CONDENSED_NUCLEAR_CHROMOSOME	GOCC_CONDENSED_NUCLEAR_CHROMOSOME		70	0.631138	1.96467	0	0.00083	0.093	4101	tags=47%, list=14%, signal=54%
GOBP_PROTEIN_LOCALIZATION_TO_CHROMOSOME_CENTROMERIC_REGION	GOBP_PROTEIN_LOCALIZATION_TO_CHROMOSOME_CENTROMERIC_REGION		26	0.777547	1.96327	0	0.000849	0.096	3779	tags=73%, list=12%, signal=83%
GOBP_POSITIVE_REGULATION_OF_CHROMOSOME_SEGREGATION	GOBP_POSITIVE_REGULATION_OF_CHROMOSOME_SEGREGATION		24	0.772474	1.96027	0	0.000911	0.103	2879	tags=71%, list=10%, signal=78%
GOBP_REGULATION_OF_CENTRIOLE_REPLICATION	GOBP_REGULATION_OF_CENTRIOLE_REPLICATION		23	0.788443	1.95911	0	0.000946	0.107	3949	tags=78%, list=13%, signal=90%
GOBP_CHROMOSOME_ORGANIZATION_INVOLVED_IN_MEIOTIC_CELL_CYCLE	GOBP_CHROMOSOME_ORGANIZATION_INVOLVED_IN_MEIOTIC_CELL_CYCLE		65	0.650125	1.95715	0	0.000964	0.11	3081	tags=42%, list=10%, signal=46%
GOCC_PRERIBOSOME	GOCC_PRERIBOSOME		73	0.632157	1.95048	0	0.00109618	0.125	5440	tags=56%, list=18%, signal=68%
GOMF_NUCLEAR_IMPORT_SIGNAL_RECEPTOR_ACTIVITY	GOMF_NUCLEAR_IMPORT_SIGNAL_RECEPTOR_ACTIVITY		19	0.811929	1.94931	0	0.00112933	0.13	2929	tags=53%, list=10%, signal=58%
GOBP_FEMALE_MEIOTIC_NUCLEAR_DIVISION	GOBP_FEMALE_MEIOTIC_NUCLEAR_DIVISION		30	0.731054	1.94157	0	0.00129102	0.147	3247	tags=53%, list=11%, signal=60%
GOMF_NUCLEAR_LOCALIZATION_SEQUENCE_BINDING	GOMF_NUCLEAR_LOCALIZATION_SEQUENCE_BINDING		25	0.749768	1.94105	0	0.00129021	0.148	4720	tags=60%, list=16%, signal=71%
GOCC_SITE_OF_DOUBLE_STRAND_BREAK	GOCC_SITE_OF_DOUBLE_STRAND_BREAK		76	0.621194	1.93972	0	0.00134466	0.155	4488	tags=49%, list=15%, signal=57%
GOMF_HISTONE_KINASE_ACTIVITY	GOMF_HISTONE_KINASE_ACTIVITY		20	0.804581	1.93815	0	0.00140676	0.161	2286	tags=60%, list=8%, signal=65%
HP_ABNORMAL_FALLOPIAN_TUBE_MORPHOLOGY	HP_ABNORMAL_FALLOPIAN_TUBE_MORPHOLOGY		26	0.755661	1.93705	0	0.00142891	0.164	3762	tags=58%, list=12%, signal=66%
GOBP_POSITIVE_REGULATION_OF_CHROMOSOME_ORGANIZATION	GOBP_POSITIVE_REGULATION_OF_CHROMOSOME_ORGANIZATION		101	0.595172	1.93656	0	0.00144287	0.167	4780	tags=48%, list=16%, signal=56%
GOBP_MICROTUBULE_ORGANIZING_CENTER_ORGANIZATION	GOBP_MICROTUBULE_ORGANIZING_CENTER_ORGANIZATION		147	0.568357	1.93587	0	0.00144105	0.167	3637	tags=44%, list=12%, signal=49%
GOMF_MRNA_5_UTR_BINDING	GOMF_MRNA_5_UTR_BINDING		26	0.74938	1.93546	0	0.00143927	0.168	5751	tags=73%, list=19%, signal=90%
GOCC_ACTIN_CYTOSKELETON	GOCC_ACTIN_CYTOSKELETON		466	0.504164	1.9328	0	0.00152177	0.179	4261	tags=38%, list=14%, signal=43%
HP_ABNORMALITY_OF_THE_PERITONEUM	HP_ABNORMALITY_OF_THE_PERITONEUM		51	0.653494	1.93261	0	0.00152727	0.18	3409	tags=51%, list=11%, signal=57%
GOBP_POSITIVE_REGULATION_OF_CYTOSKELETON_ORGANIZATION	GOBP_POSITIVE_REGULATION_OF_CYTOSKELETON_ORGANIZATION		179	0.550999	1.93065	0	0.00157038	0.186	4155	tags=46%, list=14%, signal=53%
HP_ATRIAL_ARRHYTHMIA	HP_ATRIAL_ARRHYTHMIA		62	0.635868	1.92532	0	0.00172517	0.202	3074	tags=39%, list=10%, signal=43%
GOBP_POSITIVE_REGULATION_OF_CYTOKINESIS	GOBP_POSITIVE_REGULATION_OF_CYTOKINESIS		32	0.718024	1.92466	0	0.00173685	0.205	3957	tags=66%, list=13%, signal=75%
GOCC_ACTIN_FILAMENT	GOCC_ACTIN_FILAMENT		109	0.584793	1.92368	0	0.00173321	0.206	4125	tags=45%, list=14%, signal=52%
HP_RENAL_DUPLICATION	HP_RENAL_DUPLICATION		36	0.698913	1.92286	0	0.00173695	0.208	5378	tags=53%, list=18%, signal=64%
HP_PERSISTENCE_OF_HEMOGLOBIN_F	HP_PERSISTENCE_OF_HEMOGLOBIN_F		29	0.730137	1.9207	0.00185529	0.00178487	0.215	5847	tags=72%, list=19%, signal=90%
HP_ABNORMAL_TRACHEAL_MORPHOLOGY	HP_ABNORMAL_TRACHEAL_MORPHOLOGY		144	0.55863	1.92027	0	0.0017884	0.217	4486	tags=44%, list=15%, signal=51%
GOBP_CELLULAR_RESPONSE_TO_IONIZING_RADIATION	GOBP_CELLULAR_RESPONSE_TO_IONIZING_RADIATION		70	0.622268	1.91943	0	0.00179894	0.219	3884	tags=43%, list=13%, signal=49%
GOBP_REGULATION_OF_DNA_TEMPLATED_DNA_REPLICATION_INITIATION	GOBP_REGULATION_OF_DNA_TEMPLATED_DNA_REPLICATION_INITIATION		15	0.838415	1.91878	0	0.00180198	0.221	4441	tags=87%, list=15%, signal=102%
GOBP_RIBOSOMAL_SMALL_SUBUNIT_BIOGENESIS	GOBP_RIBOSOMAL_SMALL_SUBUNIT_BIOGENESIS		76	0.616945	1.91863	0	0.001791	0.221	5877	tags=55%, list=19%, signal=68%
GOBP_MATURATION_OF_LSU_RRNA	GOBP_MATURATION_OF_LSU_RRNA		28	0.742151	1.91538	0	0.00189398	0.23	4101	tags=64%, list=14%, signal=74%
GOBP_MEIOSIS_II_CELL_CYCLE_PROCESS	GOBP_MEIOSIS_II_CELL_CYCLE_PROCESS		16	0.822164	1.91237	0	0.00203782	0.247	3081	tags=63%, list=10%, signal=70%
GOBP_MRNA_TRANSPORT	GOBP_MRNA_TRANSPORT		125	0.575674	1.91092	0	0.00207477	0.252	5210	tags=47%, list=17%, signal=57%
GOBP_POSITIVE_REGULATION_OF_CELL_CYCLE_PHASE_TRANSITION	GOBP_POSITIVE_REGULATION_OF_CELL_CYCLE_PHASE_TRANSITION		109	0.578678	1.9099	0	0.0021185	0.258	4477	tags=50%, list=15%, signal=59%
GOMF_ACTIN_BINDING	GOMF_ACTIN_BINDING		408	0.501105	1.90953	0	0.00214069	0.261	3549	tags=36%, list=12%, signal=40%
GOBP_REGULATION_OF_CYCLIN_DEPENDENT_PROTEIN_KINASE_ACTIVITY	GOBP_REGULATION_OF_CYCLIN_DEPENDENT_PROTEIN_KINASE_ACTIVITY		97	0.587113	1.90946	0	0.00213496	0.262	3630	tags=44%, list=12%, signal=50%
GOBP_POSITIVE_REGULATION_OF_DNA_METABOLIC_PROCESS	GOBP_POSITIVE_REGULATION_OF_DNA_METABOLIC_PROCESS		285	0.518191	1.90869	0	0.0021978	0.272	4699	tags=42%, list=16%, signal=50%
GOCC_NUCLEAR_PERIPHERY	GOCC_NUCLEAR_PERIPHERY		141	0.562629	1.90851	0	0.00219173	0.273	4039	tags=44%, list=13%, signal=51%
HP_ABSENT_EARLOBE	HP_ABSENT_EARLOBE		17	0.811568	1.90839	0	0.00219257	0.274	1664	tags=59%, list=5%, signal=62%
GOBP_RECOMBINATIONAL_REPAIR	GOBP_RECOMBINATIONAL_REPAIR		168	0.552819	1.90827	0	0.00217997	0.274	3918	tags=45%, list=13%, signal=51%
GOBP_POSITIVE_REGULATION_OF_MACROPHAGE_DERIVED_FOAM_CELL_DIFFERENTIATION	GOBP_POSITIVE_REGULATION_OF_MACROPHAGE_DERIVED_FOAM_CELL_DIFFERENTIATION		17	0.817078	1.9079	0	0.00218067	0.276	3575	tags=59%, list=12%, signal=67%
HP_CLUBBING_OF_TOES	HP_CLUBBING_OF_TOES		29	0.738085	1.90718	0	0.00223465	0.283	2705	tags=59%, list=9%, signal=64%
GOCC_CENTRIOLE	GOCC_CENTRIOLE		146	0.559101	1.90669	0	0.00224166	0.286	4165	tags=47%, list=14%, signal=54%
HP_PATELLAR_APLASIA	HP_PATELLAR_APLASIA		16	0.83852	1.90658	0	0.00222907	0.286	2595	tags=69%, list=9%, signal=75%
HP_INCREASED_MEAN_CORPUSCULAR_VOLUME	HP_INCREASED_MEAN_CORPUSCULAR_VOLUME		38	0.686588	1.90566	0	0.00224936	0.291	5847	tags=71%, list=19%, signal=88%
HP_ABNORMALITY_OF_CHROMOSOME_STABILITY	HP_ABNORMALITY_OF_CHROMOSOME_STABILITY		50	0.656701	1.90383	0	0.00232792	0.299	4198	tags=58%, list=14%, signal=67%
HP_LEUKOPENIA	HP_LEUKOPENIA		113	0.575663	1.90274	0	0.00236679	0.305	5847	tags=57%, list=19%, signal=70%
GOBP_CALCIUM_ION_TRANSPORT_INTO_CYTOSOL	GOBP_CALCIUM_ION_TRANSPORT_INTO_CYTOSOL		24	0.751978	1.89567	0	0.00274041	0.344	219	tags=21%, list=1%, signal=21%
GOBP_TELOMERE_MAINTENANCE_VIA_TELOMERE_LENGTHENING	GOBP_TELOMERE_MAINTENANCE_VIA_TELOMERE_LENGTHENING		78	0.594821	1.89535	0	0.00275089	0.348	5464	tags=50%, list=18%, signal=61%
GOBP_MUSCLE_CELL_DEVELOPMENT	GOBP_MUSCLE_CELL_DEVELOPMENT		160	0.547062	1.89461	0	0.00275494	0.349	4212	tags=43%, list=14%, signal=50%
GOMF_ATP_HYDROLYSIS_ACTIVITY	GOMF_ATP_HYDROLYSIS_ACTIVITY		333	0.508217	1.89301	0	0.00280327	0.355	4441	tags=37%, list=15%, signal=43%
GOBP_CENTRIOLE_ASSEMBLY	GOBP_CENTRIOLE_ASSEMBLY		46	0.666396	1.89155	0	0.00288307	0.363	4565	tags=65%, list=15%, signal=77%
HP_ACUTE_MYELOID_LEUKEMIA	HP_ACUTE_MYELOID_LEUKEMIA		63	0.617648	1.88933	0	0.00299982	0.376	5152	tags=65%, list=17%, signal=78%
HP_LYMPHEDEMA	HP_LYMPHEDEMA		69	0.607556	1.88861	0	0.00300873	0.38	3898	tags=41%, list=13%, signal=46%
GOMF_FOUR_WAY_JUNCTION_DNA_BINDING	GOMF_FOUR_WAY_JUNCTION_DNA_BINDING		17	0.810155	1.88712	0	0.00311088	0.393	2964	tags=76%, list=10%, signal=85%
HP_MINIMAL_CHANGE_GLOMERULONEPHRITIS	HP_MINIMAL_CHANGE_GLOMERULONEPHRITIS		29	0.717112	1.88664	0	0.00313772	0.397	2472	tags=52%, list=8%, signal=56%
HP_WEBBED_NECK	HP_WEBBED_NECK		105	0.577015	1.88317	0	0.00332306	0.418	5847	tags=52%, list=19%, signal=65%
GOCC_MITOTIC_SPINDLE_POLE	GOCC_MITOTIC_SPINDLE_POLE		36	0.694469	1.88295	0	0.00330575	0.418	4093	tags=64%, list=14%, signal=74%
GOBP_REGULATION_OF_TELOMERE_MAINTENANCE	GOBP_REGULATION_OF_TELOMERE_MAINTENANCE		100	0.580673	1.88283	0	0.00329471	0.418	5464	tags=47%, list=18%, signal=57%
HP_ABNORMAL_MEAN_CORPUSCULAR_VOLUME	HP_ABNORMAL_MEAN_CORPUSCULAR_VOLUME		47	0.646384	1.87879	0	0.00356216	0.444	5847	tags=66%, list=19%, signal=82%
GOCC_SMALL_RIBOSOMAL_SUBUNIT	GOCC_SMALL_RIBOSOMAL_SUBUNIT		75	0.602609	1.87743	0	0.00363974	0.452	5243	tags=55%, list=17%, signal=66%
HP_LEUKEMIA	HP_LEUKEMIA		143	0.549066	1.87529	0	0.00371064	0.461	5314	tags=57%, list=18%, signal=69%
GOMF_HELICASE_ACTIVITY	GOMF_HELICASE_ACTIVITY		156	0.546578	1.87343	0	0.00385806	0.475	4972	tags=45%, list=16%, signal=53%
GOBP_MORPHOGENESIS_OF_AN_EPITHELIAL_SHEET	GOBP_MORPHOGENESIS_OF_AN_EPITHELIAL_SHEET		54	0.626345	1.87223	0	0.00390969	0.484	2217	tags=39%, list=7%, signal=42%
HP_ABNORMAL_AORTIC_VALVE_MORPHOLOGY	HP_ABNORMAL_AORTIC_VALVE_MORPHOLOGY		143	0.552082	1.87199	0	0.00392506	0.487	3992	tags=41%, list=13%, signal=47%
GOBP_MITOTIC_CHROMOSOME_CONDENSATION	GOBP_MITOTIC_CHROMOSOME_CONDENSATION		19	0.791311	1.86924	0	0.00412744	0.503	2596	tags=68%, list=9%, signal=75%
HP_SPINAL_RIGIDITY	HP_SPINAL_RIGIDITY		47	0.634813	1.86657	0	0.00435136	0.525	4363	tags=53%, list=14%, signal=62%
GOCC_SITE_OF_DNA_DAMAGE	GOCC_SITE_OF_DNA_DAMAGE		103	0.572384	1.86617	0	0.00435857	0.528	4488	tags=45%, list=15%, signal=52%
GOBP_REGULATION_OF_MUSCLE_HYPERTROPHY	GOBP_REGULATION_OF_MUSCLE_HYPERTROPHY		55	0.629051	1.86492	0	0.00443529	0.534	4275	tags=55%, list=14%, signal=63%
GOBP_NUCLEUS_ORGANIZATION	GOBP_NUCLEUS_ORGANIZATION		130	0.551191	1.86454	0	0.00445385	0.538	4548	tags=45%, list=15%, signal=53%
HP_MACROCYTIC_ANEMIA	HP_MACROCYTIC_ANEMIA		61	0.609399	1.86393	0	0.00446648	0.539	5988	tags=57%, list=20%, signal=71%
HP_HYPOPLASIA_OF_THE_MUSCULATURE	HP_HYPOPLASIA_OF_THE_MUSCULATURE		19	0.777137	1.86374	0	0.00446197	0.541	4102	tags=58%, list=14%, signal=67%
GOBP_ACTOMYOSIN_STRUCTURE_ORGANIZATION	GOBP_ACTOMYOSIN_STRUCTURE_ORGANIZATION		187	0.530368	1.86261	0	0.00452506	0.55	4176	tags=45%, list=14%, signal=52%
GOMF_CADHERIN_BINDING_INVOLVED_IN_CELL_CELL_ADHESION	GOMF_CADHERIN_BINDING_INVOLVED_IN_CELL_CELL_ADHESION		18	0.776319	1.85848	0.0020202	0.0048131	0.572	5948	tags=83%, list=20%, signal=104%
GOMF_CADHERIN_BINDING	GOMF_CADHERIN_BINDING		316	0.503063	1.85795	0	0.00486335	0.579	5049	tags=49%, list=17%, signal=58%
GOBP_MITOTIC_DNA_INTEGRITY_CHECKPOINT_SIGNALING	GOBP_MITOTIC_DNA_INTEGRITY_CHECKPOINT_SIGNALING		82	0.584236	1.85722	0	0.00490171	0.584	4709	tags=51%, list=16%, signal=60%
HP_ADENOCARCINOMA_OF_THE_COLON	HP_ADENOCARCINOMA_OF_THE_COLON		30	0.697897	1.85563	0.00193424	0.00502812	0.593	4130	tags=67%, list=14%, signal=77%
HP_ISCHEMIC_STROKE	HP_ISCHEMIC_STROKE		30	0.706575	1.85508	0.00188679	0.00503735	0.595	4160	tags=57%, list=14%, signal=66%
HP_SINUS_BRADYCARDIA	HP_SINUS_BRADYCARDIA		23	0.766684	1.85496	0	0.00503001	0.595	5236	tags=52%, list=17%, signal=63%
GOMF_PLUS_END_DIRECTED_MICROTUBULE_MOTOR_ACTIVITY	GOMF_PLUS_END_DIRECTED_MICROTUBULE_MOTOR_ACTIVITY		16	0.788554	1.85437	0	0.00507215	0.602	972	tags=50%, list=3%, signal=52%
HP_ABNORMAL_LOCALIZATION_OF_KIDNEY	HP_ABNORMAL_LOCALIZATION_OF_KIDNEY		176	0.527587	1.85266	0	0.00522247	0.616	4395	tags=49%, list=15%, signal=57%
HP_NEMALINE_BODIES	HP_NEMALINE_BODIES		15	0.796603	1.85171	0.00375234	0.00529546	0.621	4102	tags=53%, list=14%, signal=62%
HP_BROAD_PALM	HP_BROAD_PALM		26	0.715622	1.8513	0	0.00528716	0.622	3781	tags=50%, list=12%, signal=57%
GOBP_REGULATION_OF_TELOMERE_MAINTENANCE_VIA_TELOMERE_LENGTHENING	GOBP_REGULATION_OF_TELOMERE_MAINTENANCE_VIA_TELOMERE_LENGTHENING		60	0.609845	1.84985	0	0.00539154	0.633	5464	tags=48%, list=18%, signal=59%
GOBP_POSITIVE_REGULATION_OF_MITOTIC_SISTER_CHROMATID_SEPARATION	GOBP_POSITIVE_REGULATION_OF_MITOTIC_SISTER_CHROMATID_SEPARATION		17	0.798755	1.84853	0	0.00544162	0.634	2879	tags=65%, list=10%, signal=71%
GOMF_DNA_REPLICATION_ORIGIN_BINDING	GOMF_DNA_REPLICATION_ORIGIN_BINDING		16	0.806792	1.84848	0.00195695	0.00542221	0.635	4006	tags=75%, list=13%, signal=86%
GOBP_RNA_TEMPLATED_DNA_BIOSYNTHETIC_PROCESS	GOBP_RNA_TEMPLATED_DNA_BIOSYNTHETIC_PROCESS		68	0.597189	1.8476	0	0.00552991	0.645	5464	tags=51%, list=18%, signal=63%
GOBP_CENTROSOME_DUPLICATION	GOBP_CENTROSOME_DUPLICATION		71	0.599704	1.84755	0	0.00551559	0.646	4565	tags=56%, list=15%, signal=66%
HP_HYPOPLASIA_OF_THE_FRONTAL_LOBES	HP_HYPOPLASIA_OF_THE_FRONTAL_LOBES		32	0.688414	1.84544	0	0.00578994	0.664	1933	tags=47%, list=6%, signal=50%
GOBP_MAINTENANCE_OF_CELL_POLARITY	GOBP_MAINTENANCE_OF_CELL_POLARITY		19	0.764871	1.84477	0	0.00580064	0.667	2155	tags=58%, list=7%, signal=62%
GOCC_REPLISOME	GOCC_REPLISOME		15	0.805217	1.84359	0	0.00592604	0.676	3591	tags=73%, list=12%, signal=83%
GOBP_CELLULAR_COMPONENT_ASSEMBLY_INVOLVED_IN_MORPHOGENESIS	GOBP_CELLULAR_COMPONENT_ASSEMBLY_INVOLVED_IN_MORPHOGENESIS		99	0.571329	1.83818	0	0.00645975	0.714	3943	tags=41%, list=13%, signal=47%
HP_APLASIA_HYPOPLASIA_OF_THE_UVULA	HP_APLASIA_HYPOPLASIA_OF_THE_UVULA		27	0.714107	1.83721	0	0.00650851	0.714	2705	tags=67%, list=9%, signal=73%
GOBP_REGULATION_OF_CENTROSOME_CYCLE	GOBP_REGULATION_OF_CENTROSOME_CYCLE		52	0.626382	1.83347	0	0.00691041	0.744	3949	tags=54%, list=13%, signal=62%
GOMF_STRUCTURAL_CONSTITUENT_OF_MUSCLE	GOMF_STRUCTURAL_CONSTITUENT_OF_MUSCLE		37	0.664405	1.83314	0	0.00691099	0.746	1938	tags=38%, list=6%, signal=40%
GOCC_SMALL_SUBUNIT_PROCESSOME	GOCC_SMALL_SUBUNIT_PROCESSOME		37	0.662165	1.83222	0.00182482	0.00696222	0.752	5440	tags=65%, list=18%, signal=79%
GOBP_RIBONUCLEOPROTEIN_COMPLEX_SUBUNIT_ORGANIZATION	GOBP_RIBONUCLEOPROTEIN_COMPLEX_SUBUNIT_ORGANIZATION		220	0.508235	1.83191	0	0.00699281	0.755	5877	tags=49%, list=19%, signal=60%
HP_ABNORMAL_PATELLA_MORPHOLOGY	HP_ABNORMAL_PATELLA_MORPHOLOGY		88	0.575567	1.83149	0	0.00700796	0.757	4170	tags=42%, list=14%, signal=49%
HP_CUTIS_MARMORATA	HP_CUTIS_MARMORATA		61	0.603908	1.83126	0	0.00700813	0.762	4353	tags=48%, list=14%, signal=55%
HP_ABNORMAL_ILEUM_MORPHOLOGY	HP_ABNORMAL_ILEUM_MORPHOLOGY		64	0.596101	1.83118	0	0.00699809	0.762	4083	tags=44%, list=13%, signal=50%
HP_ABNORMAL_LABIA_MAJORA_MORPHOLOGY	HP_ABNORMAL_LABIA_MAJORA_MORPHOLOGY		41	0.654567	1.83049	0.00382409	0.00703317	0.767	4079	tags=46%, list=13%, signal=53%
GOBP_POSITIVE_REGULATION_OF_ORGANELLE_ORGANIZATION	GOBP_POSITIVE_REGULATION_OF_ORGANELLE_ORGANIZATION		474	0.477913	1.82986	0	0.00704319	0.768	4780	tags=42%, list=16%, signal=50%
HP_HYPOPLASTIC_LABIA_MAJORA	HP_HYPOPLASTIC_LABIA_MAJORA		35	0.682066	1.82952	0	0.00704793	0.77	4079	tags=49%, list=13%, signal=56%
HP_PURE_RED_CELL_APLASIA	HP_PURE_RED_CELL_APLASIA		25	0.729703	1.829	0	0.00712641	0.776	5847	tags=72%, list=19%, signal=89%
HP_AORTIC_REGURGITATION	HP_AORTIC_REGURGITATION		81	0.584894	1.82794	0	0.00727747	0.783	4160	tags=46%, list=14%, signal=53%
GOCC_POLYSOME	GOCC_POLYSOME		62	0.611224	1.8276	0	0.00728118	0.785	6932	tags=61%, list=23%, signal=79%
GOBP_POSITIVE_REGULATION_OF_TELOMERE_MAINTENANCE	GOBP_POSITIVE_REGULATION_OF_TELOMERE_MAINTENANCE		66	0.593844	1.82514	0	0.00753274	0.794	5464	tags=50%, list=18%, signal=61%
GOBP_PROTEIN_DNA_COMPLEX_SUBUNIT_ORGANIZATION	GOBP_PROTEIN_DNA_COMPLEX_SUBUNIT_ORGANIZATION		184	0.524031	1.82496	0	0.00753543	0.796	4647	tags=41%, list=15%, signal=48%
HP_TETRALOGY_OF_FALLOT	HP_TETRALOGY_OF_FALLOT		163	0.525999	1.82372	0	0.00766334	0.805	5700	tags=47%, list=19%, signal=58%
GOBP_REGULATION_OF_DNA_BIOSYNTHETIC_PROCESS	GOBP_REGULATION_OF_DNA_BIOSYNTHETIC_PROCESS		119	0.5459	1.82229	0	0.00788592	0.812	4795	tags=46%, list=16%, signal=55%
GOBP_ACTIN_FILAMENT_ORGANIZATION	GOBP_ACTIN_FILAMENT_ORGANIZATION		419	0.47547	1.82146	0	0.00800169	0.818	4630	tags=40%, list=15%, signal=47%
GOMF_PROTEASOME_BINDING	GOMF_PROTEASOME_BINDING		16	0.776316	1.81923	0.00195695	0.00819735	0.825	4802	tags=69%, list=16%, signal=82%
GOBP_POSITIVE_REGULATION_OF_CELL_CYCLE_CHECKPOINT	GOBP_POSITIVE_REGULATION_OF_CELL_CYCLE_CHECKPOINT		19	0.762496	1.81864	0	0.00823534	0.827	2879	tags=63%, list=10%, signal=70%
GOBP_PURINE_RIBONUCLEOSIDE_METABOLIC_PROCESS	GOBP_PURINE_RIBONUCLEOSIDE_METABOLIC_PROCESS		19	0.754642	1.81798	0	0.00831547	0.832	3468	tags=47%, list=11%, signal=53%
GOBP_NEGATIVE_REGULATION_OF_CELL_CYCLE_G2_M_PHASE_TRANSITION	GOBP_NEGATIVE_REGULATION_OF_CELL_CYCLE_G2_M_PHASE_TRANSITION		62	0.609122	1.81761	0	0.00835245	0.836	4690	tags=55%, list=15%, signal=65%
GOBP_NEGATIVE_REGULATION_OF_DNA_METABOLIC_PROCESS	GOBP_NEGATIVE_REGULATION_OF_DNA_METABOLIC_PROCESS		130	0.53613	1.81751	0	0.00832832	0.836	4312	tags=45%, list=14%, signal=53%
HP_EPISODIC_RESPIRATORY_DISTRESS	HP_EPISODIC_RESPIRATORY_DISTRESS		17	0.77549	1.81663	0	0.00845351	0.842	5585	tags=71%, list=18%, signal=87%
HP_NEOPLASM_OF_THE_BREAST	HP_NEOPLASM_OF_THE_BREAST		83	0.570952	1.81649	0	0.00843376	0.842	4263	tags=48%, list=14%, signal=56%
HP_AZOOSPERMIA	HP_AZOOSPERMIA		93	0.559126	1.816	0	0.00848352	0.843	2705	tags=30%, list=9%, signal=33%
GOBP_NEGATIVE_REGULATION_OF_ORGANELLE_ORGANIZATION	GOBP_NEGATIVE_REGULATION_OF_ORGANELLE_ORGANIZATION		338	0.485664	1.81583	0	0.00848211	0.844	3651	tags=36%, list=12%, signal=40%
GOCC_LARGE_RIBOSOMAL_SUBUNIT	GOCC_LARGE_RIBOSOMAL_SUBUNIT		112	0.55499	1.81562	0	0.00847164	0.846	6478	tags=59%, list=21%, signal=75%
GOCC_POLYSOMAL_RIBOSOME	GOCC_POLYSOMAL_RIBOSOME		30	0.692262	1.81539	0	0.00846147	0.846	5847	tags=70%, list=19%, signal=87%
HP_EXTERNAL_EAR_MALFORMATION	HP_EXTERNAL_EAR_MALFORMATION		81	0.571813	1.81484	0	0.00851963	0.85	3031	tags=41%, list=10%, signal=45%
GOMF_NUCLEOSOMAL_DNA_BINDING	GOMF_NUCLEOSOMAL_DNA_BINDING		24	0.721809	1.8141	0.00384615	0.00855925	0.85	6945	tags=71%, list=23%, signal=92%
GOBP_ATTACHMENT_OF_MITOTIC_SPINDLE_MICROTUBULES_TO_KINETOCHORE	GOBP_ATTACHMENT_OF_MITOTIC_SPINDLE_MICROTUBULES_TO_KINETOCHORE		21	0.74746	1.81375	0.00373832	0.00856229	0.851	3625	tags=67%, list=12%, signal=76%
GOBP_ACTIN_FILAMENT_BUNDLE_ORGANIZATION	GOBP_ACTIN_FILAMENT_BUNDLE_ORGANIZATION		156	0.52468	1.81193	0	0.00883558	0.86	4619	tags=45%, list=15%, signal=53%
HP_APLASIA_HYPOPLASIA_OF_THE_PATELLA	HP_APLASIA_HYPOPLASIA_OF_THE_PATELLA		24	0.722113	1.81069	0	0.00910272	0.869	2595	tags=50%, list=9%, signal=55%
GOBP_RNA_LOCALIZATION	GOBP_RNA_LOCALIZATION		195	0.509851	1.80922	0	0.00934542	0.878	4795	tags=45%, list=16%, signal=53%
HP_HYDROPS_FETALIS	HP_HYDROPS_FETALIS		103	0.549893	1.80921	0	0.00930989	0.878	4079	tags=40%, list=13%, signal=46%
GOBP_SIGNAL_TRANSDUCTION_IN_RESPONSE_TO_DNA_DAMAGE	GOBP_SIGNAL_TRANSDUCTION_IN_RESPONSE_TO_DNA_DAMAGE		175	0.520633	1.80906	0	0.00927906	0.879	4823	tags=48%, list=16%, signal=57%
GOBP_RESPONSE_TO_IONIZING_RADIATION	GOBP_RESPONSE_TO_IONIZING_RADIATION		135	0.53358	1.8075	0	0.00943886	0.882	4777	tags=46%, list=16%, signal=54%
HP_ABNORMAL_AORTIC_VALVE_PHYSIOLOGY	HP_ABNORMAL_AORTIC_VALVE_PHYSIOLOGY		143	0.532789	1.8065	0	0.00952647	0.885	3992	tags=38%, list=13%, signal=43%
HP_UPPER_LIMB_UNDERGROWTH	HP_UPPER_LIMB_UNDERGROWTH		78	0.574642	1.80538	0	0.00970588	0.892	4330	tags=49%, list=14%, signal=57%
GOCC_CATALYTIC_STEP_2_SPLICEOSOME	GOCC_CATALYTIC_STEP_2_SPLICEOSOME		90	0.566117	1.80333	0.00186567	0.00996682	0.901	5840	tags=51%, list=19%, signal=63%
GOBP_NUCLEAR_TRANSPORT	GOBP_NUCLEAR_TRANSPORT		316	0.48576	1.80173	0	0.0102125	0.909	5103	tags=45%, list=17%, signal=53%
HP_DUPLICATION_OF_THUMB_PHALANX	HP_DUPLICATION_OF_THUMB_PHALANX		51	0.610692	1.79887	0	0.010651	0.917	4024	tags=57%, list=13%, signal=65%
HP_ABNORMAL_NUMBER_OF_ERYTHROID_PRECURSORS	HP_ABNORMAL_NUMBER_OF_ERYTHROID_PRECURSORS		39	0.648264	1.79879	0	0.0106373	0.917	5847	tags=59%, list=19%, signal=73%
GOBP_REGULATION_OF_RESPONSE_TO_DNA_DAMAGE_STIMULUS	GOBP_REGULATION_OF_RESPONSE_TO_DNA_DAMAGE_STIMULUS		305	0.487347	1.79779	0	0.0107487	0.919	4690	tags=41%, list=15%, signal=48%
HP_GLOMERULAR_SCLEROSIS	HP_GLOMERULAR_SCLEROSIS		86	0.562326	1.7957	0	0.0110653	0.923	5236	tags=47%, list=17%, signal=56%
HP_APLASIA_HYPOPLASIA_OF_THE_EARLOBES	HP_APLASIA_HYPOPLASIA_OF_THE_EARLOBES		43	0.633325	1.79422	0.00199601	0.0113069	0.925	4644	tags=49%, list=15%, signal=58%
GOBP_REGULATION_OF_ATTACHMENT_OF_SPINDLE_MICROTUBULES_TO_KINETOCHORE	GOBP_REGULATION_OF_ATTACHMENT_OF_SPINDLE_MICROTUBULES_TO_KINETOCHORE		18	0.766321	1.79355	0.00398406	0.0113936	0.93	4263	tags=78%, list=14%, signal=90%
HP_PERIAURICULAR_SKIN_PITS	HP_PERIAURICULAR_SKIN_PITS		47	0.620666	1.79157	0	0.0117463	0.935	3706	tags=47%, list=12%, signal=53%
GOBP_NEGATIVE_REGULATION_OF_VOLTAGE_GATED_CALCIUM_CHANNEL_ACTIVITY	GOBP_NEGATIVE_REGULATION_OF_VOLTAGE_GATED_CALCIUM_CHANNEL_ACTIVITY		16	0.763154	1.78928	0	0.0120756	0.945	2673	tags=50%, list=9%, signal=55%
GOMF_STRUCTURAL_CONSTITUENT_OF_CYTOSKELETON	GOMF_STRUCTURAL_CONSTITUENT_OF_CYTOSKELETON		93	0.556908	1.78894	0	0.0120913	0.946	3200	tags=38%, list=11%, signal=42%
GOBP_CYTOKINESIS	GOBP_CYTOKINESIS		171	0.520752	1.78833	0	0.012149	0.947	4424	tags=47%, list=15%, signal=54%
GOBP_CORTICAL_CYTOSKELETON_ORGANIZATION	GOBP_CORTICAL_CYTOSKELETON_ORGANIZATION		60	0.594065	1.78781	0	0.0122016	0.949	5203	tags=53%, list=17%, signal=64%
HP_BICORNUATE_UTERUS	HP_BICORNUATE_UTERUS		44	0.623581	1.78751	0	0.0122082	0.949	3914	tags=52%, list=13%, signal=60%
GOBP_ESTABLISHMENT_OF_SISTER_CHROMATID_COHESION	GOBP_ESTABLISHMENT_OF_SISTER_CHROMATID_COHESION		15	0.77698	1.78609	0.0018797	0.0124306	0.955	3081	tags=73%, list=10%, signal=82%
HP_APLASIA_OF_THE_FINGERS	HP_APLASIA_OF_THE_FINGERS		63	0.591076	1.78578	0	0.0124447	0.956	4304	tags=52%, list=14%, signal=61%
HP_PERITONITIS	HP_PERITONITIS		34	0.6651	1.78572	0	0.0124132	0.956	2472	tags=50%, list=8%, signal=54%
HP_NEOPLASM_OF_THE_COLON	HP_NEOPLASM_OF_THE_COLON		74	0.579472	1.78462	0	0.0126082	0.96	4263	tags=57%, list=14%, signal=66%
GOBP_INTEGRIN_ACTIVATION	GOBP_INTEGRIN_ACTIVATION		24	0.726205	1.78442	0	0.0126215	0.961	3785	tags=58%, list=13%, signal=67%
HP_ABNORMAL_ASCENDING_AORTA_MORPHOLOGY	HP_ABNORMAL_ASCENDING_AORTA_MORPHOLOGY		21	0.73034	1.78442	0	0.0125776	0.961	4160	tags=62%, list=14%, signal=72%
HP_SLOPING_FOREHEAD	HP_SLOPING_FOREHEAD		161	0.51302	1.78406	0	0.0125989	0.961	4221	tags=45%, list=14%, signal=52%
HP_POLYHYDRAMNIOS	HP_POLYHYDRAMNIOS		208	0.502095	1.78321	0	0.0127532	0.961	4102	tags=37%, list=14%, signal=43%
GOMF_ACTININ_BINDING	GOMF_ACTININ_BINDING		34	0.656536	1.77756	0	0.0138428	0.972	3996	tags=50%, list=13%, signal=58%
HP_ABNORMAL_HEMOGLOBIN	HP_ABNORMAL_HEMOGLOBIN		46	0.622199	1.77666	0	0.0139521	0.975	5847	tags=52%, list=19%, signal=65%
GOBP_HOMOLOGOUS_CHROMOSOME_SEGREGATION	GOBP_HOMOLOGOUS_CHROMOSOME_SEGREGATION		52	0.601889	1.77608	0	0.0140367	0.975	2596	tags=33%, list=9%, signal=36%
HP_BREAST_CARCINOMA	HP_BREAST_CARCINOMA		62	0.596716	1.77561	0	0.0140847	0.975	4751	tags=55%, list=16%, signal=65%
GOBP_FOLIC_ACID_METABOLIC_PROCESS	GOBP_FOLIC_ACID_METABOLIC_PROCESS		16	0.768537	1.77477	0	0.0142518	0.979	3806	tags=69%, list=13%, signal=79%
HP_LIMB_TREMOR	HP_LIMB_TREMOR		16	0.765723	1.77246	0	0.0148263	0.982	5512	tags=75%, list=18%, signal=92%
GOBP_PORE_COMPLEX_ASSEMBLY	GOBP_PORE_COMPLEX_ASSEMBLY		21	0.733931	1.77243	0	0.0147802	0.982	4780	tags=81%, list=16%, signal=96%
HP_ANAL_ATRESIA	HP_ANAL_ATRESIA		123	0.529981	1.77004	0	0.0152304	0.984	3914	tags=35%, list=13%, signal=40%
GOBP_POSITIVE_REGULATION_OF_G1_S_TRANSITION_OF_MITOTIC_CELL_CYCLE	GOBP_POSITIVE_REGULATION_OF_G1_S_TRANSITION_OF_MITOTIC_CELL_CYCLE		46	0.621525	1.76873	0	0.0154969	0.985	3860	tags=46%, list=13%, signal=52%
HP_STILLBIRTH	HP_STILLBIRTH		27	0.682168	1.76757	0	0.0157583	0.986	2492	tags=41%, list=8%, signal=44%
GOBP_NCRNA_PROCESSING	GOBP_NCRNA_PROCESSING		411	0.466672	1.76552	0	0.0162009	0.989	5581	tags=44%, list=18%, signal=53%
GOCC_CONTRACTILE_FIBER	GOCC_CONTRACTILE_FIBER		208	0.493731	1.76546	0	0.0161704	0.989	3996	tags=39%, list=13%, signal=45%
GOBP_MICROVILLUS_ASSEMBLY	GOBP_MICROVILLUS_ASSEMBLY		22	0.713593	1.76478	0.00195312	0.0162987	0.989	3676	tags=50%, list=12%, signal=57%
HP_NONPROGRESSIVE	HP_NONPROGRESSIVE		20	0.724425	1.76366	0.00365631	0.0165037	0.99	3599	tags=60%, list=12%, signal=68%
HP_ATRIAL_FLUTTER	HP_ATRIAL_FLUTTER		16	0.774899	1.76271	0.00212314	0.0166686	0.99	1751	tags=44%, list=6%, signal=46%
GOBP_NUCLEAR_EXPORT	GOBP_NUCLEAR_EXPORT		160	0.508653	1.76267	0	0.0166294	0.991	4795	tags=43%, list=16%, signal=50%
HP_NEOPLASM_OF_THE_PANCREAS	HP_NEOPLASM_OF_THE_PANCREAS		75	0.57074	1.76258	0	0.0165866	0.991	4451	tags=49%, list=15%, signal=58%
GOBP_CELL_CYCLE_G1_S_PHASE_TRANSITION	GOBP_CELL_CYCLE_G1_S_PHASE_TRANSITION		246	0.487531	1.76186	0	0.0167379	0.991	5966	tags=49%, list=20%, signal=60%
GOBP_STRIATED_MUSCLE_CELL_DEVELOPMENT	GOBP_STRIATED_MUSCLE_CELL_DEVELOPMENT		60	0.574514	1.76166	0.00192308	0.0167404	0.991	4160	tags=48%, list=14%, signal=56%
HP_LYMPHOMA	HP_LYMPHOMA		104	0.542806	1.76105	0	0.0168227	0.992	4451	tags=41%, list=15%, signal=48%
HP_ABNORMALITY_OF_THE_AMNIOTIC_FLUID	HP_ABNORMALITY_OF_THE_AMNIOTIC_FLUID		348	0.472937	1.76022	0	0.0170023	0.992	4102	tags=35%, list=14%, signal=40%
GOBP_REGULATION_OF_PLASMINOGEN_ACTIVATION	GOBP_REGULATION_OF_PLASMINOGEN_ACTIVATION		17	0.7617	1.7599	0	0.0170155	0.992	3440	tags=59%, list=11%, signal=66%
GOCC_INTERCELLULAR_BRIDGE	GOCC_INTERCELLULAR_BRIDGE		84	0.554016	1.75934	0	0.0171227	0.993	3414	tags=37%, list=11%, signal=41%
HP_FOLLICULAR_HYPERKERATOSIS	HP_FOLLICULAR_HYPERKERATOSIS		23	0.691664	1.75801	0.00369686	0.0173413	0.993	5261	tags=70%, list=17%, signal=84%
GOBP_MITOTIC_RECOMBINATION	GOBP_MITOTIC_RECOMBINATION		25	0.699014	1.7562	0	0.0177489	0.993	3904	tags=60%, list=13%, signal=69%
GOBP_RIBOSOMAL_LARGE_SUBUNIT_ASSEMBLY	GOBP_RIBOSOMAL_LARGE_SUBUNIT_ASSEMBLY		25	0.69093	1.75612	0	0.0177037	0.993	5967	tags=64%, list=20%, signal=80%
HP_ABNORMAL_LEFT_VENTRICULAR_OUTFLOW_TRACT_MORPHOLOGY	HP_ABNORMAL_LEFT_VENTRICULAR_OUTFLOW_TRACT_MORPHOLOGY		18	0.738102	1.75552	0.00189753	0.0178109	0.993	4358	tags=78%, list=14%, signal=91%
HP_ABNORMALITY_OF_NEUTROPHILS	HP_ABNORMALITY_OF_NEUTROPHILS		255	0.481949	1.7553	0	0.017814	0.993	4964	tags=44%, list=16%, signal=53%
HP_ACUTE_LEUKEMIA	HP_ACUTE_LEUKEMIA		100	0.538872	1.75412	0	0.0180676	0.993	4894	tags=55%, list=16%, signal=65%
GOBP_NUCLEOBASE_BIOSYNTHETIC_PROCESS	GOBP_NUCLEOBASE_BIOSYNTHETIC_PROCESS		19	0.737967	1.7538	0.00195312	0.0181025	0.993	3435	tags=58%, list=11%, signal=65%
HP_ABNORMALITY_OF_THE_PHALANGES_OF_THE_TOES	HP_ABNORMALITY_OF_THE_PHALANGES_OF_THE_TOES		112	0.526917	1.75371	0	0.0180862	0.993	4130	tags=40%, list=14%, signal=46%
HP_AORTIC_ARCH_ANEURYSM	HP_AORTIC_ARCH_ANEURYSM		37	0.634449	1.75249	0.00193798	0.0184099	0.993	5378	tags=51%, list=18%, signal=62%
HP_ABNORMAL_ARTERIAL_PHYSIOLOGY	HP_ABNORMAL_ARTERIAL_PHYSIOLOGY		133	0.516643	1.75194	0	0.0184982	0.993	3992	tags=37%, list=13%, signal=42%
HP_HEAD_TREMOR	HP_HEAD_TREMOR		36	0.629613	1.75119	0	0.018654	0.993	2839	tags=44%, list=9%, signal=49%
GOMF_GTPASE_BINDING	GOMF_GTPASE_BINDING		294	0.480359	1.75078	0	0.0187012	0.993	3919	tags=37%, list=13%, signal=42%
GOCC_CYCLIN_DEPENDENT_PROTEIN_KINASE_HOLOENZYME_COMPLEX	GOCC_CYCLIN_DEPENDENT_PROTEIN_KINASE_HOLOENZYME_COMPLEX		49	0.603512	1.75072	0	0.0186654	0.993	4310	tags=53%, list=14%, signal=62%
GOMF_NUCLEOSOME_BINDING	GOMF_NUCLEOSOME_BINDING		54	0.585138	1.75005	0	0.0188129	0.993	7388	tags=67%, list=24%, signal=88%
GOBP_POSITIVE_REGULATION_OF_EXCITATORY_POSTSYNAPTIC_POTENTIAL	GOBP_POSITIVE_REGULATION_OF_EXCITATORY_POSTSYNAPTIC_POTENTIAL		26	0.688184	1.74863	0	0.0190703	0.993	2333	tags=35%, list=8%, signal=37%
HP_ABNORMAL_HEART_VALVE_MORPHOLOGY	HP_ABNORMAL_HEART_VALVE_MORPHOLOGY		299	0.474416	1.74792	0	0.0191976	0.993	4395	tags=35%, list=15%, signal=41%
GOBP_CELLULAR_RESPONSE_TO_GAMMA_RADIATION	GOBP_CELLULAR_RESPONSE_TO_GAMMA_RADIATION		27	0.677608	1.74751	0.00369004	0.0192391	0.994	5282	tags=63%, list=17%, signal=76%
GOBP_REGULATION_OF_INTEGRIN_ACTIVATION	GOBP_REGULATION_OF_INTEGRIN_ACTIVATION		16	0.757165	1.7475	0.00601202	0.0191808	0.994	3028	tags=63%, list=10%, signal=69%
HP_PROSTATE_NEOPLASM	HP_PROSTATE_NEOPLASM		31	0.66073	1.74736	0	0.0191761	0.994	4263	tags=68%, list=14%, signal=79%
HP_APLASIA_HYPOPLASIA_OF_THE_EAR	HP_APLASIA_HYPOPLASIA_OF_THE_EAR		161	0.50476	1.74637	0	0.019365	0.994	5053	tags=45%, list=17%, signal=53%
HP_ABNORMAL_DUODENUM_MORPHOLOGY	HP_ABNORMAL_DUODENUM_MORPHOLOGY		79	0.554044	1.7456	0	0.0195108	0.994	3984	tags=47%, list=13%, signal=54%
HP_NORMOCHROMIC_ANEMIA	HP_NORMOCHROMIC_ANEMIA		33	0.660962	1.74539	0.00190476	0.0195016	0.994	5847	tags=67%, list=19%, signal=83%
GOMF_CHANNEL_INHIBITOR_ACTIVITY	GOMF_CHANNEL_INHIBITOR_ACTIVITY		32	0.639621	1.74229	0	0.020352	0.996	2189	tags=34%, list=7%, signal=37%
GOBP_ESTABLISHMENT_OF_PROTEIN_LOCALIZATION_TO_TELOMERE	GOBP_ESTABLISHMENT_OF_PROTEIN_LOCALIZATION_TO_TELOMERE		17	0.76096	1.74196	0	0.0204165	0.996	4699	tags=76%, list=16%, signal=90%
GOBP_POSITIVE_REGULATION_OF_CYCLIN_DEPENDENT_PROTEIN_KINASE_ACTIVITY	GOBP_POSITIVE_REGULATION_OF_CYCLIN_DEPENDENT_PROTEIN_KINASE_ACTIVITY		37	0.622425	1.74033	0.00196464	0.0208804	0.996	3223	tags=43%, list=11%, signal=48%
GOBP_MITOTIC_G2_M_TRANSITION_CHECKPOINT	GOBP_MITOTIC_G2_M_TRANSITION_CHECKPOINT		49	0.597711	1.74019	0	0.0208567	0.996	4690	tags=53%, list=15%, signal=63%
GOBP_POSITIVE_REGULATION_OF_ERBB_SIGNALING_PATHWAY	GOBP_POSITIVE_REGULATION_OF_ERBB_SIGNALING_PATHWAY		39	0.630114	1.73944	0	0.0209572	0.996	3280	tags=41%, list=11%, signal=46%
HP_ABNORMAL_HEART_VALVE_PHYSIOLOGY	HP_ABNORMAL_HEART_VALVE_PHYSIOLOGY		311	0.471036	1.73938	0	0.0209059	0.996	4487	tags=36%, list=15%, signal=41%
HP_NEOPLASM_OF_THE_LARGE_INTESTINE	HP_NEOPLASM_OF_THE_LARGE_INTESTINE		104	0.535534	1.73933	0	0.0208617	0.996	4263	tags=52%, list=14%, signal=60%
GOMF_ACTIN_FILAMENT_BINDING	GOMF_ACTIN_FILAMENT_BINDING		208	0.486845	1.73848	0	0.0210605	0.997	2963	tags=32%, list=10%, signal=35%
GOBP_REGULATION_OF_CARDIAC_MUSCLE_CELL_MEMBRANE_REPOLARIZATION	GOBP_REGULATION_OF_CARDIAC_MUSCLE_CELL_MEMBRANE_REPOLARIZATION		23	0.676145	1.73819	0	0.0211113	0.997	5641	tags=43%, list=19%, signal=53%
GOMF_TELOMERASE_RNA_BINDING	GOMF_TELOMERASE_RNA_BINDING		22	0.690411	1.73772	0.0018018	0.0211963	0.997	4795	tags=55%, list=16%, signal=65%
GOBP_MATURATION_OF_LSU_RRNA_FROM_TRICISTRONIC_RRNA_TRANSCRIPT_SSU_RRNA_5_8S_RRNA_LSU_RRNA	GOBP_MATURATION_OF_LSU_RRNA_FROM_TRICISTRONIC_RRNA_TRANSCRIPT_SSU_RRNA_5_8S_RRNA_LSU_RRNA		15	0.766292	1.73751	0.00388349	0.021189	0.997	5188	tags=87%, list=17%, signal=105%
GOMF_GDP_BINDING	GOMF_GDP_BINDING		70	0.566169	1.73747	0	0.0211312	0.997	4500	tags=40%, list=15%, signal=47%
GOBP_REGULATION_OF_MUSCLE_ADAPTATION	GOBP_REGULATION_OF_MUSCLE_ADAPTATION		76	0.551121	1.73652	0	0.0214179	0.997	4275	tags=46%, list=14%, signal=53%
GOBP_CORTICAL_ACTIN_CYTOSKELETON_ORGANIZATION	GOBP_CORTICAL_ACTIN_CYTOSKELETON_ORGANIZATION		39	0.611429	1.73256	0.00368324	0.0225713	0.999	4970	tags=54%, list=16%, signal=64%
GOBP_REGULATION_OF_UBIQUITIN_PROTEIN_LIGASE_ACTIVITY	GOBP_REGULATION_OF_UBIQUITIN_PROTEIN_LIGASE_ACTIVITY		24	0.681257	1.73203	0.00974659	0.0226974	0.999	3914	tags=71%, list=13%, signal=81%
GOBP_POSITIVE_REGULATION_OF_SUPRAMOLECULAR_FIBER_ORGANIZATION	GOBP_POSITIVE_REGULATION_OF_SUPRAMOLECULAR_FIBER_ORGANIZATION		163	0.505895	1.73095	0	0.0229534	0.999	4619	tags=45%, list=15%, signal=53%
HP_ABNORMAL_LABIA_MINORA_MORPHOLOGY	HP_ABNORMAL_LABIA_MINORA_MORPHOLOGY		30	0.662779	1.72991	0.00373832	0.0231979	0.999	4220	tags=47%, list=14%, signal=54%
HP_ERYTHROID_HYPOPLASIA	HP_ERYTHROID_HYPOPLASIA		25	0.684333	1.72906	0.0019084	0.0234249	0.999	5847	tags=72%, list=19%, signal=89%
GOBP_REGULATION_OF_THE_FORCE_OF_HEART_CONTRACTION	GOBP_REGULATION_OF_THE_FORCE_OF_HEART_CONTRACTION		19	0.722137	1.72839	0.0019685	0.023541	0.999	3689	tags=47%, list=12%, signal=54%
HP_CEREBRAL_HYPOPLASIA	HP_CEREBRAL_HYPOPLASIA		45	0.600458	1.72804	0.00200401	0.0236202	0.999	3194	tags=42%, list=11%, signal=47%
HP_INTESTINAL_PSEUDO_OBSTRUCTION	HP_INTESTINAL_PSEUDO_OBSTRUCTION		30	0.659084	1.72607	0.00186916	0.0241601	0.999	4676	tags=47%, list=15%, signal=55%
HP_LIPODYSTROPHY	HP_LIPODYSTROPHY		103	0.527756	1.72595	0	0.0241546	0.999	4003	tags=41%, list=13%, signal=47%
GOMF_GDP_DISSOCIATION_INHIBITOR_ACTIVITY	GOMF_GDP_DISSOCIATION_INHIBITOR_ACTIVITY		16	0.753407	1.72532	0.00604839	0.0242776	0.999	2959	tags=63%, list=10%, signal=69%
GOBP_POSITIVE_REGULATION_OF_CELLULAR_RESPONSE_TO_INSULIN_STIMULUS	GOBP_POSITIVE_REGULATION_OF_CELLULAR_RESPONSE_TO_INSULIN_STIMULUS		21	0.698356	1.72463	0.00184502	0.0243697	0.999	4358	tags=52%, list=14%, signal=61%
GOBP_REGULATION_OF_CALCIUM_ION_TRANSPORT_INTO_CYTOSOL	GOBP_REGULATION_OF_CALCIUM_ION_TRANSPORT_INTO_CYTOSOL		16	0.762018	1.72409	0	0.0244876	0.999	219	tags=19%, list=1%, signal=19%
GOBP_MUSCLE_HYPERTROPHY	GOBP_MUSCLE_HYPERTROPHY		79	0.550059	1.72393	0.00184162	0.0244554	0.999	4649	tags=52%, list=15%, signal=61%
HP_HYDROURETER	HP_HYDROURETER		70	0.55908	1.72216	0	0.025023	0.999	3914	tags=50%, list=13%, signal=57%
HP_ABNORMAL_PULMONARY_VALVE_PHYSIOLOGY	HP_ABNORMAL_PULMONARY_VALVE_PHYSIOLOGY		135	0.505778	1.72197	0	0.0250119	0.999	5147	tags=44%, list=17%, signal=52%
GOBP_ACTIVATION_OF_TRANSMEMBRANE_RECEPTOR_PROTEIN_TYROSINE_KINASE_ACTIVITY	GOBP_ACTIVATION_OF_TRANSMEMBRANE_RECEPTOR_PROTEIN_TYROSINE_KINASE_ACTIVITY		17	0.73725	1.72136	0.0056926	0.0251396	0.999	3907	tags=53%, list=13%, signal=61%
HP_GASTROINTESTINAL_CARCINOMA	HP_GASTROINTESTINAL_CARCINOMA		71	0.556367	1.72037	0.0018797	0.0254017	0.999	4263	tags=55%, list=14%, signal=64%
GOCC_MICROTUBULE_ASSOCIATED_COMPLEX	GOCC_MICROTUBULE_ASSOCIATED_COMPLEX		146	0.501089	1.71915	0	0.0257525	1	3453	tags=32%, list=11%, signal=35%
GOBP_DNA_SYNTHESIS_INVOLVED_IN_DNA_REPAIR	GOBP_DNA_SYNTHESIS_INVOLVED_IN_DNA_REPAIR		36	0.627372	1.71904	0.00190114	0.0257172	1	4823	tags=64%, list=16%, signal=76%
HP_TISSUE_ISCHEMIA	HP_TISSUE_ISCHEMIA		108	0.51756	1.71737	0	0.0262046	1	4160	tags=36%, list=14%, signal=42%
GOBP_POSITIVE_REGULATION_OF_TELOMERE_MAINTENANCE_VIA_TELOMERE_LENGTHENING	GOBP_POSITIVE_REGULATION_OF_TELOMERE_MAINTENANCE_VIA_TELOMERE_LENGTHENING		36	0.617473	1.71735	0.0070922	0.026162	1	5464	tags=53%, list=18%, signal=64%
GOCC_PROTEIN_DNA_COMPLEX	GOCC_PROTEIN_DNA_COMPLEX		120	0.512037	1.7164	0	0.0264367	1	3814	tags=40%, list=13%, signal=46%
GOBP_STRESS_FIBER_ASSEMBLY	GOBP_STRESS_FIBER_ASSEMBLY		104	0.521738	1.71627	0	0.0263875	1	4176	tags=46%, list=14%, signal=53%
GOCC_I_BAND	GOCC_I_BAND		126	0.512678	1.71608	0	0.0263827	1	3996	tags=42%, list=13%, signal=48%
GOBP_POSITIVE_REGULATION_OF_DNA_BIOSYNTHETIC_PROCESS	GOBP_POSITIVE_REGULATION_OF_DNA_BIOSYNTHETIC_PROCESS		71	0.557628	1.71559	0	0.0264942	1	4699	tags=51%, list=16%, signal=60%
HP_ABNORMAL_ESOPHAGUS_MORPHOLOGY	HP_ABNORMAL_ESOPHAGUS_MORPHOLOGY		192	0.484013	1.71551	0	0.0264389	1	4486	tags=42%, list=15%, signal=49%
HP_SLOWLY_PROGRESSIVE	HP_SLOWLY_PROGRESSIVE		151	0.500714	1.71509	0	0.0265401	1	4744	tags=38%, list=16%, signal=45%
GOBP_TELOMERASE_RNA_LOCALIZATION	GOBP_TELOMERASE_RNA_LOCALIZATION		19	0.715572	1.71482	0	0.0265597	1	4699	tags=63%, list=16%, signal=75%
GOBP_MITOTIC_SISTER_CHROMATID_COHESION	GOBP_MITOTIC_SISTER_CHROMATID_COHESION		25	0.668036	1.7144	0.00557621	0.0266509	1	2860	tags=48%, list=9%, signal=53%
HP_ABNORMAL_SPINAL_MENINGEAL_MORPHOLOGY	HP_ABNORMAL_SPINAL_MENINGEAL_MORPHOLOGY		22	0.694474	1.71363	0.00555556	0.0268437	1	4160	tags=50%, list=14%, signal=58%
HP_BONE_MARROW_HYPOCELLULARITY	HP_BONE_MARROW_HYPOCELLULARITY		60	0.573541	1.71309	0	0.0269615	1	4894	tags=52%, list=16%, signal=62%
HP_PULMONIC_STENOSIS	HP_PULMONIC_STENOSIS		114	0.51617	1.71285	0	0.0269703	1	5147	tags=46%, list=17%, signal=55%
HP_OCULAR_ANTERIOR_SEGMENT_DYSGENESIS	HP_OCULAR_ANTERIOR_SEGMENT_DYSGENESIS		298	0.462576	1.71258	0	0.0269948	1	4024	tags=38%, list=13%, signal=44%
GOCC_TELOMERASE_HOLOENZYME_COMPLEX	GOCC_TELOMERASE_HOLOENZYME_COMPLEX		21	0.685418	1.71253	0.00386847	0.0269301	1	7431	tags=86%, list=25%, signal=114%
HP_ADENOCARCINOMA_OF_THE_INTESTINES	HP_ADENOCARCINOMA_OF_THE_INTESTINES		38	0.624929	1.71237	0	0.0269331	1	4263	tags=63%, list=14%, signal=73%
HP_MUSCLE_FIBER_INCLUSION_BODIES	HP_MUSCLE_FIBER_INCLUSION_BODIES		28	0.665153	1.71226	0.00199203	0.0268933	1	4363	tags=43%, list=14%, signal=50%
HP_ASCITES	HP_ASCITES		103	0.518636	1.71092	0	0.0272832	1	3609	tags=36%, list=12%, signal=41%
GOMF_PHOSPHATIDYLSERINE_BINDING	GOMF_PHOSPHATIDYLSERINE_BINDING		57	0.574762	1.7103	0	0.0273978	1	2954	tags=32%, list=10%, signal=35%
GOBP_REPLICATIVE_SENESCENCE	GOBP_REPLICATIVE_SENESCENCE		15	0.74754	1.71024	0.00392157	0.0273268	1	5156	tags=73%, list=17%, signal=88%
HP_APLASIA_HYPOPLASIA_OF_THE_RADIUS	HP_APLASIA_HYPOPLASIA_OF_THE_RADIUS		73	0.544987	1.71013	0	0.0273015	1	2772	tags=41%, list=9%, signal=45%
HP_HYPERTROPHIC_CARDIOMYOPATHY	HP_HYPERTROPHIC_CARDIOMYOPATHY		259	0.471044	1.70885	0	0.0277076	1	5415	tags=43%, list=18%, signal=52%
HP_RETINAL_ARTERIOLAR_TORTUOSITY	HP_RETINAL_ARTERIOLAR_TORTUOSITY		31	0.634581	1.70865	0.00187617	0.0277237	1	5378	tags=48%, list=18%, signal=59%
GOCC_METHYLTRANSFERASE_COMPLEX	GOCC_METHYLTRANSFERASE_COMPLEX		90	0.535718	1.70833	0	0.0277664	1	5959	tags=53%, list=20%, signal=66%
HP_ABNORMAL_MACROSCOPIC_URINE_APPEARANCE	HP_ABNORMAL_MACROSCOPIC_URINE_APPEARANCE		48	0.595626	1.70813	0.00552486	0.0277703	1	3499	tags=42%, list=12%, signal=47%
GOBP_REGULATION_OF_SPINDLE_ORGANIZATION	GOBP_REGULATION_OF_SPINDLE_ORGANIZATION		45	0.593329	1.70718	0.00376648	0.0280168	1	3496	tags=47%, list=12%, signal=53%
HP_LISSENCEPHALY	HP_LISSENCEPHALY		153	0.500276	1.70642	0	0.0282522	1	4079	tags=35%, list=13%, signal=40%
HP_LIPOATROPHY	HP_LIPOATROPHY		64	0.568831	1.70596	0.00176991	0.0283943	1	3959	tags=47%, list=13%, signal=54%
HP_ABNORMAL_SOFT_PALATE_MORPHOLOGY	HP_ABNORMAL_SOFT_PALATE_MORPHOLOGY		218	0.477945	1.70545	0	0.0285148	1	4039	tags=41%, list=13%, signal=47%
HP_APLASIA_HYPOPLASIA_OF_THE_ULNA	HP_APLASIA_HYPOPLASIA_OF_THE_ULNA		55	0.577895	1.70479	0	0.0287414	1	3220	tags=45%, list=11%, signal=51%
HP_PRIMARY_MICROCEPHALY	HP_PRIMARY_MICROCEPHALY		41	0.600335	1.70469	0.0034904	0.0287043	1	4079	tags=49%, list=13%, signal=56%
HP_AORTIC_DISSECTION	HP_AORTIC_DISSECTION		33	0.63041	1.70466	0.00383877	0.0286439	1	4160	tags=45%, list=14%, signal=53%
HP_PATENT_DUCTUS_ARTERIOSUS	HP_PATENT_DUCTUS_ARTERIOSUS		292	0.464734	1.70456	0	0.0286193	1	5147	tags=40%, list=17%, signal=48%
GOBP_REGULATION_OF_MICROTUBULE_CYTOSKELETON_ORGANIZATION	GOBP_REGULATION_OF_MICROTUBULE_CYTOSKELETON_ORGANIZATION		152	0.49328	1.70399	0	0.0287553	1	4780	tags=42%, list=16%, signal=50%
HP_ABNORMAL_RENAL_COLLECTING_SYSTEM_MORPHOLOGY	HP_ABNORMAL_RENAL_COLLECTING_SYSTEM_MORPHOLOGY		24	0.672166	1.70373	0.00581395	0.0287537	1	5372	tags=63%, list=18%, signal=76%
GOBP_CELL_CELL_JUNCTION_ORGANIZATION	GOBP_CELL_CELL_JUNCTION_ORGANIZATION		181	0.489397	1.70304	0	0.0290022	1	4656	tags=41%, list=15%, signal=49%
HP_PACHYGYRIA	HP_PACHYGYRIA		130	0.508325	1.70275	0	0.0290409	1	4079	tags=36%, list=13%, signal=42%
GOBP_REGULATION_OF_MICROTUBULE_BASED_PROCESS	GOBP_REGULATION_OF_MICROTUBULE_BASED_PROCESS		231	0.474902	1.70271	0	0.0289835	1	3651	tags=35%, list=12%, signal=39%
GOBP_REGULATION_OF_STRIATED_MUSCLE_TISSUE_DEVELOPMENT	GOBP_REGULATION_OF_STRIATED_MUSCLE_TISSUE_DEVELOPMENT		16	0.735896	1.70204	0.00554529	0.029172	1	221	tags=25%, list=1%, signal=25%
HP_MALE_REPRODUCTIVE_SYSTEM_NEOPLASM	HP_MALE_REPRODUCTIVE_SYSTEM_NEOPLASM		57	0.562859	1.70158	0.00178891	0.029296	1	4263	tags=53%, list=14%, signal=61%
GOMF_PHOSPHATASE_REGULATOR_ACTIVITY	GOMF_PHOSPHATASE_REGULATOR_ACTIVITY		102	0.523745	1.70112	0	0.0294085	1	4230	tags=38%, list=14%, signal=44%
GOBP_REGULATION_OF_ACTIN_FILAMENT_ORGANIZATION	GOBP_REGULATION_OF_ACTIN_FILAMENT_ORGANIZATION		253	0.464794	1.70092	0	0.0293967	1	4722	tags=42%, list=16%, signal=49%
GOMF_3_5_DNA_HELICASE_ACTIVITY	GOMF_3_5_DNA_HELICASE_ACTIVITY		15	0.735997	1.70037	0.00378788	0.0295281	1	2811	tags=67%, list=9%, signal=73%
HP_TYPE_1_MUSCLE_FIBER_ATROPHY	HP_TYPE_1_MUSCLE_FIBER_ATROPHY		17	0.731439	1.6991	0.00392927	0.0299897	1	5624	tags=76%, list=19%, signal=94%
HP_PERIPHERAL_ARTERIAL_STENOSIS	HP_PERIPHERAL_ARTERIAL_STENOSIS		26	0.649757	1.69896	0.00191205	0.0299679	1	4160	tags=50%, list=14%, signal=58%
HP_ABNORMAL_FOREARM_BONE_MORPHOLOGY	HP_ABNORMAL_FOREARM_BONE_MORPHOLOGY		87	0.534247	1.69879	0	0.0299407	1	3914	tags=44%, list=13%, signal=50%
GOMF_ALPHA_ACTININ_BINDING	GOMF_ALPHA_ACTININ_BINDING		26	0.660324	1.69877	0.00972763	0.0298767	1	3996	tags=50%, list=13%, signal=58%
HP_INTRAUTERINE_GROWTH_RETARDATION	HP_INTRAUTERINE_GROWTH_RETARDATION		496	0.442957	1.69724	0	0.0303616	1	4223	tags=38%, list=14%, signal=44%
HP_SUPRAVENTRICULAR_ARRHYTHMIA	HP_SUPRAVENTRICULAR_ARRHYTHMIA		90	0.534061	1.6971	0.00176679	0.0303648	1	3074	tags=30%, list=10%, signal=33%
GOMF_MICROTUBULE_BINDING	GOMF_MICROTUBULE_BINDING		261	0.465087	1.69606	0	0.0306997	1	3984	tags=34%, list=13%, signal=39%
GOCC_CLATHRIN_COATED_ENDOCYTIC_VESICLE_MEMBRANE	GOCC_CLATHRIN_COATED_ENDOCYTIC_VESICLE_MEMBRANE		62	0.558308	1.69483	0	0.0310915	1	3247	tags=35%, list=11%, signal=40%
GOBP_REGULATION_OF_DNA_RECOMBINATION	GOBP_REGULATION_OF_DNA_RECOMBINATION		118	0.509693	1.69468	0	0.0310704	1	3918	tags=37%, list=13%, signal=43%
HP_PLANTAR_HYPERKERATOSIS	HP_PLANTAR_HYPERKERATOSIS		144	0.495874	1.69416	0	0.0311975	1	4636	tags=39%, list=15%, signal=46%
GOMF_CYTOSKELETAL_MOTOR_ACTIVITY	GOMF_CYTOSKELETAL_MOTOR_ACTIVITY		101	0.519339	1.69369	0	0.0313126	1	3335	tags=35%, list=11%, signal=39%
GOBP_NEGATIVE_REGULATION_OF_MRNA_PROCESSING	GOBP_NEGATIVE_REGULATION_OF_MRNA_PROCESSING		25	0.66078	1.69224	0.00585938	0.0317888	1	5952	tags=60%, list=20%, signal=75%
GOMF_DNA_BINDING_BENDING	GOMF_DNA_BINDING_BENDING		17	0.730745	1.69158	0.00601202	0.0319826	1	2619	tags=53%, list=9%, signal=58%
HP_TREMOR_BY_ANATOMICAL_SITE	HP_TREMOR_BY_ANATOMICAL_SITE		65	0.553153	1.69087	0.00352113	0.0321807	1	2839	tags=35%, list=9%, signal=39%
GOMF_POLY_PURINE_TRACT_BINDING	GOMF_POLY_PURINE_TRACT_BINDING		28	0.663082	1.6907	0.00590551	0.0321849	1	3536	tags=43%, list=12%, signal=48%
GOMF_MOLECULAR_FUNCTION_INHIBITOR_ACTIVITY	GOMF_MOLECULAR_FUNCTION_INHIBITOR_ACTIVITY		83	0.53597	1.6902	0	0.032327	1	3651	tags=36%, list=12%, signal=41%
GOBP_POSITIVE_REGULATION_OF_ACTIN_FILAMENT_BUNDLE_ASSEMBLY	GOBP_POSITIVE_REGULATION_OF_ACTIN_FILAMENT_BUNDLE_ASSEMBLY		58	0.566473	1.6892	0.00190114	0.0327151	1	4155	tags=48%, list=14%, signal=56%
GOBP_REGULATION_OF_MRNA_CATABOLIC_PROCESS	GOBP_REGULATION_OF_MRNA_CATABOLIC_PROCESS		171	0.481857	1.68916	0	0.0326523	1	4196	tags=35%, list=14%, signal=40%
GOMF_MRNA_3_UTR_AU_RICH_REGION_BINDING	GOMF_MRNA_3_UTR_AU_RICH_REGION_BINDING		23	0.671952	1.68912	0.00365631	0.0325923	1	3489	tags=52%, list=12%, signal=59%
HP_ABNORMAL_VASCULAR_PHYSIOLOGY	HP_ABNORMAL_VASCULAR_PHYSIOLOGY		258	0.468011	1.68889	0	0.0326201	1	4212	tags=33%, list=14%, signal=38%
HP_HYPOPLASTIC_LABIA_MINORA	HP_HYPOPLASTIC_LABIA_MINORA		24	0.65106	1.68659	0.00976562	0.0335072	1	4220	tags=46%, list=14%, signal=53%
GOCC_HETEROCHROMATIN	GOCC_HETEROCHROMATIN		72	0.54638	1.6864	0	0.0335136	1	3438	tags=42%, list=11%, signal=47%
GOBP_CELL_PROLIFERATION_IN_FOREBRAIN	GOBP_CELL_PROLIFERATION_IN_FOREBRAIN		17	0.722164	1.68604	0.00191571	0.0335716	1	1407	tags=29%, list=5%, signal=31%
GOBP_ENDOPLASMIC_RETICULUM_TUBULAR_NETWORK_ORGANIZATION	GOBP_ENDOPLASMIC_RETICULUM_TUBULAR_NETWORK_ORGANIZATION		18	0.701849	1.68578	0.00574713	0.0335832	1	4380	tags=67%, list=14%, signal=78%
GOBP_RESOLUTION_OF_MEIOTIC_RECOMBINATION_INTERMEDIATES	GOBP_RESOLUTION_OF_MEIOTIC_RECOMBINATION_INTERMEDIATES		18	0.7169	1.68479	0.00775194	0.0339729	1	3248	tags=44%, list=11%, signal=50%
HP_SEVERE_COMBINED_IMMUNODEFICIENCY	HP_SEVERE_COMBINED_IMMUNODEFICIENCY		18	0.707509	1.68413	0.0114068	0.0341938	1	4198	tags=50%, list=14%, signal=58%
GOBP_RNA_STABILIZATION	GOBP_RNA_STABILIZATION		61	0.557523	1.68384	0.00186916	0.0342416	1	4196	tags=44%, list=14%, signal=51%
HP_DESCENDING_AORTIC_DISSECTION	HP_DESCENDING_AORTIC_DISSECTION		18	0.70781	1.68377	0.00575816	0.0341873	1	4160	tags=56%, list=14%, signal=64%
HP_LYMPHOPROLIFERATIVE_DISORDER	HP_LYMPHOPROLIFERATIVE_DISORDER		15	0.73921	1.6831	0.00388349	0.0343871	1	6254	tags=67%, list=21%, signal=84%
HP_ABNORMALITY_OF_THE_URETER	HP_ABNORMALITY_OF_THE_URETER		298	0.458566	1.68289	0	0.0343859	1	4050	tags=36%, list=13%, signal=41%
HP_NEOPLASM_OF_THE_GENITOURINARY_TRACT	HP_NEOPLASM_OF_THE_GENITOURINARY_TRACT		208	0.471925	1.68193	0	0.0347433	1	4160	tags=44%, list=14%, signal=50%
GOCC_SPINDLE_MIDZONE	GOCC_SPINDLE_MIDZONE		34	0.61589	1.68193	0	0.0346646	1	4071	tags=65%, list=13%, signal=75%
GOBP_RIBOSOMAL_SMALL_SUBUNIT_ASSEMBLY	GOBP_RIBOSOMAL_SMALL_SUBUNIT_ASSEMBLY		18	0.692457	1.6803	0.0133333	0.0352064	1	5877	tags=67%, list=19%, signal=83%
HP_ABNORMAL_UTERUS_MORPHOLOGY	HP_ABNORMAL_UTERUS_MORPHOLOGY		124	0.50371	1.6802	0	0.0351691	1	3926	tags=47%, list=13%, signal=54%
GOMF_CALMODULIN_BINDING	GOMF_CALMODULIN_BINDING		172	0.476382	1.68009	0	0.0351422	1	4533	tags=38%, list=15%, signal=44%
HP_NONIMMUNE_HYDROPS_FETALIS	HP_NONIMMUNE_HYDROPS_FETALIS		45	0.581658	1.67905	0.0018622	0.0355318	1	4024	tags=51%, list=13%, signal=59%
GOBP_PROTEIN_LOCALIZATION_TO_NUCLEUS	GOBP_PROTEIN_LOCALIZATION_TO_NUCLEUS		293	0.456984	1.67903	0	0.0354627	1	4959	tags=44%, list=16%, signal=52%
HP_ABNORMAL_CARDIAC_EXERCISE_STRESS_TEST	HP_ABNORMAL_CARDIAC_EXERCISE_STRESS_TEST		16	0.743494	1.67899	0.00963391	0.0354068	1	3718	tags=44%, list=12%, signal=50%
HP_ABNORMAL_EARLOBE_MORPHOLOGY	HP_ABNORMAL_EARLOBE_MORPHOLOGY		93	0.52073	1.6784	0	0.0355755	1	4644	tags=42%, list=15%, signal=49%
HP_ABNORMAL_AORTIC_VALVE_CUSP_MORPHOLOGY	HP_ABNORMAL_AORTIC_VALVE_CUSP_MORPHOLOGY		92	0.518599	1.67823	0	0.035585	1	4395	tags=41%, list=15%, signal=48%
GOMF_CHANNEL_REGULATOR_ACTIVITY	GOMF_CHANNEL_REGULATOR_ACTIVITY		118	0.507718	1.678	0	0.0355735	1	2447	tags=25%, list=8%, signal=27%
GOCC_DNA_REPAIR_COMPLEX	GOCC_DNA_REPAIR_COMPLEX		22	0.677624	1.678	0.00188679	0.0354947	1	4198	tags=50%, list=14%, signal=58%
GOBP_PURINE_NUCLEOSIDE_METABOLIC_PROCESS	GOBP_PURINE_NUCLEOSIDE_METABOLIC_PROCESS		24	0.677818	1.678	0.00571429	0.0354161	1	3468	tags=38%, list=11%, signal=42%
GOMF_SH2_DOMAIN_BINDING	GOMF_SH2_DOMAIN_BINDING		37	0.607306	1.67799	0.00192308	0.035338	1	4246	tags=41%, list=14%, signal=47%
GOBP_POSITIVE_REGULATION_OF_DNA_REPLICATION	GOBP_POSITIVE_REGULATION_OF_DNA_REPLICATION		39	0.60673	1.67726	0.0093633	0.0355695	1	4316	tags=54%, list=14%, signal=63%
GOBP_NEGATIVE_REGULATION_OF_MRNA_METABOLIC_PROCESS	GOBP_NEGATIVE_REGULATION_OF_MRNA_METABOLIC_PROCESS		85	0.523458	1.67714	0	0.0355402	1	5961	tags=51%, list=20%, signal=63%
GOBP_WOUND_HEALING	GOBP_WOUND_HEALING		394	0.445652	1.6771	0	0.0354879	1	4003	tags=33%, list=13%, signal=37%
GOBP_MATURATION_OF_5_8S_RRNA	GOBP_MATURATION_OF_5_8S_RRNA		36	0.6071	1.67702	0.0131579	0.0354435	1	5704	tags=61%, list=19%, signal=75%
HP_CHROMOSOME_BREAKAGE	HP_CHROMOSOME_BREAKAGE		30	0.622245	1.67568	0.00362319	0.0359774	1	2705	tags=50%, list=9%, signal=55%
HP_ABNORMAL_LUNG_LOBATION	HP_ABNORMAL_LUNG_LOBATION		33	0.627347	1.67513	0.00375234	0.0361618	1	4330	tags=48%, list=14%, signal=57%
GOBP_POSITIVE_REGULATION_OF_CELL_CYCLE_G2_M_PHASE_TRANSITION	GOBP_POSITIVE_REGULATION_OF_CELL_CYCLE_G2_M_PHASE_TRANSITION		30	0.631302	1.67401	0.0056926	0.0366203	1	4477	tags=67%, list=15%, signal=78%
GOBP_WOUND_HEALING_SPREADING_OF_EPIDERMAL_CELLS	GOBP_WOUND_HEALING_SPREADING_OF_EPIDERMAL_CELLS		20	0.683694	1.67374	0.0116732	0.0366857	1	2024	tags=45%, list=7%, signal=48%
GOMF_CYCLIN_DEPENDENT_PROTEIN_SERINE_THREONINE_KINASE_REGULATOR_ACTIVITY	GOMF_CYCLIN_DEPENDENT_PROTEIN_SERINE_THREONINE_KINASE_REGULATOR_ACTIVITY		46	0.574252	1.67324	0	0.0368699	1	3630	tags=50%, list=12%, signal=57%
GOMF_DNA_POLYMERASE_BINDING	GOMF_DNA_POLYMERASE_BINDING		20	0.697475	1.67098	0.0139721	0.0378571	1	4795	tags=60%, list=16%, signal=71%
GOBP_NEGATIVE_REGULATION_OF_DNA_BIOSYNTHETIC_PROCESS	GOBP_NEGATIVE_REGULATION_OF_DNA_BIOSYNTHETIC_PROCESS		35	0.606767	1.67093	0.00576923	0.0377857	1	4196	tags=43%, list=14%, signal=50%
HP_RETINAL_VASCULAR_TORTUOSITY	HP_RETINAL_VASCULAR_TORTUOSITY		51	0.578942	1.67088	0.00397614	0.0377221	1	5581	tags=47%, list=18%, signal=58%
HP_ABNORMALITY_OF_THE_SPINAL_CORD	HP_ABNORMALITY_OF_THE_SPINAL_CORD		289	0.45792	1.67068	0	0.0377463	1	3992	tags=33%, list=13%, signal=38%
HP_RAYNAUD_PHENOMENON	HP_RAYNAUD_PHENOMENON		20	0.692649	1.67	0.00559702	0.0379915	1	3748	tags=55%, list=12%, signal=63%
HP_ABNORMAL_CIRCULATING_CITRULLINE_CONCENTRATION	HP_ABNORMAL_CIRCULATING_CITRULLINE_CONCENTRATION		18	0.70303	1.66961	0.00948767	0.0380927	1	5415	tags=61%, list=18%, signal=74%
GOBP_RNA_CATABOLIC_PROCESS	GOBP_RNA_CATABOLIC_PROCESS		276	0.45785	1.66946	0	0.0380788	1	5659	tags=42%, list=19%, signal=52%
GOCC_NUCLEAR_ENVELOPE	GOCC_NUCLEAR_ENVELOPE		459	0.441497	1.66937	0	0.0380551	1	5121	tags=39%, list=17%, signal=46%
GOMF_EXONUCLEASE_ACTIVITY	GOMF_EXONUCLEASE_ACTIVITY		83	0.526042	1.66927	0	0.038014	1	4389	tags=40%, list=15%, signal=46%
GOBP_REGULATION_OF_SIGNAL_TRANSDUCTION_BY_P53_CLASS_MEDIATOR	GOBP_REGULATION_OF_SIGNAL_TRANSDUCTION_BY_P53_CLASS_MEDIATOR		103	0.509041	1.66919	0	0.0379655	1	4644	tags=44%, list=15%, signal=51%
GOBP_NUCLEAR_TRANSCRIBED_MRNA_CATABOLIC_PROCESS_DEADENYLATION_DEPENDENT_DECAY	GOBP_NUCLEAR_TRANSCRIBED_MRNA_CATABOLIC_PROCESS_DEADENYLATION_DEPENDENT_DECAY		66	0.545719	1.66845	0	0.0382268	1	6854	tags=56%, list=23%, signal=72%
GOMF_FIBROBLAST_GROWTH_FACTOR_RECEPTOR_BINDING	GOMF_FIBROBLAST_GROWTH_FACTOR_RECEPTOR_BINDING		19	0.695941	1.66843	0.00596422	0.0381462	1	1338	tags=26%, list=4%, signal=28%
GOBP_REGULATION_OF_MRNA_METABOLIC_PROCESS	GOBP_REGULATION_OF_MRNA_METABOLIC_PROCESS		282	0.458058	1.66828	0	0.038159	1	6099	tags=44%, list=20%, signal=54%
GOMF_PROTEIN_C_TERMINUS_BINDING	GOMF_PROTEIN_C_TERMINUS_BINDING		175	0.480211	1.6682	0	0.0381207	1	5681	tags=47%, list=19%, signal=58%
GOBP_RIBONUCLEOSIDE_MONOPHOSPHATE_BIOSYNTHETIC_PROCESS	GOBP_RIBONUCLEOSIDE_MONOPHOSPHATE_BIOSYNTHETIC_PROCESS		30	0.62626	1.66783	0.00978474	0.0382051	1	3566	tags=53%, list=12%, signal=60%
GOBP_NEGATIVE_REGULATION_OF_DNA_REPLICATION	GOBP_NEGATIVE_REGULATION_OF_DNA_REPLICATION		30	0.633175	1.66633	0.00377358	0.0388842	1	5034	tags=57%, list=17%, signal=68%
GOBP_NUCLEOSIDE_MONOPHOSPHATE_BIOSYNTHETIC_PROCESS	GOBP_NUCLEOSIDE_MONOPHOSPHATE_BIOSYNTHETIC_PROCESS		38	0.603151	1.66598	0.00552486	0.0389936	1	4966	tags=61%, list=16%, signal=72%
HP_PULMONARY_ARTERY_STENOSIS	HP_PULMONARY_ARTERY_STENOSIS		73	0.532526	1.6657	0.00191939	0.039054	1	4395	tags=40%, list=15%, signal=46%
GOBP_CELLULAR_ANION_HOMEOSTASIS	GOBP_CELLULAR_ANION_HOMEOSTASIS		16	0.719147	1.66492	0.0121457	0.039316	1	1700	tags=38%, list=6%, signal=40%
HP_LOW_POSTERIOR_HAIRLINE	HP_LOW_POSTERIOR_HAIRLINE		98	0.512845	1.66428	0.00185185	0.0395769	1	5755	tags=46%, list=19%, signal=57%
GOBP_POSITIVE_REGULATION_OF_DNA_RECOMBINATION	GOBP_POSITIVE_REGULATION_OF_DNA_RECOMBINATION		68	0.547172	1.66404	0	0.0396235	1	4528	tags=44%, list=15%, signal=52%
GOBP_REGULATION_OF_ACTIN_FILAMENT_BASED_PROCESS	GOBP_REGULATION_OF_ACTIN_FILAMENT_BASED_PROCESS		369	0.442342	1.66367	0	0.0397062	1	4630	tags=38%, list=15%, signal=45%
GOBP_NEGATIVE_REGULATION_OF_RNA_SPLICING	GOBP_NEGATIVE_REGULATION_OF_RNA_SPLICING		28	0.646616	1.66344	0.00904159	0.03974	1	5952	tags=57%, list=20%, signal=71%
GOMF_DELAYED_RECTIFIER_POTASSIUM_CHANNEL_ACTIVITY	GOMF_DELAYED_RECTIFIER_POTASSIUM_CHANNEL_ACTIVITY		21	0.67298	1.66293	0.00183823	0.0399088	1	3716	tags=29%, list=12%, signal=33%
GOCC_CLATHRIN_COATED_ENDOCYTIC_VESICLE	GOCC_CLATHRIN_COATED_ENDOCYTIC_VESICLE		78	0.525635	1.66253	0.00363636	0.0400457	1	3375	tags=35%, list=11%, signal=39%
GOBP_ESTABLISHMENT_OF_PROTEIN_LOCALIZATION_TO_CHROMOSOME	GOBP_ESTABLISHMENT_OF_PROTEIN_LOCALIZATION_TO_CHROMOSOME		24	0.660954	1.66244	0.0110701	0.0400236	1	4699	tags=58%, list=16%, signal=69%
GOCC_MICROTUBULE	GOCC_MICROTUBULE		430	0.437212	1.66201	0	0.0401264	1	3606	tags=30%, list=12%, signal=34%
GOBP_POSITIVE_REGULATION_OF_TELOMERASE_RNA_LOCALIZATION_TO_CAJAL_BODY	GOBP_POSITIVE_REGULATION_OF_TELOMERASE_RNA_LOCALIZATION_TO_CAJAL_BODY		15	0.731853	1.66145	0.011194	0.0402954	1	4699	tags=67%, list=16%, signal=79%
GOBP_REGULATION_OF_CELL_DIVISION	GOBP_REGULATION_OF_CELL_DIVISION		162	0.478091	1.66111	0	0.0403708	1	4003	tags=43%, list=13%, signal=49%
GOBP_RESPONSE_TO_X_RAY	GOBP_RESPONSE_TO_X_RAY		30	0.618463	1.661	0.00790514	0.040334	1	4198	tags=50%, list=14%, signal=58%
GOBP_EPIBOLY	GOBP_EPIBOLY		36	0.616396	1.66063	0.00750469	0.0404446	1	2217	tags=42%, list=7%, signal=45%
HP_HORSESHOE_KIDNEY	HP_HORSESHOE_KIDNEY		91	0.519455	1.66048	0.0018315	0.0404386	1	4039	tags=44%, list=13%, signal=51%
GOMF_EPIDERMAL_GROWTH_FACTOR_RECEPTOR_BINDING	GOMF_EPIDERMAL_GROWTH_FACTOR_RECEPTOR_BINDING		31	0.620628	1.66005	0.00186567	0.0405956	1	3684	tags=42%, list=12%, signal=48%
HP_DEVELOPMENTAL_GLAUCOMA	HP_DEVELOPMENTAL_GLAUCOMA		65	0.541261	1.65999	0.00184502	0.040535	1	4024	tags=45%, list=13%, signal=51%
GOBP_REGULATION_OF_NUCLEAR_TRANSCRIBED_MRNA_CATABOLIC_PROCESS_DEADENYLATION_DEPENDENT_DECAY	GOBP_REGULATION_OF_NUCLEAR_TRANSCRIBED_MRNA_CATABOLIC_PROCESS_DEADENYLATION_DEPENDENT_DECAY		24	0.637346	1.65974	0.00934579	0.0405688	1	4006	tags=50%, list=13%, signal=58%
GOMF_MRNA_BINDING	GOMF_MRNA_BINDING		371	0.439747	1.65961	0	0.0405437	1	4900	tags=34%, list=16%, signal=40%
GOBP_REGULATION_OF_CELL_SUBSTRATE_ADHESION	GOBP_REGULATION_OF_CELL_SUBSTRATE_ADHESION		201	0.467877	1.6595	0	0.0405185	1	4155	tags=39%, list=14%, signal=45%
HP_GRAY_MATTER_HETEROTOPIA	HP_GRAY_MATTER_HETEROTOPIA		102	0.517487	1.6593	0.0017762	0.0405473	1	2605	tags=33%, list=9%, signal=36%
HP_APLASIA_HYPOPLASIA_OF_THE_1ST_METACARPAL	HP_APLASIA_HYPOPLASIA_OF_THE_1ST_METACARPAL		25	0.646887	1.65866	0.00571429	0.0407987	1	4079	tags=52%, list=13%, signal=60%
GOBP_SOMATIC_DIVERSIFICATION_OF_IMMUNE_RECEPTORS	GOBP_SOMATIC_DIVERSIFICATION_OF_IMMUNE_RECEPTORS		77	0.52999	1.65864	0	0.0407244	1	4625	tags=44%, list=15%, signal=52%
GOBP_ESTABLISHMENT_OF_ORGANELLE_LOCALIZATION	GOBP_ESTABLISHMENT_OF_ORGANELLE_LOCALIZATION		419	0.437955	1.65855	0	0.040669	1	4267	tags=34%, list=14%, signal=39%
GOBP_NEGATIVE_REGULATION_OF_GENE_EXPRESSION_EPIGENETIC	GOBP_NEGATIVE_REGULATION_OF_GENE_EXPRESSION_EPIGENETIC		82	0.529292	1.65758	0.00187617	0.0410689	1	4780	tags=43%, list=16%, signal=51%
GOBP_RNA_EXPORT_FROM_NUCLEUS	GOBP_RNA_EXPORT_FROM_NUCLEUS		85	0.518486	1.65696	0	0.0413208	1	5214	tags=45%, list=17%, signal=54%
HP_ELEVATED_PULMONARY_ARTERY_PRESSURE	HP_ELEVATED_PULMONARY_ARTERY_PRESSURE		125	0.496391	1.65683	0.00175131	0.0412994	1	4353	tags=34%, list=14%, signal=40%
GOBP_STRIATED_MUSCLE_CELL_DIFFERENTIATION	GOBP_STRIATED_MUSCLE_CELL_DIFFERENTIATION		246	0.459362	1.65617	0	0.0415803	1	4212	tags=37%, list=14%, signal=43%
GOBP_VENTRICULAR_CARDIAC_MUSCLE_CELL_MEMBRANE_REPOLARIZATION	GOBP_VENTRICULAR_CARDIAC_MUSCLE_CELL_MEMBRANE_REPOLARIZATION		23	0.641922	1.65586	0.00559702	0.0416573	1	5641	tags=39%, list=19%, signal=48%
GOBP_REGULATION_OF_TELOMERASE_ACTIVITY	GOBP_REGULATION_OF_TELOMERASE_ACTIVITY		48	0.561193	1.65557	0.00391389	0.0417042	1	5372	tags=48%, list=18%, signal=58%
GOBP_PLASMINOGEN_ACTIVATION	GOBP_PLASMINOGEN_ACTIVATION		23	0.654332	1.65542	0.00788955	0.0416796	1	3440	tags=48%, list=11%, signal=54%
HP_APLASTIC_ANEMIA	HP_APLASTIC_ANEMIA		22	0.667293	1.65541	0.00560748	0.0416026	1	4894	tags=68%, list=16%, signal=81%
HP_HYPOPIGMENTED_SKIN_PATCHES	HP_HYPOPIGMENTED_SKIN_PATCHES		108	0.50049	1.65497	0	0.0417551	1	2921	tags=32%, list=10%, signal=36%
GOCC_PRERIBOSOME_LARGE_SUBUNIT_PRECURSOR	GOCC_PRERIBOSOME_LARGE_SUBUNIT_PRECURSOR		21	0.669345	1.65461	0.00750469	0.0418538	1	5704	tags=62%, list=19%, signal=76%
GOBP_REGULATION_OF_CYTOSOLIC_CALCIUM_ION_CONCENTRATION	GOBP_REGULATION_OF_CYTOSOLIC_CALCIUM_ION_CONCENTRATION		47	0.58268	1.65424	0.00750469	0.0419568	1	2504	tags=28%, list=8%, signal=30%
GOBP_DNA_DOUBLE_STRAND_BREAK_PROCESSING	GOBP_DNA_DOUBLE_STRAND_BREAK_PROCESSING		21	0.668079	1.65384	0.00549451	0.0420619	1	3554	tags=43%, list=12%, signal=49%
HP_ABNORMALITY_OF_PULMONARY_CIRCULATION	HP_ABNORMALITY_OF_PULMONARY_CIRCULATION		162	0.476481	1.65364	0.00176367	0.042087	1	4212	tags=33%, list=14%, signal=38%
HP_APLASIA_HYPOPLASIA_OF_THE_THUMB	HP_APLASIA_HYPOPLASIA_OF_THE_THUMB		127	0.490752	1.65309	0	0.0422637	1	4304	tags=46%, list=14%, signal=53%
GOCC_INTRINSIC_COMPONENT_OF_MITOCHONDRIAL_INNER_MEMBRANE	GOCC_INTRINSIC_COMPONENT_OF_MITOCHONDRIAL_INNER_MEMBRANE		60	0.547032	1.65294	0.00189036	0.0422477	1	5224	tags=43%, list=17%, signal=52%
HP_NYSTAGMUS_INDUCED_HEAD_NODDING	HP_NYSTAGMUS_INDUCED_HEAD_NODDING		20	0.676516	1.65282	0.0077821	0.0422271	1	5378	tags=55%, list=18%, signal=67%
GOBP_RESPONSE_TO_MUSCLE_STRETCH	GOBP_RESPONSE_TO_MUSCLE_STRETCH		25	0.651825	1.65187	0.00389105	0.0425959	1	4027	tags=44%, list=13%, signal=51%
GOBP_MYELIN_ASSEMBLY	GOBP_MYELIN_ASSEMBLY		20	0.685257	1.65173	0.0094697	0.0425973	1	3718	tags=45%, list=12%, signal=51%
GOBP_REGULATION_OF_SUBSTRATE_ADHESION_DEPENDENT_CELL_SPREADING	GOBP_REGULATION_OF_SUBSTRATE_ADHESION_DEPENDENT_CELL_SPREADING		59	0.551465	1.65119	0.00383142	0.042758	1	2871	tags=36%, list=9%, signal=39%
GOBP_PURINE_NUCLEOSIDE_MONOPHOSPHATE_BIOSYNTHETIC_PROCESS	GOBP_PURINE_NUCLEOSIDE_MONOPHOSPHATE_BIOSYNTHETIC_PROCESS		19	0.686059	1.65079	0.00594059	0.042882	1	3566	tags=58%, list=12%, signal=66%
GOBP_CELL_CELL_JUNCTION_ASSEMBLY	GOBP_CELL_CELL_JUNCTION_ASSEMBLY		126	0.492772	1.65072	0.0018018	0.042849	1	4056	tags=37%, list=13%, signal=43%
HP_ABNORMAL_MYELOID_LEUKOCYTE_MORPHOLOGY	HP_ABNORMAL_MYELOID_LEUKOCYTE_MORPHOLOGY		311	0.443595	1.65062	0	0.0428254	1	4964	tags=39%, list=16%, signal=46%
GOBP_ESTABLISHMENT_OF_RNA_LOCALIZATION	GOBP_ESTABLISHMENT_OF_RNA_LOCALIZATION		158	0.482009	1.64881	0	0.0436472	1	5214	tags=45%, list=17%, signal=54%
HP_FETAL_ANOMALY	HP_FETAL_ANOMALY		433	0.433825	1.64827	0	0.0438308	1	4424	tags=33%, list=15%, signal=38%
GOBP_REGULATION_OF_DNA_REPAIR	GOBP_REGULATION_OF_DNA_REPAIR		206	0.464029	1.64749	0	0.0441485	1	4690	tags=39%, list=15%, signal=46%
HP_TRANSIENT_ISCHEMIC_ATTACK	HP_TRANSIENT_ISCHEMIC_ATTACK		48	0.57333	1.6468	0.00761905	0.0444322	1	4160	tags=42%, list=14%, signal=48%
GOBP_ERBB2_SIGNALING_PATHWAY	GOBP_ERBB2_SIGNALING_PATHWAY		18	0.694018	1.64616	0.0132075	0.0446707	1	4155	tags=56%, list=14%, signal=64%
GOMF_RIBONUCLEOPROTEIN_COMPLEX_BINDING	GOMF_RIBONUCLEOPROTEIN_COMPLEX_BINDING		155	0.476881	1.64428	0	0.0455585	1	5608	tags=50%, list=19%, signal=61%
HP_STEPPAGE_GAIT	HP_STEPPAGE_GAIT		46	0.567643	1.64398	0.0018622	0.0456156	1	5165	tags=48%, list=17%, signal=58%
GOBP_POSTREPLICATION_REPAIR	GOBP_POSTREPLICATION_REPAIR		34	0.604083	1.64396	0.0092081	0.0455409	1	5207	tags=62%, list=17%, signal=75%
HP_INCOMPLETE_PENETRANCE	HP_INCOMPLETE_PENETRANCE		129	0.485675	1.64391	0	0.0454798	1	5641	tags=40%, list=19%, signal=48%
GOBP_REGULATION_OF_DOUBLE_STRAND_BREAK_REPAIR	GOBP_REGULATION_OF_DOUBLE_STRAND_BREAK_REPAIR		131	0.488693	1.64343	0	0.0456373	1	4644	tags=41%, list=15%, signal=48%
HP_HYPERKERATOSIS	HP_HYPERKERATOSIS		232	0.461849	1.64284	0	0.0458971	1	4737	tags=39%, list=16%, signal=46%
HP_ABNORMALITY_OF_PERIAURICULAR_REGION	HP_ABNORMALITY_OF_PERIAURICULAR_REGION		91	0.514294	1.64266	0	0.0459122	1	3785	tags=36%, list=13%, signal=41%
GOMF_POLY_A_BINDING	GOMF_POLY_A_BINDING		22	0.643726	1.64202	0.0139442	0.0461594	1	3536	tags=41%, list=12%, signal=46%
GOMF_ACTIN_MONOMER_BINDING	GOMF_ACTIN_MONOMER_BINDING		24	0.646766	1.64195	0.0093985	0.0461042	1	1770	tags=33%, list=6%, signal=35%
HP_ABDOMINAL_AORTIC_ANEURYSM	HP_ABDOMINAL_AORTIC_ANEURYSM		22	0.654797	1.64187	0.0147874	0.0460664	1	4160	tags=45%, list=14%, signal=53%
GOBP_NUCLEOBASE_CONTAINING_COMPOUND_TRANSPORT	GOBP_NUCLEOBASE_CONTAINING_COMPOUND_TRANSPORT		212	0.463079	1.6418	0	0.0460094	1	4083	tags=36%, list=13%, signal=42%
GOBP_REGULATION_OF_MITOTIC_CELL_CYCLE_SPINDLE_ASSEMBLY_CHECKPOINT	GOBP_REGULATION_OF_MITOTIC_CELL_CYCLE_SPINDLE_ASSEMBLY_CHECKPOINT		20	0.678026	1.64168	0.00606061	0.045985	1	2879	tags=60%, list=10%, signal=66%
HP_ABNORMALITY_OF_THE_CHOANAE	HP_ABNORMALITY_OF_THE_CHOANAE		117	0.493979	1.64111	0	0.0462217	1	3914	tags=37%, list=13%, signal=42%
GOCC_MYELIN_SHEATH	GOCC_MYELIN_SHEATH		42	0.581516	1.64086	0.00547445	0.0462271	1	2189	tags=33%, list=7%, signal=36%
GOBP_REGULATION_OF_ACTIN_FILAMENT_BUNDLE_ASSEMBLY	GOBP_REGULATION_OF_ACTIN_FILAMENT_BUNDLE_ASSEMBLY		100	0.501899	1.64059	0	0.0463077	1	4176	tags=46%, list=14%, signal=53%
HP_ABNORMALITY_OF_THE_SUPRAORBITAL_RIDGES	HP_ABNORMALITY_OF_THE_SUPRAORBITAL_RIDGES		92	0.512753	1.64039	0	0.0463043	1	3497	tags=34%, list=12%, signal=38%
GOBP_CYTOSKELETON_DEPENDENT_CYTOKINESIS	GOBP_CYTOSKELETON_DEPENDENT_CYTOKINESIS		111	0.49157	1.64035	0	0.0462431	1	4424	tags=45%, list=15%, signal=53%
HP_DEVIATION_OF_THE_HAND_OR_OF_FINGERS_OF_THE_HAND	HP_DEVIATION_OF_THE_HAND_OR_OF_FINGERS_OF_THE_HAND		415	0.431717	1.63993	0	0.0463763	1	3693	tags=33%, list=12%, signal=37%
GOBP_APICAL_JUNCTION_ASSEMBLY	GOBP_APICAL_JUNCTION_ASSEMBLY		62	0.540415	1.63988	0.00187617	0.0463175	1	4586	tags=45%, list=15%, signal=53%
HP_ANEMIA_OF_INADEQUATE_PRODUCTION	HP_ANEMIA_OF_INADEQUATE_PRODUCTION		168	0.472778	1.63858	0	0.0469169	1	4263	tags=37%, list=14%, signal=43%
GOCC_SPLICEOSOMAL_COMPLEX	GOCC_SPLICEOSOMAL_COMPLEX		189	0.461806	1.63842	0	0.0469253	1	4645	tags=39%, list=15%, signal=45%
GOBP_SMALL_GTPASE_MEDIATED_SIGNAL_TRANSDUCTION	GOBP_SMALL_GTPASE_MEDIATED_SIGNAL_TRANSDUCTION		482	0.425464	1.63842	0	0.0468403	1	4630	tags=37%, list=15%, signal=43%
HP_ABNORMAL_URETER_PHYSIOLOGY	HP_ABNORMAL_URETER_PHYSIOLOGY		178	0.469862	1.63637	0.00173913	0.0478751	1	3782	tags=32%, list=12%, signal=36%
GOMF_MODIFIED_AMINO_ACID_BINDING	GOMF_MODIFIED_AMINO_ACID_BINDING		90	0.507852	1.63617	0	0.0478732	1	2954	tags=29%, list=10%, signal=32%
HP_ABNORMALITY_OF_THE_INNER_EAR	HP_ABNORMALITY_OF_THE_INNER_EAR		65	0.529454	1.63603	0.00191205	0.0478587	1	5261	tags=43%, list=17%, signal=52%
HP_HIGH_PITCHED_VOICE	HP_HIGH_PITCHED_VOICE		38	0.587264	1.63569	0.00363636	0.0479639	1	2954	tags=47%, list=10%, signal=52%
GOBP_NEGATIVE_REGULATION_OF_DNA_TEMPLATED_DNA_REPLICATION	GOBP_NEGATIVE_REGULATION_OF_DNA_TEMPLATED_DNA_REPLICATION		15	0.71318	1.6355	0.00982318	0.0479913	1	1897	tags=53%, list=6%, signal=57%
HP_ABNORMAL_FETAL_MORPHOLOGY	HP_ABNORMAL_FETAL_MORPHOLOGY		232	0.451089	1.6352	0	0.0480709	1	4424	tags=35%, list=15%, signal=41%
HP_PORENCEPHALIC_CYST	HP_PORENCEPHALIC_CYST		25	0.642285	1.63505	0.00769231	0.0480874	1	4353	tags=52%, list=14%, signal=61%
HP_CAPILLARY_HEMANGIOMA	HP_CAPILLARY_HEMANGIOMA		36	0.598529	1.63458	0.00560748	0.0482631	1	3386	tags=50%, list=11%, signal=56%
GOBP_NUCLEIC_ACID_PHOSPHODIESTER_BOND_HYDROLYSIS	GOBP_NUCLEIC_ACID_PHOSPHODIESTER_BOND_HYDROLYSIS		230	0.453881	1.63409	0	0.0484316	1	5768	tags=40%, list=19%, signal=49%
HP_ABNORMALITY_OF_THE_PERIORBITAL_REGION	HP_ABNORMALITY_OF_THE_PERIORBITAL_REGION		236	0.447414	1.63405	0	0.0483621	1	3564	tags=32%, list=12%, signal=36%
GOBP_MUSCLE_CELL_DIFFERENTIATION	GOBP_MUSCLE_CELL_DIFFERENTIATION		346	0.436108	1.63396	0	0.0483324	1	4212	tags=34%, list=14%, signal=39%
GOBP_NEGATIVE_REGULATION_OF_PHAGOCYTOSIS	GOBP_NEGATIVE_REGULATION_OF_PHAGOCYTOSIS		19	0.689315	1.63383	0.00378072	0.0483296	1	4273	tags=53%, list=14%, signal=61%
GOBP_REGULATION_OF_PLASMA_MEMBRANE_ORGANIZATION	GOBP_REGULATION_OF_PLASMA_MEMBRANE_ORGANIZATION		17	0.707469	1.63317	0.015625	0.0485835	1	1934	tags=41%, list=6%, signal=44%
GOBP_MATURATION_OF_SSU_RRNA	GOBP_MATURATION_OF_SSU_RRNA		53	0.557672	1.63304	0.00566038	0.0485555	1	5704	tags=45%, list=19%, signal=56%
GOBP_RIBONUCLEOSIDE_MONOPHOSPHATE_METABOLIC_PROCESS	GOBP_RIBONUCLEOSIDE_MONOPHOSPHATE_METABOLIC_PROCESS		56	0.552693	1.63257	0.00365631	0.0487048	1	5764	tags=55%, list=19%, signal=68%
HP_DILATED_CARDIOMYOPATHY	HP_DILATED_CARDIOMYOPATHY		154	0.469708	1.63235	0	0.0487241	1	4817	tags=37%, list=16%, signal=44%
GOCC_FILAMENTOUS_ACTIN	GOCC_FILAMENTOUS_ACTIN		26	0.640618	1.63132	0.003861	0.049157	1	3991	tags=50%, list=13%, signal=58%
HP_ABNORMALITY_OF_THE_MUSCULATURE_OF_THE_LOWER_LIMBS	HP_ABNORMALITY_OF_THE_MUSCULATURE_OF_THE_LOWER_LIMBS		88	0.508518	1.63118	0.00190114	0.0491713	1	3959	tags=33%, list=13%, signal=38%
GOBP_MATURATION_OF_SSU_RRNA_FROM_TRICISTRONIC_RRNA_TRANSCRIPT_SSU_RRNA_5_8S_RRNA_LSU_RRNA	GOBP_MATURATION_OF_SSU_RRNA_FROM_TRICISTRONIC_RRNA_TRANSCRIPT_SSU_RRNA_5_8S_RRNA_LSU_RRNA		37	0.59795	1.631	0.00369004	0.0491857	1	5704	tags=54%, list=19%, signal=67%
HP_HYPOREFLEXIA_OF_LOWER_LIMBS	HP_HYPOREFLEXIA_OF_LOWER_LIMBS		30	0.61561	1.63051	0.00553505	0.0494027	1	4557	tags=47%, list=15%, signal=55%
GOBP_POSITIVE_REGULATION_OF_BLOOD_PRESSURE	GOBP_POSITIVE_REGULATION_OF_BLOOD_PRESSURE		26	0.634349	1.63049	0.00381679	0.0493308	1	1700	tags=35%, list=6%, signal=37%
GOCC_PODOSOME	GOCC_PODOSOME		30	0.612442	1.62993	0.0117647	0.0495284	1	4377	tags=50%, list=14%, signal=58%
HP_ABNORMALITY_OF_THE_ULNA	HP_ABNORMALITY_OF_THE_ULNA		143	0.474801	1.62992	0	0.0494443	1	5053	tags=45%, list=17%, signal=53%
GOBP_NEGATIVE_REGULATION_OF_TELOMERE_MAINTENANCE_VIA_TELOMERASE	GOBP_NEGATIVE_REGULATION_OF_TELOMERE_MAINTENANCE_VIA_TELOMERASE		20	0.678073	1.62977	0.0188679	0.0494192	1	2921	tags=40%, list=10%, signal=44%
GOBP_POSITIVE_REGULATION_OF_CELLULAR_COMPONENT_BIOGENESIS	GOBP_POSITIVE_REGULATION_OF_CELLULAR_COMPONENT_BIOGENESIS		448	0.427267	1.62934	0	0.0495969	1	4263	tags=36%, list=14%, signal=41%
HP_PRIMITIVE_NEUROECTODERMAL_TUMOR	HP_PRIMITIVE_NEUROECTODERMAL_TUMOR		53	0.544539	1.62934	0	0.049511	1	5314	tags=57%, list=18%, signal=69%
HP_BLADDER_NEOPLASM	HP_BLADDER_NEOPLASM		35	0.595547	1.62913	0.0155039	0.0495547	1	4263	tags=51%, list=14%, signal=60%
HP_GENERALIZED_AMYOTROPHY	HP_GENERALIZED_AMYOTROPHY		69	0.525501	1.62859	0	0.0497419	1	4124	tags=39%, list=14%, signal=45%
GOMF_PHOSPHOLIPID_TRANSFER_ACTIVITY	GOMF_PHOSPHOLIPID_TRANSFER_ACTIVITY		25	0.641019	1.62798	0.00193424	0.0499443	1	2335	tags=40%, list=8%, signal=43%
GOBP_POSITIVE_REGULATION_OF_MRNA_METABOLIC_PROCESS	GOBP_POSITIVE_REGULATION_OF_MRNA_METABOLIC_PROCESS		127	0.485953	1.62742	0	0.0501783	1	5785	tags=43%, list=19%, signal=52%
GOBP_PODOSOME_ASSEMBLY	GOBP_PODOSOME_ASSEMBLY		19	0.680785	1.6261	0.010352	0.0507767	1	2123	tags=37%, list=7%, signal=40%
GOBP_RNA_DESTABILIZATION	GOBP_RNA_DESTABILIZATION		98	0.49761	1.62595	0	0.0507559	1	6522	tags=46%, list=22%, signal=58%
HP_SUBVALVULAR_AORTIC_STENOSIS	HP_SUBVALVULAR_AORTIC_STENOSIS		15	0.709602	1.62541	0.00984252	0.0509896	1	4358	tags=73%, list=14%, signal=86%
GOMF_MICROTUBULE_MOTOR_ACTIVITY	GOMF_MICROTUBULE_MOTOR_ACTIVITY		65	0.530679	1.62481	0.005291	0.0512522	1	3335	tags=37%, list=11%, signal=41%
HP_APLASIA_HYPOPLASIA_INVOLVING_FOREARM_BONES	HP_APLASIA_HYPOPLASIA_INVOLVING_FOREARM_BONES		88	0.515496	1.62456	0.00378072	0.0513048	1	3220	tags=39%, list=11%, signal=43%
GOBP_REGULATION_OF_ACTOMYOSIN_STRUCTURE_ORGANIZATION	GOBP_REGULATION_OF_ACTOMYOSIN_STRUCTURE_ORGANIZATION		97	0.500914	1.62452	0.00187617	0.0512374	1	4176	tags=45%, list=14%, signal=52%
HP_ABNORMAL_LEFT_VENTRICLE_MORPHOLOGY	HP_ABNORMAL_LEFT_VENTRICLE_MORPHOLOGY		111	0.48643	1.62358	0.00386847	0.051679	1	3651	tags=32%, list=12%, signal=37%
GOBP_MRNA_CATABOLIC_PROCESS	GOBP_MRNA_CATABOLIC_PROCESS		227	0.449534	1.62288	0	0.0519641	1	5785	tags=43%, list=19%, signal=53%
GOBP_POSITIVE_REGULATION_OF_MUSCLE_HYPERTROPHY	GOBP_POSITIVE_REGULATION_OF_MUSCLE_HYPERTROPHY		25	0.627876	1.62284	0.010395	0.0519117	1	4112	tags=52%, list=14%, signal=60%
GOMF_POLY_PYRIMIDINE_TRACT_BINDING	GOMF_POLY_PYRIMIDINE_TRACT_BINDING		27	0.634478	1.62205	0.00401606	0.0522629	1	4196	tags=44%, list=14%, signal=52%
HP_PANCYTOPENIA	HP_PANCYTOPENIA		109	0.489438	1.62199	0	0.0522025	1	4894	tags=47%, list=16%, signal=56%
GOBP_DNA_REPLICATION_CHECKPOINT_SIGNALING	GOBP_DNA_REPLICATION_CHECKPOINT_SIGNALING		17	0.699141	1.62162	0.00934579	0.0523352	1	3976	tags=71%, list=13%, signal=81%
GOBP_U2_TYPE_PRESPLICEOSOME_ASSEMBLY	GOBP_U2_TYPE_PRESPLICEOSOME_ASSEMBLY		24	0.644767	1.62159	0.00583658	0.0522729	1	5840	tags=75%, list=19%, signal=93%
GOBP_NEGATIVE_REGULATION_OF_TELOMERE_MAINTENANCE_VIA_TELOMERE_LENGTHENING	GOBP_NEGATIVE_REGULATION_OF_TELOMERE_MAINTENANCE_VIA_TELOMERE_LENGTHENING		27	0.626275	1.62064	0.00400802	0.0527448	1	4196	tags=37%, list=14%, signal=43%
HP_SHORT_1ST_METACARPAL	HP_SHORT_1ST_METACARPAL		18	0.682813	1.62031	0.0225989	0.0528619	1	3446	tags=50%, list=11%, signal=56%
HP_ABNORMAL_SPERMATOGENESIS	HP_ABNORMAL_SPERMATOGENESIS		116	0.487933	1.62021	0.0017762	0.0528302	1	2705	tags=26%, list=9%, signal=28%
HP_DEVIATION_OF_THE_THUMB	HP_DEVIATION_OF_THE_THUMB		37	0.589729	1.62003	0.00567108	0.0528319	1	3609	tags=41%, list=12%, signal=46%
GOBP_PTERIDINE_CONTAINING_COMPOUND_METABOLIC_PROCESS	GOBP_PTERIDINE_CONTAINING_COMPOUND_METABOLIC_PROCESS		35	0.595833	1.61994	0.012844	0.0527789	1	5054	tags=60%, list=17%, signal=72%
GOBP_POSITIVE_REGULATION_OF_MONOCYTE_CHEMOTAXIS	GOBP_POSITIVE_REGULATION_OF_MONOCYTE_CHEMOTAXIS		18	0.682781	1.61974	0.00974659	0.0528098	1	3822	tags=33%, list=13%, signal=38%
HP_CONVEX_NASAL_RIDGE	HP_CONVEX_NASAL_RIDGE		66	0.53055	1.61971	0.00545454	0.0527454	1	4287	tags=55%, list=14%, signal=63%
GOBP_NEGATIVE_REGULATION_OF_MUSCLE_HYPERTROPHY	GOBP_NEGATIVE_REGULATION_OF_MUSCLE_HYPERTROPHY		30	0.622888	1.61963	0.0166052	0.0527105	1	4649	tags=57%, list=15%, signal=67%
HP_SPINAL_DYSRAPHISM	HP_SPINAL_DYSRAPHISM		157	0.467138	1.61939	0.00189753	0.0527569	1	3992	tags=38%, list=13%, signal=43%
GOBP_REGULATION_OF_WOUND_HEALING	GOBP_REGULATION_OF_WOUND_HEALING		116	0.491562	1.61908	0	0.0528651	1	3967	tags=34%, list=13%, signal=40%
HP_CAFE_AU_LAIT_SPOT	HP_CAFE_AU_LAIT_SPOT		164	0.4678	1.61891	0	0.0528686	1	4376	tags=41%, list=14%, signal=48%
GOBP_POSITIVE_REGULATION_OF_CELL_CYCLE_G1_S_PHASE_TRANSITION	GOBP_POSITIVE_REGULATION_OF_CELL_CYCLE_G1_S_PHASE_TRANSITION		59	0.535189	1.61886	0.00381679	0.0528086	1	3027	tags=37%, list=10%, signal=41%
GOMF_RRNA_BINDING	GOMF_RRNA_BINDING		67	0.518642	1.61875	0.00361011	0.0527793	1	4894	tags=48%, list=16%, signal=57%
HP_APLASIA_HYPOPLASIA_AFFECTING_THE_ANTERIOR_SEGMENT_OF_THE_EYE	HP_APLASIA_HYPOPLASIA_AFFECTING_THE_ANTERIOR_SEGMENT_OF_THE_EYE		130	0.474495	1.61875	0	0.0526926	1	5378	tags=48%, list=18%, signal=58%
HP_CHYLOTHORAX	HP_CHYLOTHORAX		15	0.727069	1.61865	0.0102881	0.052683	1	1810	tags=47%, list=6%, signal=50%
GOCC_90S_PRERIBOSOME	GOCC_90S_PRERIBOSOME		27	0.609258	1.61806	0.0116279	0.0529992	1	5188	tags=56%, list=17%, signal=67%
GOBP_PROTEIN_LOCALIZATION_TO_CHROMOSOME_TELOMERIC_REGION	GOBP_PROTEIN_LOCALIZATION_TO_CHROMOSOME_TELOMERIC_REGION		29	0.6198	1.61783	0.0148148	0.053058	1	5751	tags=66%, list=19%, signal=81%
GOBP_IMPORT_INTO_NUCLEUS	GOBP_IMPORT_INTO_NUCLEUS		160	0.474674	1.61747	0	0.0531853	1	5320	tags=48%, list=18%, signal=57%
HP_PERIPHERAL_PULMONARY_ARTERY_STENOSIS	HP_PERIPHERAL_PULMONARY_ARTERY_STENOSIS		38	0.583915	1.61728	0.00570342	0.0532149	1	5378	tags=53%, list=18%, signal=64%
GOBP_V_D_J_RECOMBINATION	GOBP_V_D_J_RECOMBINATION		19	0.675205	1.61709	0.0134875	0.0532161	1	4296	tags=53%, list=14%, signal=61%
GOBP_POSITIVE_REGULATION_OF_VASOCONSTRICTION	GOBP_POSITIVE_REGULATION_OF_VASOCONSTRICTION		26	0.6229	1.61705	0.0147059	0.0531488	1	1505	tags=19%, list=5%, signal=20%
HP_INTESTINAL_MALROTATION	HP_INTESTINAL_MALROTATION		126	0.48366	1.61641	0.00179856	0.0534458	1	3537	tags=31%, list=12%, signal=35%
GOCC_PORE_COMPLEX	GOCC_PORE_COMPLEX		25	0.640268	1.61626	0.0209924	0.0534446	1	4777	tags=52%, list=16%, signal=62%
GOBP_ESTABLISHMENT_OF_MITOCHONDRION_LOCALIZATION	GOBP_ESTABLISHMENT_OF_MITOCHONDRION_LOCALIZATION		29	0.613936	1.61581	0.00371747	0.0536473	1	2693	tags=31%, list=9%, signal=34%
HP_PROPTOSIS	HP_PROPTOSIS		231	0.447218	1.61577	0	0.0535797	1	4377	tags=40%, list=14%, signal=46%
HP_MILD_GLOBAL_DEVELOPMENTAL_DELAY	HP_MILD_GLOBAL_DEVELOPMENTAL_DELAY		58	0.538247	1.61548	0.00943396	0.053699	1	1668	tags=28%, list=6%, signal=29%
HP_DISTAL_UPPER_LIMB_MUSCLE_WEAKNESS	HP_DISTAL_UPPER_LIMB_MUSCLE_WEAKNESS		26	0.628107	1.61501	0.010101	0.0538933	1	3619	tags=38%, list=12%, signal=44%
GOBP_MICROVILLUS_ORGANIZATION	GOBP_MICROVILLUS_ORGANIZATION		28	0.625816	1.61494	0.00793651	0.053852	1	3676	tags=39%, list=12%, signal=45%
GOBP_REGULATION_OF_CELL_CYCLE_G1_S_PHASE_TRANSITION	GOBP_REGULATION_OF_CELL_CYCLE_G1_S_PHASE_TRANSITION		181	0.461459	1.61468	0	0.0539159	1	5966	tags=46%, list=20%, signal=57%
GOBP_REGULATION_OF_VENTRICULAR_CARDIAC_MUSCLE_CELL_MEMBRANE_REPOLARIZATION	GOBP_REGULATION_OF_VENTRICULAR_CARDIAC_MUSCLE_CELL_MEMBRANE_REPOLARIZATION		20	0.659581	1.61467	0.0095057	0.0538315	1	5641	tags=45%, list=19%, signal=55%
GOBP_POSITIVE_REGULATION_OF_POTASSIUM_ION_TRANSPORT	GOBP_POSITIVE_REGULATION_OF_POTASSIUM_ION_TRANSPORT		37	0.576443	1.61446	0.00377358	0.0538557	1	1909	tags=24%, list=6%, signal=26%
GOBP_SIGNAL_TRANSDUCTION_BY_P53_CLASS_MEDIATOR	GOBP_SIGNAL_TRANSDUCTION_BY_P53_CLASS_MEDIATOR		168	0.463085	1.61422	0	0.0539339	1	5880	tags=49%, list=19%, signal=61%
HP_HYPOPLASTIC_FEMALE_EXTERNAL_GENITALIA	HP_HYPOPLASTIC_FEMALE_EXTERNAL_GENITALIA		54	0.543548	1.61418	0.00604839	0.0538758	1	4220	tags=43%, list=14%, signal=49%
GOBP_MICROTUBULE_POLYMERIZATION_OR_DEPOLYMERIZATION	GOBP_MICROTUBULE_POLYMERIZATION_OR_DEPOLYMERIZATION		121	0.486395	1.61385	0	0.0539631	1	4819	tags=45%, list=16%, signal=54%
HP_PREAXIAL_FOOT_POLYDACTYLY	HP_PREAXIAL_FOOT_POLYDACTYLY		17	0.681075	1.61361	0.0142276	0.0540168	1	1006	tags=24%, list=3%, signal=24%
GOCC_TIM23_MITOCHONDRIAL_IMPORT_INNER_MEMBRANE_TRANSLOCASE_COMPLEX	GOCC_TIM23_MITOCHONDRIAL_IMPORT_INNER_MEMBRANE_TRANSLOCASE_COMPLEX		16	0.712088	1.61318	0.011811	0.0541535	1	5881	tags=63%, list=19%, signal=78%
HP_ESOPHAGEAL_ATRESIA	HP_ESOPHAGEAL_ATRESIA		24	0.639518	1.61312	0.0145985	0.0540919	1	4039	tags=42%, list=13%, signal=48%
GOBP_POSITIVE_REGULATION_OF_STRIATED_MUSCLE_CELL_APOPTOTIC_PROCESS	GOBP_POSITIVE_REGULATION_OF_STRIATED_MUSCLE_CELL_APOPTOTIC_PROCESS		16	0.682213	1.61294	0.00990099	0.0540991	1	4235	tags=44%, list=14%, signal=51%
GOBP_RENAL_FILTRATION	GOBP_RENAL_FILTRATION		26	0.624947	1.61264	0.0151229	0.0542091	1	2673	tags=38%, list=9%, signal=42%
GOBP_SOMATIC_DIVERSIFICATION_OF_IMMUNOGLOBULINS	GOBP_SOMATIC_DIVERSIFICATION_OF_IMMUNOGLOBULINS		65	0.526202	1.61186	0.00570342	0.0545678	1	4625	tags=45%, list=15%, signal=53%
GOBP_FORMATION_OF_EXTRACHROMOSOMAL_CIRCULAR_DNA	GOBP_FORMATION_OF_EXTRACHROMOSOMAL_CIRCULAR_DNA		15	0.710788	1.61062	0.0195695	0.0551972	1	3554	tags=47%, list=12%, signal=53%
HP_ABNORMAL_LEUKOCYTE_COUNT	HP_ABNORMAL_LEUKOCYTE_COUNT		375	0.427189	1.6099	0	0.0555241	1	4895	tags=38%, list=16%, signal=44%
GOBP_REGULATION_OF_MEMBRANE_REPOLARIZATION	GOBP_REGULATION_OF_MEMBRANE_REPOLARIZATION		29	0.622167	1.60986	0.0173077	0.0554665	1	5641	tags=45%, list=19%, signal=55%
GOBP_RIBONUCLEOSIDE_METABOLIC_PROCESS	GOBP_RIBONUCLEOSIDE_METABOLIC_PROCESS		30	0.611055	1.60976	0.0154739	0.0554476	1	3468	tags=33%, list=11%, signal=38%
GOBP_REGULATION_OF_MUSCLE_ORGAN_DEVELOPMENT	GOBP_REGULATION_OF_MUSCLE_ORGAN_DEVELOPMENT		18	0.670512	1.60954	0.0234834	0.0554978	1	221	tags=22%, list=1%, signal=22%
GOBP_REGULATION_OF_SYSTEMIC_ARTERIAL_BLOOD_PRESSURE	GOBP_REGULATION_OF_SYSTEMIC_ARTERIAL_BLOOD_PRESSURE		78	0.511375	1.60951	0.00189036	0.0554203	1	2080	tags=27%, list=7%, signal=29%
GOBP_REGULATION_OF_ERBB_SIGNALING_PATHWAY	GOBP_REGULATION_OF_ERBB_SIGNALING_PATHWAY		75	0.511164	1.60941	0.00183486	0.0553906	1	3684	tags=36%, list=12%, signal=41%
HP_GENITAL_NEOPLASM	HP_GENITAL_NEOPLASM		139	0.470723	1.60912	0	0.0554372	1	4376	tags=47%, list=14%, signal=54%
HP_ABNORMAL_LEFT_VENTRICULAR_FUNCTION	HP_ABNORMAL_LEFT_VENTRICULAR_FUNCTION		81	0.512935	1.60901	0.00376648	0.0554166	1	3113	tags=31%, list=10%, signal=34%
HP_ABNORMAL_CARDIAC_ATRIUM_MORPHOLOGY	HP_ABNORMAL_CARDIAC_ATRIUM_MORPHOLOGY		454	0.422893	1.609	0	0.0553361	1	4170	tags=34%, list=14%, signal=39%
HP_DEMYELINATING_PERIPHERAL_NEUROPATHY	HP_DEMYELINATING_PERIPHERAL_NEUROPATHY		48	0.552896	1.60876	0.00357782	0.055361	1	4676	tags=48%, list=15%, signal=57%
HP_APLASIA_HYPOPLASIA_OF_THE_ABDOMINAL_WALL_MUSCULATURE	HP_APLASIA_HYPOPLASIA_OF_THE_ABDOMINAL_WALL_MUSCULATURE		32	0.58637	1.60848	0.00754717	0.0554222	1	4739	tags=53%, list=16%, signal=63%
HP_NOCTURNAL_HYPOVENTILATION	HP_NOCTURNAL_HYPOVENTILATION		15	0.725301	1.60844	0.0133843	0.0553565	1	4377	tags=53%, list=14%, signal=62%
HP_POSTURAL_TREMOR	HP_POSTURAL_TREMOR		54	0.547107	1.60766	0.00383877	0.0557077	1	5415	tags=46%, list=18%, signal=56%
GOCC_CYTOPLASMIC_EXOSOME_RNASE_COMPLEX	GOCC_CYTOPLASMIC_EXOSOME_RNASE_COMPLEX		15	0.704213	1.60757	0.0158416	0.0556723	1	4861	tags=67%, list=16%, signal=79%
HP_ATRESIA_OF_THE_EXTERNAL_AUDITORY_CANAL	HP_ATRESIA_OF_THE_EXTERNAL_AUDITORY_CANAL		46	0.563657	1.6075	0.00189036	0.05563	1	3537	tags=43%, list=12%, signal=49%
GOBP_NLS_BEARING_PROTEIN_IMPORT_INTO_NUCLEUS	GOBP_NLS_BEARING_PROTEIN_IMPORT_INTO_NUCLEUS		18	0.6756	1.60738	0.00772201	0.0556022	1	2116	tags=39%, list=7%, signal=42%
HP_PARTIAL_DUPLICATION_OF_THE_PHALANX_OF_HAND	HP_PARTIAL_DUPLICATION_OF_THE_PHALANX_OF_HAND		37	0.587253	1.60709	0.00389105	0.0556875	1	4024	tags=51%, list=13%, signal=59%
GOBP_REGULATION_OF_SUPRAMOLECULAR_FIBER_ORGANIZATION	GOBP_REGULATION_OF_SUPRAMOLECULAR_FIBER_ORGANIZATION		351	0.429084	1.60698	0	0.0556525	1	4754	tags=39%, list=16%, signal=46%
HP_COLON_CANCER	HP_COLON_CANCER		38	0.579354	1.60616	0.0056391	0.056046	1	4263	tags=58%, list=14%, signal=67%
HP_MELANOMA	HP_MELANOMA		69	0.523765	1.60566	0.00551471	0.0563008	1	4358	tags=52%, list=14%, signal=61%
HP_ACUTE_LYMPHOBLASTIC_LEUKEMIA	HP_ACUTE_LYMPHOBLASTIC_LEUKEMIA		30	0.608004	1.60513	0.0116959	0.0565447	1	4777	tags=53%, list=16%, signal=63%
HP_THROMBOEMBOLISM	HP_THROMBOEMBOLISM		30	0.608522	1.60488	0.00982318	0.056599	1	3806	tags=33%, list=13%, signal=38%
GOBP_CENTRIOLE_CENTRIOLE_COHESION	GOBP_CENTRIOLE_CENTRIOLE_COHESION		15	0.712373	1.60488	0.0218688	0.0565166	1	1301	tags=40%, list=4%, signal=42%
HP_ABNORMALITY_OF_BONE_MARROW_CELL_MORPHOLOGY	HP_ABNORMALITY_OF_BONE_MARROW_CELL_MORPHOLOGY		180	0.460615	1.60454	0	0.0566524	1	4894	tags=43%, list=16%, signal=51%
GOBP_POSITIVE_REGULATION_OF_STRESS_FIBER_ASSEMBLY	GOBP_POSITIVE_REGULATION_OF_STRESS_FIBER_ASSEMBLY		50	0.552019	1.60371	0.00537634	0.0570553	1	4155	tags=48%, list=14%, signal=56%
HP_RETROGNATHIA	HP_RETROGNATHIA		268	0.436329	1.60342	0	0.0571707	1	4304	tags=35%, list=14%, signal=41%
HP_UPPER_EXTREMITY_JOINT_DISLOCATION	HP_UPPER_EXTREMITY_JOINT_DISLOCATION		72	0.519681	1.60316	0.00389864	0.0572522	1	3077	tags=42%, list=10%, signal=46%
HP_CYSTIC_HYGROMA	HP_CYSTIC_HYGROMA		37	0.57792	1.60271	0.00184162	0.0574815	1	4377	tags=38%, list=14%, signal=44%
GOCC_CLATHRIN_COATED_VESICLE_MEMBRANE	GOCC_CLATHRIN_COATED_VESICLE_MEMBRANE		118	0.481985	1.60269	0	0.0573985	1	3386	tags=32%, list=11%, signal=36%
GOBP_REGULATION_OF_CARDIAC_MUSCLE_CONTRACTION_BY_CALCIUM_ION_SIGNALING	GOBP_REGULATION_OF_CARDIAC_MUSCLE_CONTRACTION_BY_CALCIUM_ION_SIGNALING		22	0.659712	1.60265	0.00378072	0.0573211	1	3718	tags=45%, list=12%, signal=52%
HP_SKIN_PIT	HP_SKIN_PIT		63	0.530149	1.60245	0	0.0573458	1	5641	tags=54%, list=19%, signal=66%
HP_ABNORMALITY_OF_THE_UTERUS	HP_ABNORMALITY_OF_THE_UTERUS		199	0.450499	1.60215	0	0.0574727	1	3926	tags=38%, list=13%, signal=44%
HP_ECTOPIC_KIDNEY	HP_ECTOPIC_KIDNEY		72	0.517444	1.60172	0.005386	0.0576771	1	4395	tags=46%, list=15%, signal=53%
HP_SUBARACHNOID_HEMORRHAGE	HP_SUBARACHNOID_HEMORRHAGE		30	0.603879	1.60108	0.0110701	0.0579595	1	4160	tags=43%, list=14%, signal=50%
GOBP_FOLIC_ACID_CONTAINING_COMPOUND_METABOLIC_PROCESS	GOBP_FOLIC_ACID_CONTAINING_COMPOUND_METABOLIC_PROCESS		28	0.620789	1.59888	0.0137255	0.0591722	1	3806	tags=54%, list=13%, signal=61%
GOBP_TELOMERE_CAPPING	GOBP_TELOMERE_CAPPING		39	0.579377	1.59876	0.00575816	0.0591589	1	4795	tags=46%, list=16%, signal=55%
GOCC_CELL_CORTEX	GOCC_CELL_CORTEX		289	0.434486	1.59818	0.00168067	0.0594483	1	3920	tags=35%, list=13%, signal=40%
GOBP_POSITIVE_REGULATION_OF_LONG_TERM_SYNAPTIC_POTENTIATION	GOBP_POSITIVE_REGULATION_OF_LONG_TERM_SYNAPTIC_POTENTIATION		20	0.664217	1.59806	0.0168856	0.0594418	1	3363	tags=55%, list=11%, signal=62%
GOBP_MEMBRANE_REPOLARIZATION	GOBP_MEMBRANE_REPOLARIZATION		41	0.56904	1.5971	0.00185874	0.0599552	1	5641	tags=37%, list=19%, signal=45%
GOBP_NEGATIVE_REGULATION_OF_CALCIUM_ION_TRANSMEMBRANE_TRANSPORTER_ACTIVITY	GOBP_NEGATIVE_REGULATION_OF_CALCIUM_ION_TRANSMEMBRANE_TRANSPORTER_ACTIVITY		33	0.590317	1.59684	0.0039604	0.0600481	1	2714	tags=33%, list=9%, signal=37%
GOBP_POSITIVE_REGULATION_OF_CELL_SUBSTRATE_ADHESION	GOBP_POSITIVE_REGULATION_OF_CELL_SUBSTRATE_ADHESION		117	0.482716	1.59572	0	0.0607215	1	4594	tags=40%, list=15%, signal=47%
GOBP_PURINE_NUCLEOSIDE_MONOPHOSPHATE_METABOLIC_PROCESS	GOBP_PURINE_NUCLEOSIDE_MONOPHOSPHATE_METABOLIC_PROCESS		42	0.571611	1.59558	0.00957854	0.060725	1	5590	tags=55%, list=18%, signal=67%
GOBP_REGULATION_OF_CALCIUM_MEDIATED_SIGNALING	GOBP_REGULATION_OF_CALCIUM_MEDIATED_SIGNALING		73	0.51404	1.59549	0.00539568	0.0606978	1	3883	tags=38%, list=13%, signal=44%
GOBP_PROTEIN_EXPORT_FROM_NUCLEUS	GOBP_PROTEIN_EXPORT_FROM_NUCLEUS		59	0.540507	1.59505	0.00177936	0.0608701	1	4780	tags=49%, list=16%, signal=58%
HP_JOINT_CONTRACTURE_OF_THE_HAND	HP_JOINT_CONTRACTURE_OF_THE_HAND		229	0.441867	1.59496	0	0.0608445	1	3292	tags=32%, list=11%, signal=35%
HP_HALLUX_VALGUS	HP_HALLUX_VALGUS		65	0.521666	1.59489	0.00558659	0.0607929	1	5624	tags=46%, list=19%, signal=57%
GOCC_GLYCOPROTEIN_COMPLEX	GOCC_GLYCOPROTEIN_COMPLEX		19	0.676328	1.59483	0.0139721	0.0607382	1	3959	tags=47%, list=13%, signal=54%
HP_FINGER_CLINODACTYLY	HP_FINGER_CLINODACTYLY		339	0.429752	1.59463	0	0.0607901	1	3492	tags=31%, list=12%, signal=35%
HP_ABNORMAL_AORTIC_MORPHOLOGY	HP_ABNORMAL_AORTIC_MORPHOLOGY		359	0.427159	1.59424	0	0.0609285	1	4024	tags=35%, list=13%, signal=40%
HP_ABNORMAL_UVULA_MORPHOLOGY	HP_ABNORMAL_UVULA_MORPHOLOGY		165	0.456829	1.59423	0.00176991	0.0608431	1	4039	tags=42%, list=13%, signal=48%
GOBP_POSITIVE_REGULATION_OF_RESPONSE_TO_DNA_DAMAGE_STIMULUS	GOBP_POSITIVE_REGULATION_OF_RESPONSE_TO_DNA_DAMAGE_STIMULUS		160	0.467224	1.59398	0	0.0609047	1	4690	tags=38%, list=15%, signal=45%
GOBP_MATURATION_OF_5_8S_RRNA_FROM_TRICISTRONIC_RRNA_TRANSCRIPT_SSU_RRNA_5_8S_RRNA_LSU_RRNA	GOBP_MATURATION_OF_5_8S_RRNA_FROM_TRICISTRONIC_RRNA_TRANSCRIPT_SSU_RRNA_5_8S_RRNA_LSU_RRNA		25	0.633218	1.59348	0.0147601	0.0611478	1	5704	tags=68%, list=19%, signal=84%
GOBP_RESPONSE_TO_ANGIOTENSIN	GOBP_RESPONSE_TO_ANGIOTENSIN		30	0.596317	1.59307	0.0131332	0.061356	1	3575	tags=50%, list=12%, signal=57%
HP_CACHEXIA	HP_CACHEXIA		58	0.52803	1.59291	0.00910747	0.0613723	1	4846	tags=45%, list=16%, signal=53%
GOBP_CARDIAC_MUSCLE_CELL_MEMBRANE_REPOLARIZATION	GOBP_CARDIAC_MUSCLE_CELL_MEMBRANE_REPOLARIZATION		32	0.599734	1.5929	0.00769231	0.0612937	1	5641	tags=38%, list=19%, signal=46%
HP_ABNORMAL_ELECTROPHYSIOLOGY_OF_SINOATRIAL_NODE_ORIGIN	HP_ABNORMAL_ELECTROPHYSIOLOGY_OF_SINOATRIAL_NODE_ORIGIN		65	0.518191	1.59245	0.00191571	0.0614707	1	5236	tags=42%, list=17%, signal=50%
GOMF_DNA_DAMAGE_SENSOR_ACTIVITY	GOMF_DNA_DAMAGE_SENSOR_ACTIVITY		24	0.632714	1.59241	0.0133333	0.0614089	1	5564	tags=58%, list=18%, signal=71%
GOMF_MRNA_3_UTR_BINDING	GOMF_MRNA_3_UTR_BINDING		132	0.468171	1.5923	0.00185874	0.0613796	1	4196	tags=32%, list=14%, signal=37%
HP_SHORT_PALPEBRAL_FISSURE	HP_SHORT_PALPEBRAL_FISSURE		91	0.501193	1.59187	0	0.0615369	1	4160	tags=46%, list=14%, signal=53%
GOBP_REGULATION_OF_PROTEIN_EXPORT_FROM_NUCLEUS	GOBP_REGULATION_OF_PROTEIN_EXPORT_FROM_NUCLEUS		32	0.608209	1.59153	0.0137795	0.0616754	1	2858	tags=44%, list=9%, signal=48%
GOCC_NUCLEAR_MEMBRANE	GOCC_NUCLEAR_MEMBRANE		289	0.432462	1.59131	0	0.0617264	1	3958	tags=32%, list=13%, signal=37%
GOBP_NEGATIVE_REGULATION_OF_RNA_CATABOLIC_PROCESS	GOBP_NEGATIVE_REGULATION_OF_RNA_CATABOLIC_PROCESS		73	0.516456	1.591	0.00179856	0.0618679	1	4196	tags=41%, list=14%, signal=48%
GOBP_SPINDLE_LOCALIZATION	GOBP_SPINDLE_LOCALIZATION		55	0.531936	1.59061	0.00570342	0.0620203	1	3973	tags=49%, list=13%, signal=56%
HP_HEMATOCHEZIA	HP_HEMATOCHEZIA		16	0.676333	1.59056	0.0250965	0.0619668	1	4263	tags=44%, list=14%, signal=51%
GOBP_ANAPHASE_PROMOTING_COMPLEX_DEPENDENT_CATABOLIC_PROCESS	GOBP_ANAPHASE_PROMOTING_COMPLEX_DEPENDENT_CATABOLIC_PROCESS		24	0.628574	1.59055	0.0204842	0.061885	1	2689	tags=42%, list=9%, signal=46%
GOBP_MEGAKARYOCYTE_DEVELOPMENT	GOBP_MEGAKARYOCYTE_DEVELOPMENT		19	0.664576	1.59008	0.0179283	0.062102	1	4372	tags=53%, list=14%, signal=61%
HP_ABNORMAL_ATRIOVENTRICULAR_VALVE_PHYSIOLOGY	HP_ABNORMAL_ATRIOVENTRICULAR_VALVE_PHYSIOLOGY		165	0.459723	1.59003	0	0.0620469	1	3992	tags=33%, list=13%, signal=38%
HP_EXERTIONAL_DYSPNEA	HP_EXERTIONAL_DYSPNEA		85	0.494938	1.58897	0.00185529	0.0626286	1	4348	tags=36%, list=14%, signal=42%
GOBP_REGULATION_OF_PODOSOME_ASSEMBLY	GOBP_REGULATION_OF_PODOSOME_ASSEMBLY		15	0.700498	1.58886	0.0199203	0.0626042	1	2123	tags=40%, list=7%, signal=43%
HP_ABNORMAL_CARDIAC_VENTRICULAR_FUNCTION	HP_ABNORMAL_CARDIAC_VENTRICULAR_FUNCTION		96	0.490984	1.58871	0	0.0626017	1	3113	tags=30%, list=10%, signal=34%
HP_RETINAL_TELANGIECTASIA	HP_RETINAL_TELANGIECTASIA		25	0.627273	1.5886	0.0137795	0.0625958	1	1869	tags=36%, list=6%, signal=38%
GOCC_FIBRILLAR_CENTER	GOCC_FIBRILLAR_CENTER		140	0.470467	1.58853	0	0.0625488	1	3354	tags=33%, list=11%, signal=37%
HP_ANORECTAL_ANOMALY	HP_ANORECTAL_ANOMALY		297	0.430485	1.58812	0	0.0626917	1	4630	tags=37%, list=15%, signal=43%
GOBP_MUSCLE_CELL_CELLULAR_HOMEOSTASIS	GOBP_MUSCLE_CELL_CELLULAR_HOMEOSTASIS		23	0.634901	1.58803	0.0187266	0.0626512	1	1165	tags=22%, list=4%, signal=23%
GOMF_GTPASE_ACTIVATOR_ACTIVITY	GOMF_GTPASE_ACTIVATOR_ACTIVITY		255	0.438548	1.58766	0	0.0627786	1	4680	tags=35%, list=15%, signal=41%
GOBP_MITOCHONDRIAL_CALCIUM_ION_TRANSMEMBRANE_TRANSPORT	GOBP_MITOCHONDRIAL_CALCIUM_ION_TRANSMEMBRANE_TRANSPORT		17	0.68296	1.58679	0.0271845	0.063269	1	2577	tags=35%, list=9%, signal=39%
HP_ABNORMAL_TRICUSPID_VALVE_PHYSIOLOGY	HP_ABNORMAL_TRICUSPID_VALVE_PHYSIOLOGY		55	0.538132	1.58668	0.00373832	0.0632541	1	2376	tags=33%, list=8%, signal=35%
GOMF_MUSCLE_ALPHA_ACTININ_BINDING	GOMF_MUSCLE_ALPHA_ACTININ_BINDING		15	0.678701	1.58663	0.01875	0.0632065	1	3991	tags=67%, list=13%, signal=77%
HP_OROFACIAL_DYSKINESIA	HP_OROFACIAL_DYSKINESIA		22	0.642685	1.58642	0.00963391	0.0632717	1	4424	tags=41%, list=15%, signal=48%
GOBP_POSITIVE_REGULATION_OF_ORGANELLE_ASSEMBLY	GOBP_POSITIVE_REGULATION_OF_ORGANELLE_ASSEMBLY		81	0.501886	1.58596	0	0.0635118	1	3949	tags=41%, list=13%, signal=47%
HP_ABNORMAL_NEURAL_TUBE_MORPHOLOGY	HP_ABNORMAL_NEURAL_TUBE_MORPHOLOGY		175	0.45143	1.58522	0	0.0638986	1	3992	tags=37%, list=13%, signal=43%
GOCC_SNO_S_RNA_CONTAINING_RIBONUCLEOPROTEIN_COMPLEX	GOCC_SNO_S_RNA_CONTAINING_RIBONUCLEOPROTEIN_COMPLEX		25	0.631155	1.58507	0.0182556	0.0639237	1	3498	tags=56%, list=12%, signal=63%
GOCC_CORNIFIED_ENVELOPE	GOCC_CORNIFIED_ENVELOPE		47	0.550861	1.58493	0.0114286	0.0639293	1	5811	tags=47%, list=19%, signal=58%
GOBP_PYRIMIDINE_NUCLEOSIDE_MONOPHOSPHATE_BIOSYNTHETIC_PROCESS	GOBP_PYRIMIDINE_NUCLEOSIDE_MONOPHOSPHATE_BIOSYNTHETIC_PROCESS		15	0.685903	1.5846	0.01417	0.0640581	1	5764	tags=73%, list=19%, signal=91%
GOMF_PROTEIN_PHOSPHATASE_REGULATOR_ACTIVITY	GOMF_PROTEIN_PHOSPHATASE_REGULATOR_ACTIVITY		84	0.493423	1.58395	0.00746269	0.0643932	1	4704	tags=37%, list=16%, signal=44%
GOBP_POSITIVE_REGULATION_OF_CELL_DIVISION	GOBP_POSITIVE_REGULATION_OF_CELL_DIVISION		73	0.500325	1.58394	0.00366972	0.0643153	1	3593	tags=44%, list=12%, signal=50%
GOCC_DYNACTIN_COMPLEX	GOCC_DYNACTIN_COMPLEX		15	0.692863	1.58374	0.0195312	0.0643606	1	3275	tags=27%, list=11%, signal=30%
GOBP_REGULATION_OF_EARLY_ENDOSOME_TO_LATE_ENDOSOME_TRANSPORT	GOBP_REGULATION_OF_EARLY_ENDOSOME_TO_LATE_ENDOSOME_TRANSPORT		18	0.659669	1.58349	0.0153551	0.0644672	1	5372	tags=61%, list=18%, signal=74%
HP_LOW_ANTERIOR_HAIRLINE	HP_LOW_ANTERIOR_HAIRLINE		120	0.470654	1.58216	0.00194932	0.0652358	1	4233	tags=38%, list=14%, signal=43%
GOBP_PROTEIN_POLYMERIZATION	GOBP_PROTEIN_POLYMERIZATION		260	0.435943	1.58192	0	0.0652957	1	3717	tags=33%, list=12%, signal=37%
GOMF_PROTEIN_SERINE_KINASE_ACTIVITY	GOMF_PROTEIN_SERINE_KINASE_ACTIVITY		344	0.421775	1.58179	0	0.0653074	1	4644	tags=36%, list=15%, signal=42%
HP_ABNORMAL_ATRIOVENTRICULAR_VALVE_MORPHOLOGY	HP_ABNORMAL_ATRIOVENTRICULAR_VALVE_MORPHOLOGY		145	0.459423	1.58136	0	0.0655229	1	4395	tags=38%, list=15%, signal=44%
GOBP_POSITIVE_REGULATION_OF_PROTEIN_POLYMERIZATION	GOBP_POSITIVE_REGULATION_OF_PROTEIN_POLYMERIZATION		83	0.499434	1.58132	0.00585938	0.0654667	1	4619	tags=46%, list=15%, signal=54%
GOMF_UBIQUITIN_LIKE_PROTEIN_CONJUGATING_ENZYME_ACTIVITY	GOMF_UBIQUITIN_LIKE_PROTEIN_CONJUGATING_ENZYME_ACTIVITY		38	0.572903	1.58091	0.00583658	0.0657056	1	5285	tags=47%, list=17%, signal=57%
GOBP_POSITIVE_REGULATION_OF_PROTEIN_CONTAINING_COMPLEX_ASSEMBLY	GOBP_POSITIVE_REGULATION_OF_PROTEIN_CONTAINING_COMPLEX_ASSEMBLY		178	0.448734	1.58066	0	0.065808	1	3740	tags=37%, list=12%, signal=42%
HP_NEOPLASM_OF_THE_LIVER	HP_NEOPLASM_OF_THE_LIVER		113	0.481995	1.58019	0.0019084	0.0660254	1	4263	tags=34%, list=14%, signal=39%
GOBP_POSITIVE_REGULATION_OF_PROTEIN_EXPORT_FROM_NUCLEUS	GOBP_POSITIVE_REGULATION_OF_PROTEIN_EXPORT_FROM_NUCLEUS		18	0.674773	1.58016	0.0178571	0.0659528	1	2550	tags=50%, list=8%, signal=55%
HP_DUPLICATED_COLLECTING_SYSTEM	HP_DUPLICATED_COLLECTING_SYSTEM		19	0.648552	1.58015	0.0229885	0.0658757	1	5372	tags=63%, list=18%, signal=77%
GOCC_DYSTROPHIN_ASSOCIATED_GLYCOPROTEIN_COMPLEX	GOCC_DYSTROPHIN_ASSOCIATED_GLYCOPROTEIN_COMPLEX		15	0.688246	1.58012	0.00970874	0.0657987	1	3959	tags=53%, list=13%, signal=61%
HP_SLENDER_BUILD	HP_SLENDER_BUILD		27	0.607699	1.57975	0.012844	0.0659352	1	4124	tags=44%, list=14%, signal=51%
HP_ABNORMAL_LARGE_INTESTINE_MORPHOLOGY	HP_ABNORMAL_LARGE_INTESTINE_MORPHOLOGY		251	0.434394	1.57957	0	0.0659807	1	4160	tags=35%, list=14%, signal=40%
HP_PHENOTYPIC_VARIABILITY	HP_PHENOTYPIC_VARIABILITY		355	0.420404	1.57935	0	0.0660309	1	5308	tags=35%, list=18%, signal=42%
HP_PROGRESSIVE_SENSORINEURAL_HEARING_IMPAIRMENT	HP_PROGRESSIVE_SENSORINEURAL_HEARING_IMPAIRMENT		39	0.568352	1.57924	0.0114723	0.0660287	1	5708	tags=44%, list=19%, signal=54%
HP_TRIANGULAR_SHAPED_PHALANGES_OF_THE_HAND	HP_TRIANGULAR_SHAPED_PHALANGES_OF_THE_HAND		220	0.441968	1.5792	0	0.0659616	1	3755	tags=38%, list=12%, signal=43%
GOBP_FIBROBLAST_MIGRATION	GOBP_FIBROBLAST_MIGRATION		53	0.531709	1.5792	0.00739372	0.0658741	1	3027	tags=43%, list=10%, signal=48%
HP_NEOPLASM_OF_THE_NERVOUS_SYSTEM	HP_NEOPLASM_OF_THE_NERVOUS_SYSTEM		166	0.459522	1.57917	0	0.0658011	1	5165	tags=45%, list=17%, signal=54%
GOCC_CELL_CELL_JUNCTION	GOCC_CELL_CELL_JUNCTION		452	0.416622	1.57827	0	0.0663108	1	4012	tags=34%, list=13%, signal=39%
GOCC_ENDOPLASMIC_RETICULUM_TUBULAR_NETWORK	GOCC_ENDOPLASMIC_RETICULUM_TUBULAR_NETWORK		24	0.615655	1.57768	0.00907441	0.066607	1	4380	tags=50%, list=14%, signal=58%
HP_GAIT_ATAXIA	HP_GAIT_ATAXIA		199	0.450704	1.57741	0.00181488	0.0666951	1	3754	tags=32%, list=12%, signal=36%
HP_MYOPATHY	HP_MYOPATHY		291	0.428812	1.57707	0	0.0668614	1	4124	tags=32%, list=14%, signal=37%
HP_FLAT_CORNEA	HP_FLAT_CORNEA		22	0.636989	1.5767	0.0152672	0.0670257	1	5378	tags=55%, list=18%, signal=66%
HP_ORAL_LEUKOPLAKIA	HP_ORAL_LEUKOPLAKIA		19	0.664811	1.57608	0.0272904	0.0673085	1	5261	tags=63%, list=17%, signal=76%
HP_URETHRAL_STENOSIS	HP_URETHRAL_STENOSIS		50	0.534971	1.57531	0.00178253	0.0677377	1	5378	tags=50%, list=18%, signal=61%
HP_ABNORMAL_PROSTATE_MORPHOLOGY	HP_ABNORMAL_PROSTATE_MORPHOLOGY		38	0.569904	1.57485	0.0182927	0.067963	1	4263	tags=55%, list=14%, signal=64%
HP_STROKE	HP_STROKE		154	0.453924	1.57433	0	0.0682259	1	3992	tags=29%, list=13%, signal=33%
HP_REDUCED_SYSTOLIC_FUNCTION	HP_REDUCED_SYSTOLIC_FUNCTION		15	0.68597	1.57396	0.0255403	0.0684138	1	1809	tags=40%, list=6%, signal=43%
GOBP_PLATELET_AGGREGATION	GOBP_PLATELET_AGGREGATION		64	0.516079	1.57393	0.00589391	0.0683368	1	3785	tags=34%, list=13%, signal=39%
GOCC_U2_SNRNP	GOCC_U2_SNRNP		27	0.614151	1.5736	0.0152964	0.0684836	1	5840	tags=70%, list=19%, signal=87%
GOBP_MITOTIC_G2_DNA_DAMAGE_CHECKPOINT_SIGNALING	GOBP_MITOTIC_G2_DNA_DAMAGE_CHECKPOINT_SIGNALING		34	0.570442	1.57287	0.0116505	0.0689165	1	4690	tags=50%, list=15%, signal=59%
HP_ABNORMAL_BLISTERING_OF_THE_SKIN	HP_ABNORMAL_BLISTERING_OF_THE_SKIN		100	0.487233	1.57285	0.00371747	0.0688394	1	4996	tags=42%, list=17%, signal=50%
HP_GASTROINTESTINAL_ATRESIA	HP_GASTROINTESTINAL_ATRESIA		69	0.510178	1.57277	0.00378072	0.068798	1	4039	tags=41%, list=13%, signal=47%
HP_ABNORMAL_GLOMERULAR_MESANGIUM_MORPHOLOGY	HP_ABNORMAL_GLOMERULAR_MESANGIUM_MORPHOLOGY		41	0.555877	1.57267	0.00914077	0.068769	1	3785	tags=46%, list=13%, signal=53%
GOBP_POSITIVE_REGULATION_OF_CELLULAR_RESPONSE_TO_TRANSFORMING_GROWTH_FACTOR_BETA_STIMULUS	GOBP_POSITIVE_REGULATION_OF_CELLULAR_RESPONSE_TO_TRANSFORMING_GROWTH_FACTOR_BETA_STIMULUS		28	0.58866	1.57248	0.0115607	0.0688079	1	4354	tags=36%, list=14%, signal=42%
HP_LEIOMYOSARCOMA	HP_LEIOMYOSARCOMA		29	0.593203	1.5712	0.0168856	0.0696026	1	2785	tags=45%, list=9%, signal=49%
HP_CONTRACTURES_OF_THE_JOINTS_OF_THE_UPPER_LIMBS	HP_CONTRACTURES_OF_THE_JOINTS_OF_THE_UPPER_LIMBS		286	0.426345	1.57094	0	0.0696787	1	3292	tags=31%, list=11%, signal=34%
GOCC_CYTOPLASMIC_STRESS_GRANULE	GOCC_CYTOPLASMIC_STRESS_GRANULE		83	0.491982	1.57028	0.00554529	0.0700417	1	5785	tags=48%, list=19%, signal=59%
GOCC_PRECATALYTIC_SPLICEOSOME	GOCC_PRECATALYTIC_SPLICEOSOME		53	0.532827	1.56994	0.00537634	0.0701844	1	5840	tags=57%, list=19%, signal=70%
HP_OLIGOHYDRAMNIOS	HP_OLIGOHYDRAMNIOS		143	0.455499	1.56979	0	0.0701843	1	3125	tags=29%, list=10%, signal=33%
GOBP_GMP_METABOLIC_PROCESS	GOBP_GMP_METABOLIC_PROCESS		27	0.602838	1.5693	0.0298211	0.0704302	1	6255	tags=63%, list=21%, signal=79%
GOBP_NEGATIVE_REGULATION_OF_VASCULATURE_DEVELOPMENT	GOBP_NEGATIVE_REGULATION_OF_VASCULATURE_DEVELOPMENT		103	0.481574	1.56886	0.0035524	0.0706742	1	3525	tags=32%, list=12%, signal=36%
GOBP_NEGATIVE_REGULATION_OF_ION_TRANSMEMBRANE_TRANSPORTER_ACTIVITY	GOBP_NEGATIVE_REGULATION_OF_ION_TRANSMEMBRANE_TRANSPORTER_ACTIVITY		67	0.510891	1.56862	0.0117878	0.0707501	1	3046	tags=30%, list=10%, signal=33%
GOBP_POSITIVE_REGULATION_OF_DNA_REPAIR	GOBP_POSITIVE_REGULATION_OF_DNA_REPAIR		122	0.468634	1.56838	0.0018018	0.0708165	1	4690	tags=39%, list=15%, signal=45%
HP_ARTERIAL_STENOSIS	HP_ARTERIAL_STENOSIS		89	0.49327	1.56837	0.00359066	0.0707336	1	4160	tags=36%, list=14%, signal=42%
GOMF_NUCLEASE_ACTIVITY	GOMF_NUCLEASE_ACTIVITY		197	0.442789	1.56816	0.0017301	0.0708059	1	4507	tags=34%, list=15%, signal=39%
HP_FACIAL_ASYMMETRY	HP_FACIAL_ASYMMETRY		124	0.463739	1.56811	0	0.0707369	1	3075	tags=35%, list=10%, signal=38%
GOCC_RNAI_EFFECTOR_COMPLEX	GOCC_RNAI_EFFECTOR_COMPLEX		121	0.468901	1.56798	0	0.0707377	1	7978	tags=25%, list=26%, signal=34%
GOBP_OLIGODENDROCYTE_DIFFERENTIATION	GOBP_OLIGODENDROCYTE_DIFFERENTIATION		85	0.491298	1.56722	0.00562852	0.0711804	1	1775	tags=21%, list=6%, signal=22%
GOBP_REGULATION_OF_ANOIKIS	GOBP_REGULATION_OF_ANOIKIS		25	0.611649	1.56713	0.0268336	0.0711488	1	2044	tags=32%, list=7%, signal=34%
GOCC_HISTONE_METHYLTRANSFERASE_COMPLEX	GOCC_HISTONE_METHYLTRANSFERASE_COMPLEX		60	0.513288	1.56707	0.00581395	0.0710992	1	6433	tags=52%, list=21%, signal=65%
HP_SKIN_ULCER	HP_SKIN_ULCER		116	0.474029	1.56654	0	0.0713772	1	4486	tags=37%, list=15%, signal=43%
GOBP_HEMOSTASIS	GOBP_HEMOSTASIS		207	0.436186	1.5661	0.00172117	0.071603	1	3785	tags=29%, list=13%, signal=32%
HP_URINARY_TRACT_NEOPLASM	HP_URINARY_TRACT_NEOPLASM		130	0.459556	1.56548	0	0.0719393	1	4376	tags=43%, list=14%, signal=50%
GOBP_REGULATION_OF_SPINDLE_ASSEMBLY	GOBP_REGULATION_OF_SPINDLE_ASSEMBLY		31	0.596729	1.56419	0.00934579	0.0727727	1	2596	tags=42%, list=9%, signal=46%
GOBP_PROTEIN_LOCALIZATION_TO_CHROMATIN	GOBP_PROTEIN_LOCALIZATION_TO_CHROMATIN		34	0.591625	1.56349	0.00803213	0.0731712	1	2596	tags=35%, list=9%, signal=39%
GOCC_PHOSPHATASE_COMPLEX	GOCC_PHOSPHATASE_COMPLEX		55	0.524455	1.56201	0.0160966	0.0741653	1	5535	tags=49%, list=18%, signal=60%
GOBP_REGULATION_OF_SISTER_CHROMATID_COHESION	GOBP_REGULATION_OF_SISTER_CHROMATID_COHESION		20	0.645622	1.56178	0.0247619	0.0742499	1	3779	tags=50%, list=12%, signal=57%
GOBP_REGULATION_OF_BINDING	GOBP_REGULATION_OF_BINDING		343	0.422629	1.56072	0	0.0748944	1	5021	tags=37%, list=17%, signal=44%
GOBP_ACTIN_FILAMENT_BASED_TRANSPORT	GOBP_ACTIN_FILAMENT_BASED_TRANSPORT		20	0.647903	1.56069	0.0145228	0.0748167	1	1658	tags=40%, list=5%, signal=42%
GOBP_RESPONSE_TO_HYDROGEN_PEROXIDE	GOBP_RESPONSE_TO_HYDROGEN_PEROXIDE		115	0.472592	1.56057	0.00181818	0.0748077	1	3670	tags=37%, list=12%, signal=42%
GOBP_PROTEIN_MONOUBIQUITINATION	GOBP_PROTEIN_MONOUBIQUITINATION		82	0.49486	1.56001	0.00192678	0.0751485	1	5285	tags=48%, list=17%, signal=57%
GOBP_NEGATIVE_REGULATION_OF_CATION_CHANNEL_ACTIVITY	GOBP_NEGATIVE_REGULATION_OF_CATION_CHANNEL_ACTIVITY		43	0.540053	1.55947	0.00392157	0.0754531	1	2714	tags=30%, list=9%, signal=33%
GOBP_REGULATION_OF_CELLULAR_RESPONSE_TO_GROWTH_FACTOR_STIMULUS	GOBP_REGULATION_OF_CELLULAR_RESPONSE_TO_GROWTH_FACTOR_STIMULUS		288	0.424099	1.55894	0	0.0757318	1	2947	tags=25%, list=10%, signal=28%
GOBP_MUSCLE_ADAPTATION	GOBP_MUSCLE_ADAPTATION		97	0.476711	1.55877	0.003663	0.075793	1	4275	tags=42%, list=14%, signal=49%
GOBP_KILLING_OF_CELLS_OF_ANOTHER_ORGANISM	GOBP_KILLING_OF_CELLS_OF_ANOTHER_ORGANISM		22	0.640747	1.55858	0.0194175	0.0758527	1	3356	tags=27%, list=11%, signal=31%
GOCC_CARBOXY_TERMINAL_DOMAIN_PROTEIN_KINASE_COMPLEX	GOCC_CARBOXY_TERMINAL_DOMAIN_PROTEIN_KINASE_COMPLEX		18	0.663495	1.55856	0.028463	0.075773	1	4211	tags=50%, list=14%, signal=58%
GOBP_CELL_COMMUNICATION_INVOLVED_IN_CARDIAC_CONDUCTION	GOBP_CELL_COMMUNICATION_INVOLVED_IN_CARDIAC_CONDUCTION		55	0.52038	1.55854	0.00749064	0.0756951	1	2189	tags=22%, list=7%, signal=23%
GOBP_EPIGENETIC_REGULATION_OF_GENE_EXPRESSION	GOBP_EPIGENETIC_REGULATION_OF_GENE_EXPRESSION		136	0.458107	1.5583	0	0.0757737	1	4229	tags=35%, list=14%, signal=40%
[truncated: 4,314 more rows]

## Sheet: RNAseq_GO_down
NAME	GS<br> follow link to MSigDB	GS DETAILS	SIZE	ES	NES	NOM p-val	FDR q-val	FWER p-val	RANK AT MAX	LEADING EDGE
[truncated: 3,050 more rows]

## Sheet: RNAseq_PATHWAYS_up
NAME	GS<br> follow link to MSigDB	GS DETAILS	SIZE	ES	NES	NOM p-val	FDR q-val	FWER p-val	RANK AT MAX	LEADING EDGE
[truncated: 1,390 more rows]

[truncated: 5 more sheets: RNAseq_PATHWAYS_down, RNAseq_PERTURBATION_up, RNAseq_PERTURBATION_down, RNAseq_ONCOSIGNATURE_up, RNAseq_ONCOSIGNATURE_down]
