# Supplementary material for: CRISPR targeting of FOXL2 c.402C>G mutation reduces malignant phenotype in granulosa tumor cells and identifies anti‐tumoral compounds
Source: Mol Oncol. 2025 Jan 8;19(4):1092–116. doi: 10.1002/1878-0261.13799 (PMC11977662; doi:10.1002/1878-0261.13799)
Supplement: Supplementary file 14 — Table S6. List of the DEPs found in KGN clones when compared with CRISPR ones. [file MOL2-19-1092-s009.xlsx]

## Sheet: Summary
Supplementary Table 6. List of the DEPs found in KGN clones when compared with CRISPR ones.
Clones included in the proteomic study:
Clone	Group	Genotype
K_E1_α	PARENTAL	WT/ c.402C>G
K_E1_β	PARENTAL	WT/ c.402C>G
K_E1_σ	PARENTAL	WT/ c.402C>G
K_E1_ω	PARENTAL	WT/ c.402C>G
K_E1_sg13_8	CRISPR	WT / c.[397_398GC>TT];[399_402del]; [404_406AAG>CCA]
K_E1_sg13_15	CRISPR	WT / c. 399delC
K_E1_sg13_20	CRISPR	WT / c. 399delC
K_E1_sg14_I	CRISPR	WT / c.405delA
K_E1_sg14_IV	CRISPR	WT / c.396_403del
Differentially expressed proteins (2nd sheet)
List of genes and proteins differentially expressed in PARENTAL clones vs. CRISPR clones
Analysis filters:
log2FoldChange ≥±1.5
padj ≤0.05
Expression Raw Data (2nd sheet)
Raw data of the expression of genes/proteins in PARENTAL clones vs. CRISPR clones
Differentially expressed genes (3rd sheet)
List of genes/proteins differentially expressed in PARENTAL clones vs. CRISPR clones
Analysis filters:
log2FoldChange ≥±1.5
padj ≤0.05
Genes/proteins in red are upregulated
Genes/proteins in blue are downregulated
RNAseq GO terms (4th and 5th sheets)
GSEA results from ranked genes/proteins for GO terms
RNAseq PATHWAY terms (6th and 7th sheets)
GSEA results from ranked genes/proteins for PATHWAY terms
RNAseq PERTURBATION terms (8th and 9th sheets)
GSEA results from ranked genes/proteins for PERTURBATION terms
RNAseq ONCOSIGNATURE terms (10th and 11th sheets)
GSEA results from ranked genes/proteins for ONCOSIGNATURE terms

## Sheet: Expression Raw Data
Gene	Protein	FC	log2FC	PValue	FDR	Dysregulation
RARRES2	Q99969	62.7054	5.97052	0.00758067	0.0278206	Upregulated
FABP3	P05413	22.6473	4.50127	0.00373419	0.017276	Upregulated
KDELC2	Q7Z4H8	21.049	4.39568	0.0427159	0.0974989	NA
LMOD1	P29536	17.3334	4.11548	3.35e-05	0.00117764	Upregulated
H1F0	P07305	16.9363	4.08205	0.0198649	0.0556067	NA
HSPB1	P04792	13.6759	3.77357	0.0336323	0.081917	NA
COL1A2	P08123	12.9626	3.69629	0.0144384	0.0441794	Upregulated
CSPG4	Q6UVK1	9.52637	3.25193	0.000557047	0.00497665	Upregulated
CAV1	Q03135	9.47641	3.24434	5.4e-07	0.000429854	Upregulated
SGCD	Q92629	9.21974	3.20473	0.0250759	0.0655262	NA
ALDH1L2	Q3SY69	8.81815	3.14048	0.0135744	0.0423588	Upregulated
TAGLN	Q01995	8.23389	3.04157	6.88e-05	0.00154708	Upregulated
ALDH2	P05091	7.41962	2.89135	0.00824714	0.0294534	Upregulated
PTN	P21246	7.41	2.88947	3.56e-06	0.000603293	Upregulated
TNC	P24821	7.40322	2.88815	0.000626559	0.00538106	Upregulated
MCAM	P43121	7.25434	2.85885	0.000152938	0.00246978	Upregulated
CD99	P14209	6.80316	2.76621	0.000383051	0.00402962	Upregulated
PODXL	O00592	6.65887	2.73528	0.000124967	0.00221826	Upregulated
SDPR	O95810	6.27584	2.64981	0.000151045	0.0024553	Upregulated
COL8A1	P27658	6.25082	2.64405	0.0174313	0.0509113	Upregulated
CD36	P16671	6.11578	2.61254	0.00425912	0.0189006	Upregulated
CYSTM1	Q9H1C7	5.66075	2.50099	0.000304802	0.00357515	Upregulated
FLNC	Q14315	5.64639	2.49733	4.64e-05	0.00126755	Upregulated
COL1A1	P02452	5.61725	2.48986	0.00764883	0.0279507	Upregulated
NCALD	P61601	5.55153	2.47289	0.000223538	0.00299712	Upregulated
CAV2	P51636	5.43766	2.44299	3.22e-05	0.00116921	Upregulated
TPST2	O60704	4.99222	2.31968	0.00107298	0.00755212	Upregulated
ALDH1B1	P30837	4.68126	2.2269	3.35e-05	0.00117764	Upregulated
LCP1	P13796	4.37466	2.12917	0.000190575	0.00278407	Upregulated
ENAM	Q9NRM1	4.19874	2.06996	0.00169656	0.0103535	Upregulated
SORBS1	Q9BX66	4.18866	2.06649	0.000439792	0.00442397	Upregulated
GAS6	Q14393	4.18445	2.06504	5.42e-05	0.00135334	Upregulated
TMEM173	Q86WV6	4.1181	2.04198	1.18e-06	0.000541356	Upregulated
SLC44A2	Q8IWA5	4.11389	2.0405	0.00232126	0.0126579	Upregulated
HSPA2	P54652	4.0236	2.00849	0.000127904	0.00225035	Upregulated
RAB29	O14966	3.97873	1.99231	0.026907	0.0688232	NA
FSTL1	Q12841	3.92738	1.97357	0.0103751	0.0346772	Upregulated
GLS	O94925	3.9259	1.97302	0.000831866	0.00647844	Upregulated
JPH2	Q9BR39	3.87367	1.9537	0.000762138	0.00609507	Upregulated
IGFBP5	P24593	3.86134	1.9491	0.0032991	0.0157458	Upregulated
MOSPD2	Q8NHP6	3.8007	1.92627	5.17e-05	0.00134227	Upregulated
ALCAM	Q13740	3.77928	1.91811	1.5e-05	0.000877855	Upregulated
LPL	P06858	3.68267	1.88075	0.0604589	0.126324	NA
SLMAP	Q14BN4	3.6712	1.87625	0.0103417	0.0345995	Upregulated
FAS	P25445	3.52965	1.81953	5.79e-05	0.0014006	Upregulated
MYOF	Q9NZM1	3.51451	1.81332	6.47e-07	0.000429854	Upregulated
EPHA3	P29320	3.44585	1.78486	0.00993304	0.0336464	Upregulated
PTRF	Q6NZI2	3.43549	1.78052	8.65e-06	0.000723166	Upregulated
JAG1	P78504	3.30086	1.72284	1.1e-07	0.00021843	Upregulated
COL4A1	P02462	3.28927	1.71777	0.00290326	0.0145463	Upregulated
HIP1	O00291	3.20284	1.67935	0.000193039	0.00278407	Upregulated
GPC4	O75487	3.11899	1.64108	1.87e-05	0.000932237	Upregulated
GPC1	P35052	3.11726	1.64028	0.00807593	0.0290501	Upregulated
SORT1	Q99523	3.06845	1.61751	2.72e-06	0.000603293	Upregulated
RPLP2	P05387	3.0271	1.59794	6.13e-05	0.00145542	Upregulated
ENPP1	P22413	3.0208	1.59493	0.0114629	0.0372522	Upregulated
TPM1	P09493	3.01537	1.59234	0.0010233	0.00729835	Upregulated
CPA4	Q9UI42	2.97566	1.57321	0.000497749	0.00471876	Upregulated
LEPREL2	Q8IVL6	2.97423	1.57252	0.0937336	0.175739	NA
FCGRT	P55899	2.97288	1.57186	4.57e-05	0.00126755	Upregulated
PLOD3	O60568	2.95185	1.56162	1.3e-05	0.000826774	Upregulated
C12orf43	Q96C57	2.93486	1.55329	0.0236908	0.0628184	NA
ITGA5	P08648	2.92645	1.54915	0.000121886	0.00217001	Upregulated
PROS1	P07225	2.92124	1.54658	0.000243567	0.00315372	Upregulated
P4HA1	P13674	2.89717	1.53465	0.00315083	0.0153612	Upregulated
SLC43A3	Q8NBI5	2.89285	1.53249	0.0258609	0.0668251	NA
MYL9	P24844	2.86784	1.51996	0.00985455	0.0334563	Upregulated
PTGIS	Q16647	2.84997	1.51095	0.00196747	0.0113167	Upregulated
NT5E	P21589	2.84479	1.50832	0.000333184	0.00373297	Upregulated
CIC	Q96RK0	2.83575	1.50373	0.00794078	0.0287	Upregulated
SOAT1	P35610	2.81436	1.49281	1.04e-05	0.000752859	Upregulated
CD274	Q9NZQ7	2.80798	1.48953	0.000232837	0.00308148	Upregulated
MAP1A	P78559	2.80743	1.48925	0.109955	0.197523	NA
SDC2	P34741	2.80003	1.48544	0.00109619	0.00762493	Upregulated
BCAP29	Q9UHQ4	2.7752	1.47259	9.36e-05	0.00184857	Upregulated
DKK3	Q9UBP4	2.75947	1.46439	0.00117329	0.0080489	Upregulated
SEMA7A	O75326	2.75742	1.46332	0.110649	0.198532	NA
NEFL	P07196	2.75256	1.46077	0.338726	0.462089	NA
VLDLR	P98155	2.74519	1.45691	0.0379709	0.0895963	NA
SERPINE2	P07093	2.73973	1.45403	0.533422	0.643722	NA
RAB11FIP1	Q6WKZ4	2.71671	1.44186	0.134966	0.230808	NA
VCAN	P13611	2.68469	1.42476	8.7e-06	0.000723166	Upregulated
FMN2	Q9NZ56	2.67002	1.41685	0.0034295	0.0161719	Upregulated
KMT2C	Q8NEZ4	2.63925	1.40013	0.000534204	0.00490488	Upregulated
TRAPPC9	Q96Q05	2.61058	1.38437	0.0225187	0.0607608	NA
RNASET2	O00584	2.59966	1.37832	0.00289433	0.0145373	Upregulated
PPL	O60437	2.59315	1.3747	0.000157934	0.00251267	Upregulated
LMO7	Q8WWI1	2.58942	1.37263	0.001915	0.0111035	Upregulated
SYNE3	Q6ZMZ3	2.58469	1.36999	0.150866	0.251667	NA
RAB3B	P20337	2.57763	1.36604	0.00327487	0.0157225	Upregulated
HMOX1	P09601	2.57643	1.36537	0.00287887	0.0144945	Upregulated
ADAM23	O75077	2.57573	1.36498	5.18e-06	0.00062265	Upregulated
SLC4A2	P04920	2.56412	1.35847	5.4e-06	0.00062265	Upregulated
TMEM47	Q9BQJ4	2.55827	1.35517	0.000235986	0.00311627	Upregulated
UBN2	Q6ZU65	2.55195	1.3516	0.106617	0.193358	NA
LOX	P28300	2.53679	1.34301	0.00634043	0.0247285	Upregulated
IGF2BP3	O00425	2.53283	1.34075	0.0418222	0.0958545	NA
ANXA2;ANXA2P2	P07355;A6NMY6	2.48489	1.31318	0.0191841	0.0541829	Upregulated
RRM2	P31350	2.47967	1.31015	0.0113007	0.0369404	Upregulated
APOL2	Q9BQE5	2.47565	1.30781	0.0021511	0.0119684	Upregulated
TPCN1	Q9ULQ1	2.46533	1.30178	4.8e-05	0.00129337	Upregulated
SNX13	Q9Y5W8	2.4609	1.29919	0.096299	0.179068	NA
NFXL1	Q6ZNB6	2.45145	1.29363	0.00986631	0.0334772	Upregulated
TFRC	P02786	2.44464	1.28962	2.67e-05	0.00108507	Upregulated
CDH11	P55287	2.43502	1.28393	2.69e-06	0.000603293	Upregulated
GALNT11	Q8NCW6	2.42082	1.2755	0.000813184	0.00635048	Upregulated
PGRMC1	O00264	2.41928	1.27457	1.91e-05	0.000932237	Upregulated
HSD3B7	Q9H2F3	2.41878	1.27428	0.00431426	0.0189749	Upregulated
CHSY3	Q70JA7	2.41567	1.27242	0.00857843	0.0303108	Upregulated
ATP2B4	P23634	2.41483	1.27192	2.11e-05	0.000978996	Upregulated
ARID5B	Q14865	2.39913	1.26251	5.31e-05	0.00134754	Upregulated
COL18A1	P39060	2.38999	1.257	0.00188002	0.0110042	Upregulated
TIMP2	P16035	2.3732	1.24683	0.00202443	0.0115478	Upregulated
TGFBI	Q15582	2.37177	1.24596	0.0247482	0.0648745	NA
STAR	P49675	2.35092	1.23322	0.342295	0.465789	NA
ITGA6	P23229	2.34885	1.23195	0.0117955	0.0379767	Upregulated
COL3A1	P02461	2.34822	1.23157	0.047582	0.10542	NA
SLC5A3	P53794	2.34347	1.22865	0.0290374	0.073292	NA
ACAD10	Q6JQN1	2.33851	1.22559	0.000311451	0.0036022	Upregulated
DPP7	Q9UHL4	2.33738	1.22489	0.382837	0.505101	NA
SERPINH1	P50454	2.33648	1.22433	3.55e-05	0.00118262	Upregulated
PIBF1	Q8WXW3	2.32532	1.21743	0.0669874	0.136531	NA
FN1	P02751	2.32438	1.21684	0.00208961	0.0117703	Upregulated
PRSS23	O95084	2.31357	1.21012	0.00132486	0.00867102	Upregulated
THBS1	P07996;CON__Q28194	2.30269	1.20332	0.0365055	0.0869678	NA
GSTM2	P28161	2.29017	1.19546	0.140003	0.237386	NA
SCD	O00767	2.28721	1.19359	0.0800721	0.155517	NA
COMT	P21964	2.28421	1.1917	0.00166604	0.0102253	Upregulated
MFSD8	Q8NHS3	2.27922	1.18854	0.0340731	0.0827549	NA
NOL11	Q9H8H0	2.27606	1.18654	0.0539172	0.115686	NA
CD81	P60033	2.25388	1.17241	0.000164921	0.00256473	Upregulated
PI4KB	Q9UBF8	2.25271	1.17166	0.114638	0.204278	NA
PFN2	P35080	2.2527	1.17166	0.14294	0.24134	NA
SGCE	O43556	2.24972	1.16974	0.128452	0.22296	NA
ZNF800	Q2TB10	2.24646	1.16765	1.3e-05	0.000826774	Upregulated
AHNAK2	Q8IVF2	2.23925	1.16302	0.0765932	0.150569	NA
SLC1A1	P43005	2.23317	1.1591	0.00354348	0.0165862	Upregulated
CNPY4	Q8N129	2.23267	1.15877	0.000305875	0.00358072	Upregulated
PLXNA3	P51805	2.2326	1.15872	0.0486385	0.106977	NA
KAT8	Q9H7Z6	2.23241	1.1586	0.0228972	0.0614772	NA
ATP1B1	P05026	2.2268	1.15497	4.84e-06	0.000603293	Upregulated
GALNT6	Q8NCL4	2.22632	1.15466	0.00306757	0.0151168	Upregulated
COL4A2	P08572	2.21381	1.14653	0.00395858	0.0178987	Upregulated
DHX32	Q7L7V1	2.2094	1.14365	0.0557117	0.118516	NA
MAP1B	P46821	2.20936	1.14363	0.000246799	0.00317699	Upregulated
EFEMP1	Q12805	2.20712	1.14217	0.0244516	0.064266	NA
CALU	O43852	2.20071	1.13797	0.000177076	0.00266415	Upregulated
ANO10	Q9NW15	2.19914	1.13694	1.91e-05	0.000932237	Upregulated
RAB22A	Q9UL26	2.19834	1.13642	0.0354118	0.0851078	NA
SLC29A1	Q99808	2.1943	1.13376	1.68e-05	0.000920042	Upregulated
VKORC1L1	Q8N0U8	2.1939	1.1335	0.000384107	0.0040311	Upregulated
POR	P16435	2.19388	1.13348	1.01e-05	0.000752859	Upregulated
SYNPO2	Q9UMS6	2.1874	1.12922	0.0111503	0.0365953	Upregulated
CRTAP	O75718	2.18606	1.12833	0.00983514	0.0334461	Upregulated
HSPA12B	Q96MM6	2.18348	1.12663	0.00221147	0.0122039	Upregulated
GNG5	A0A804HLA8;P63218	2.17793	1.12296	0.000426345	0.00435221	Upregulated
STOM	P27105	2.17566	1.12145	3.89e-05	0.0011873	Upregulated
TMEM68	Q96MH6	2.17456	1.12072	0.00323448	0.0155923	Upregulated
HSPG2	P98160	2.17223	1.11918	0.00543852	0.0222373	Upregulated
RELL1	Q8IUW5	2.16754	1.11606	0.0388529	0.0907884	NA
ZBTB20	Q9HC78	2.16639	1.1153	0.0242415	0.0638542	NA
CDH13	P55290	2.16218	1.11249	0.000215443	0.00292241	Upregulated
SLC35D1	Q9NTN3	2.16186	1.11227	0.000832941	0.00647844	Upregulated
ATL3	Q6DD88	2.1605	1.11137	1.87e-05	0.000932237	Upregulated
MUC19	Q7Z5P9	2.15869	1.11016	4.1e-05	0.00121364	Upregulated
YEATS2	Q9ULM3	2.15645	1.10866	0.0643085	0.132527	NA
CYB5R3	P00387	2.15583	1.10824	0.00162104	0.010028	Upregulated
POFUT2	Q9Y2G5	2.15143	1.1053	0.00126712	0.00845031	Upregulated
CALD1	Q05682	2.14412	1.10039	0.00852118	0.030162	Upregulated
ITGB5	P18084	2.14391	1.10024	0.00191733	0.0111035	Upregulated
MT-CO1	P00395	2.14254	1.09932	0.0185075	0.0527955	Upregulated
OAT	P04181	2.14149	1.09861	1.03e-06	0.00053218	Upregulated
TPRA1	Q86W33	2.13971	1.09741	0.115415	0.204849	NA
MICAL2	O94851	2.13845	1.09657	0.00179437	0.0106527	Upregulated
DPM1	O60762	2.13734	1.09582	0.00108546	0.00757516	Upregulated
NLGN2	Q8NFZ4	2.13561	1.09465	0.058075	0.122283	NA
PDIA5	Q14554	2.13198	1.09219	0.00291258	0.01458	Upregulated
LTBR	P36941	2.13169	1.092	0.00504038	0.021085	Upregulated
RAB11FIP5	Q9BXF6	2.12892	1.09012	0.00815788	0.0291869	Upregulated
RPL22L1	Q6P5R6	2.12613	1.08823	1.07e-06	0.00053218	Upregulated
OCIAD2	Q56VL3	2.12427	1.08696	0.158693	0.262093	NA
DLD	P09622	2.12387	1.08669	2.05e-05	0.000977884	Upregulated
XIRP2	A4UGR9	2.11812	1.08278	0.0663962	0.135782	NA
PHF8	Q9UPP1	2.11632	1.08156	0.0329451	0.0807033	NA
CD46	P15529	2.114	1.07998	3.96e-05	0.00119764	Upregulated
KDM6A;UTY	O15550;O14607	2.10564	1.07426	0.0312149	0.077448	NA
TSPAN31	Q12999	2.10381	1.07301	0.0224261	0.0605655	NA
P4HA2	O15460	2.09323	1.06573	0.0146769	0.0447033	Upregulated
TSPAN4	O14817	2.09251	1.06523	3.08e-05	0.0011382	Upregulated
DYSF	O75923	2.08877	1.06265	0.000853218	0.00658668	Upregulated
TPM2	P07951	2.08481	1.05991	0.0288264	0.0728208	NA
PADI4	Q9UM07	2.0836	1.05908	8.88e-05	0.00178837	Upregulated
LMF2	Q9BU23	2.0818	1.05783	0.000412238	0.00423712	Upregulated
GLIPR2	Q9H4G4	2.07585	1.0537	4e-05	0.00120234	Upregulated
FAM134A	Q8NC44	2.07484	1.053	4.73e-06	0.000603293	Upregulated
MGST3	O14880	2.07174	1.05084	2.64e-07	0.000395183	Upregulated
STOML1	Q9UBI4	2.05855	1.04163	0.063934	0.132017	NA
SLC47A1	Q96FL8	2.0569	1.04047	0.00675054	0.0256332	Upregulated
LRP12	Q9Y561	2.05544	1.03945	0.00199431	0.0114163	Upregulated
MGARP	Q8TDB4	2.05115	1.03643	0.103125	0.188365	NA
ATP8B1	O43520	2.05078	1.03617	8.65e-05	0.00176782	Upregulated
PRKCG	P05129	2.04923	1.03508	0.00491958	0.0206955	Upregulated
TMEM246	Q9BRR3	2.04875	1.03475	0.0489631	0.107564	NA
F3	P13726	2.04747	1.03384	3.92e-05	0.00119019	Upregulated
KEAP1	Q14145	2.04004	1.0286	0.0351449	0.0846365	NA
CHSY1	Q86X52	2.03913	1.02795	0.109478	0.197198	NA
TADA1	Q96BN2	2.03797	1.02713	0.058397	0.122874	NA
RAP1B	P61224;A6NIZ1	2.03547	1.02536	1.04e-05	0.000752859	Upregulated
METTL7B	Q6UX53	2.03273	1.02342	0.00558013	0.0226461	Upregulated
TMEM120A	Q9BXJ8	2.03071	1.02198	0.0142135	0.0436944	Upregulated
TRMU	O75648	2.02952	1.02114	0.0754846	0.148928	NA
FKBP9	O95302	2.02429	1.01741	0.0341844	0.0829243	NA
RBM28	Q9NW13	2.02289	1.01642	6.69e-06	0.000634759	Upregulated
MAP4K3	Q8IVH8	2.01869	1.01342	0.0446251	0.100356	NA
FDXR	P22570	2.0168	1.01207	2.46e-05	0.00106434	Upregulated
EPB41L2	O43491	2.01659	1.01192	0.00665115	0.0254516	Upregulated
GALNT7	Q86SF2	2.01484	1.01066	0.000102969	0.00196793	Upregulated
ENDOD1	O94919	2.0105	1.00755	0.000162115	0.00255876	Upregulated
HABP4	Q5JVS0	2.00969	1.00697	0.000181761	0.0027008	Upregulated
NRP2	O60462	2.00839	1.00604	0.0675812	0.13753	NA
HACD2	Q6Y1H2	2.00617	1.00444	0.000100792	0.0019325	Upregulated
ALDH3A2	P51648	2.00484	1.00348	8.51e-06	0.000723166	Upregulated
KRT18	P05783	2.00185	1.00134	0.00136987	0.00884942	Upregulated
PCDHGA6;PCDHGA4	Q9Y5G7;Q9Y5G9	2.00099	1.00071	0.0461094	0.10319	NA
AHNAK	Q09666	2.00075	1.00054	0.00127795	0.00850354	Upregulated
S100A10	P60903	1.99913	0.99937	0.00864608	0.0304778	Upregulated
GALNT10	Q86SR1	1.99823	0.998724	0.00102012	0.00729835	Upregulated
IKBIP	Q70UQ0	1.99682	0.997703	4.3e-05	0.00124185	Upregulated
MGLL	Q99685	1.99552	0.996766	0.800582	0.861003	NA
TMEM30A	Q9NV96	1.9809	0.986155	6.39e-06	0.00062265	Upregulated
KIF15	Q9NS87	1.97748	0.983664	0.0267711	0.0687188	NA
PDIA4	P13667	1.97407	0.981172	6.45e-06	0.00062265	Upregulated
LDLR	P01130	1.97338	0.980671	0.00012722	0.00224493	Upregulated
MTHFD2	P13995	1.97237	0.979929	8.16e-05	0.00170127	Upregulated
ADAMTS1	Q9UHI8	1.97031	0.978422	0.220725	0.337347	NA
DDX10	Q13206	1.9696	0.9779	0.0189707	0.0536815	Upregulated
XPNPEP3	Q9NQH7	1.96914	0.977565	0.000856146	0.00658668	Upregulated
CCDC144CP;CCDC144B	Q8IYA2;Q3MJ40	1.96714	0.976097	0.00352916	0.0165424	Upregulated
HSD17B12	Q53GQ0	1.96625	0.975446	4.33e-05	0.00124185	Upregulated
NPTN	Q9Y639	1.95535	0.967424	3.45e-05	0.00118262	Upregulated
ECHDC3	Q96DC8	1.95461	0.966877	0.0821573	0.158639	NA
ZCWPW2	Q504Y3	1.95451	0.966805	2.21e-05	0.000983917	Upregulated
LAMA1	P25391	1.9528	0.965546	0.00432978	0.0189749	Upregulated
TSPAN5	P62079	1.95205	0.964991	0.0139044	0.0431411	Upregulated
TMEM175	Q9BSA9	1.95024	0.96365	0.147455	0.247205	NA
TM9SF3	Q9HD45	1.94733	0.961496	1.7e-06	0.000603293	Upregulated
ZGPAT	Q8N5A5	1.94527	0.95997	0.0394194	0.0917894	NA
ANXA5	P08758	1.94395	0.958994	1.7e-05	0.000923604	Upregulated
MYDGF	Q969H8	1.93997	0.956034	4.77e-06	0.000603293	Upregulated
C1GALT1	Q9NS00	1.937	0.953825	0.0216084	0.058916	NA
BID	P55957	1.93603	0.953105	0.1552	0.257462	NA
AMBRA1	Q9C0C7	1.93423	0.951761	0.0848086	0.162865	NA
MET	P08581	1.93031	0.948832	0.00259006	0.013591	Upregulated
CARS2	Q9HA77	1.92982	0.948467	2.75e-05	0.00109011	Upregulated
KRT9	P35527;CON__P35527	1.92927	0.948057	0.414147	0.534157	NA
TMUB2	Q71RG4	1.92745	0.946691	0.00175628	0.0105377	Upregulated
TRPV2	Q9Y5S1	1.92444	0.944439	1.97e-06	0.000603293	Upregulated
ZC3H7B	Q9UGR2	1.92286	0.943257	0.204089	0.31918	NA
CD151	P48509	1.91906	0.940399	6.85e-05	0.00154535	Upregulated
MATN2	O00339	1.91418	0.936723	0.000475415	0.0046276	Upregulated
NEXN	Q0ZGT2	1.91384	0.936468	0.00087424	0.00665357	Upregulated
ABHD13	Q7L211	1.91214	0.935186	0.0156612	0.0468743	Upregulated
TMCO3	Q6UWJ1	1.91204	0.935115	3.85e-05	0.00118262	Upregulated
PLOD1	Q02809	1.91113	0.934423	0.000202291	0.00284664	Upregulated
TSPAN10	Q9H1Z9	1.90868	0.932572	0.000192382	0.00278407	Upregulated
MDH2	P40926	1.90782	0.931923	2.59e-05	0.00108183	Upregulated
SFXN4	Q6P4A7	1.90769	0.931829	0.691975	0.772852	NA
ABCB4	P21439	1.90698	0.93129	0.000292194	0.00346051	Upregulated
COLGALT1	Q8NBJ5	1.90504	0.929822	2.14e-05	0.000982906	Upregulated
COL6A1	P12109	1.90492	0.929728	0.00237463	0.0128669	Upregulated
FDFT1	P37268	1.90454	0.929443	0.104831	0.190898	NA
MME	P08473	1.90032	0.926244	0.000973798	0.00714756	Upregulated
BNIP3L	O60238	1.90016	0.926121	0.0544803	0.116643	NA
CCDC85A	Q96PX6	1.8969	0.923643	0.100046	0.184034	NA
ZDHHC14	Q8IZN3	1.89622	0.923129	0.0128315	0.0404629	Upregulated
PRKD2;PRKD3	Q9BZL6;O94806	1.89609	0.923024	0.27867	0.399941	NA
APLP2	Q06481	1.89438	0.921724	0.000159952	0.0025313	Upregulated
MAP1LC3B2;MAP1LC3B;MAP1LC3A	A6NCE7;Q9GZQ8;Q9H492	1.89143	0.919478	4.97e-05	0.00131025	Upregulated
EMD	P50402	1.89141	0.919461	0.000128294	0.0022506	Upregulated
SC5D	O75845	1.89084	0.91903	0.000192609	0.00278407	Upregulated
RPS19BP1	Q86WX3	1.8906	0.918841	0.000106797	0.00200385	Upregulated
CKAP4	Q07065	1.89023	0.918558	0.00299085	0.0148437	Upregulated
SLC25A52	Q3SY17	1.88862	0.917329	0.0239002	0.0631599	NA
OMA1	Q96E52	1.88842	0.917181	6.43e-05	0.00149113	Upregulated
CYP51A1	Q16850	1.88807	0.916909	0.0153515	0.0462167	Upregulated
SEMG1;SEMG2	P04279;Q02383	1.88789	0.916777	8.69e-05	0.00176839	Upregulated
PHACTR4	Q8IZ21	1.88755	0.916513	0.0446068	0.100356	NA
SLC35D2	Q76EJ3	1.88013	0.91083	0.0487515	0.107178	NA
ABHD12	Q8N2K0	1.8774	0.908736	1.53e-05	0.000877855	Upregulated
SLC38A2	Q96QD8	1.8764	0.907969	0.0170055	0.0500381	Upregulated
SEC11C	Q9BY50	1.87629	0.907885	0.199068	0.313045	NA
SIDT2	Q8NBJ9	1.87326	0.905552	0.010311	0.0345378	Upregulated
CFAP97	Q9P2B7	1.87172	0.904362	0.00170664	0.0103857	Upregulated
ANXA6	P08133	1.87113	0.90391	0.00282424	0.0142691	Upregulated
M6PR	P20645	1.87108	0.903873	1.85e-06	0.000603293	Upregulated
CTGF	P29279	1.86965	0.902769	0.000226694	0.00301352	Upregulated
USP30	Q70CQ3	1.86964	0.902761	0.088863	0.168701	NA
LEPREL1	Q8IVL5	1.86699	0.900715	0.00282074	0.0142689	Upregulated
TM9SF4	Q92544	1.86666	0.900459	1.92e-05	0.000932237	Upregulated
CHCHD2;CHCHD2P9	Q9Y6H1;Q5T1J5	1.86628	0.900166	3.78e-05	0.00118262	Upregulated
GTF2I	P78347	1.86571	0.899722	0.000131442	0.00227251	Upregulated
WFS1	O76024	1.86571	0.899722	0.00469847	0.0200473	Upregulated
SRPK2	P78362	1.86507	0.899231	0.00254286	0.0134733	Upregulated
INF2	Q27J81	1.86457	0.898844	1.59e-05	0.000903766	Upregulated
RTN4	Q9NQC3	1.86426	0.8986	0.000438962	0.00442397	Upregulated
LCLAT1	Q6UWP7	1.86382	0.898266	0.00161644	0.0100202	Upregulated
MARS2	Q96GW9	1.86141	0.896392	0.0499983	0.109197	NA
GNB2	P62879	1.85745	0.89332	8.88e-06	0.000725107	Upregulated
DMD	P11532	1.85725	0.893172	0.0359885	0.0860574	NA
SEMA3C	Q99985	1.85569	0.891957	0.0523854	0.113347	NA
GABARAP	O95166	1.85553	0.891828	1.52e-05	0.000877855	Upregulated
ESYT2	A0FGR8	1.851	0.888309	1.5e-06	0.000603293	Upregulated
HMGCR	P04035	1.85091	0.888234	0.00967501	0.0329965	Upregulated
NPC1L1	Q9UHC9	1.84983	0.88739	0.011387	0.0370849	Upregulated
SSBP1	Q04837	1.84904	0.886774	7.21e-06	0.000673613	Upregulated
TSPAN14	Q8NG11	1.84386	0.882726	0.000566456	0.00502006	Upregulated
KCNMA1	Q12791	1.84067	0.880233	0.00377617	0.0174298	Upregulated
NT5DC3	Q86UY8	1.83969	0.879461	1.16e-05	0.000790916	Upregulated
TNFRSF1A	P19438	1.837	0.877353	0.000109535	0.00202235	Upregulated
DKK2;DKK1	Q9UBU2;O94907	1.83554	0.876202	0.0513218	0.111396	NA
DDHD1	Q8NEL9	1.8351	0.875857	0.0835201	0.1607	NA
PMM1	Q92871	1.83489	0.875695	0.00847054	0.0300538	Upregulated
DDO	Q99489	1.83226	0.873625	0.00912804	0.0317387	Upregulated
SLC35B2	Q8TB61	1.83077	0.872452	5.29e-06	0.00062265	Upregulated
MSMO1	Q15800	1.82939	0.871362	0.000442736	0.00442735	Upregulated
TBL2	Q9Y4P3	1.82758	0.869937	0.000796532	0.00626955	Upregulated
SGMS1	Q86VZ5	1.82676	0.869285	0.0322896	0.0794556	NA
GLRX5	Q86SX6	1.82401	0.867117	0.0392964	0.0915742	NA
GEMIN4	P57678	1.8234	0.866631	0.249	0.369516	NA
HTRA1	Q92743	1.82224	0.865714	0.212359	0.328427	NA
CA5B	Q9Y2D0	1.82159	0.8652	0.045737	0.102625	NA
TMEM165	Q9HC07	1.82026	0.864148	1.61e-05	0.000909248	Upregulated
GFER	P55789	1.81951	0.863548	0.173796	0.282052	NA
TVP23B;TVP23C	Q9NYZ1;Q96ET8	1.8169	0.861482	0.000988484	0.00718483	Upregulated
CCRN4L	Q9UK39	1.81659	0.86123	0.401207	0.523793	NA
FAM3C	Q92520	1.81528	0.86019	7.53e-07	0.000450687	Upregulated
PPIC	P45877	1.81503	0.859994	0.000223957	0.00299712	Upregulated
LAMB1	P07942	1.81073	0.856572	0.0205205	0.0567253	NA
DCD	P81605	1.81043	0.856332	0.180302	0.289937	NA
PIP5K1C	O60331	1.80827	0.854606	0.0687815	0.139145	NA
SLIT3	O75094	1.80674	0.853386	0.000106364	0.00200385	Upregulated
TMEM38B	Q9NVV0	1.80604	0.852828	0.000421154	0.00431394	Upregulated
KRIT1	O00522	1.80571	0.852564	0.0159908	0.0476617	Upregulated
RAB43	Q86YS6	1.80492	0.851937	0.181073	0.290709	NA
CD9	P21926	1.80488	0.851901	1.52e-05	0.000877855	Upregulated
FAM208B	Q5VWN6	1.8036	0.85088	0.00108765	0.00757516	Upregulated
TMEM97	Q5BJF2	1.80317	0.850536	0.00098174	0.00716379	Upregulated
RAB18	Q9NP72	1.80156	0.849244	3.78e-05	0.00118262	Upregulated
SLC35A3	Q9Y2D2	1.79962	0.847696	5.18e-05	0.00134227	Upregulated
LEPREL4	Q92791	1.79433	0.843443	0.0243032	0.0639603	NA
ACTA2;ACTG2	P62736;P63267	1.78841	0.838679	0.0143251	0.0439675	Upregulated
SDC4	P31431	1.78821	0.838517	0.0121515	0.0388095	Upregulated
SLC25A4	P12235	1.78537	0.83622	2.52e-05	0.00106434	Upregulated
CES2	O00748	1.78426	0.835323	0.00302992	0.0149917	Upregulated
PLXNB2	O15031	1.78085	0.832567	0.0098804	0.033506	Upregulated
MICA	Q29983	1.77691	0.829368	0.0001574	0.00251267	Upregulated
IFNAR1	P17181	1.77659	0.829114	0.428514	0.548198	NA
GEM	P55040	1.77641	0.828965	0.765193	0.832252	NA
ELOVL1	Q9BW60	1.77346	0.826569	0.000759937	0.0060933	Upregulated
ADAM10	O14672	1.77279	0.826021	3.39e-06	0.000603293	Upregulated
VKORC1	Q9BQB6	1.77189	0.82529	4.67e-06	0.000603293	Upregulated
STEAP1	Q9UHE8	1.76899	0.822922	0.00517476	0.0214174	Upregulated
ANXA4	P09525	1.76891	0.822859	0.0200323	0.0558162	NA
PRKCSH	P14314	1.76725	0.821508	0.000213664	0.00292241	Upregulated
RSRC2	Q7L4I2	1.7671	0.82138	0.443751	0.562144	NA
PPIB	P23284	1.76534	0.819949	1.31e-05	0.000826774	Upregulated
DDX60L	Q5H9U9	1.76519	0.819827	0.18591	0.296248	NA
CDCA2	Q69YH5	1.7649	0.81959	0.00205776	0.0116463	Upregulated
SART1	O43290	1.76258	0.817689	0.000311926	0.0036022	Upregulated
CLGN	O14967	1.76231	0.817467	8.05e-05	0.0016828	Upregulated
STX12	Q86Y82	1.75799	0.813925	0.000444074	0.00442735	Upregulated
TRIM8	Q9BZR9	1.75701	0.813119	0.129491	0.224202	NA
NIPSNAP3A	Q9UFN0	1.75457	0.811118	0.000148465	0.00242655	Upregulated
RPLP1	P05386	1.74957	0.806998	0.0107979	0.0358453	Upregulated
ITGA3	P26006	1.74759	0.805368	1.39e-05	0.000857781	Upregulated
DSG2	Q14126	1.74323	0.80176	0.00241026	0.0129893	Upregulated
BTD	P43251	1.74269	0.801317	0.0015632	0.00975083	Upregulated
PTPMT1	Q8WUK0	1.74238	0.801063	0.00021382	0.00292241	Upregulated
TMED5	Q9Y3A6	1.74131	0.800172	0.00264509	0.0137973	Upregulated
PGM5	Q15124	1.73943	0.798617	0.0251245	0.0655683	NA
LNP	Q9C0E8	1.73721	0.796774	4.6e-05	0.00126755	Upregulated
FKBP5	Q13451	1.73655	0.796227	0.00124416	0.00835506	Upregulated
HK1	P19367	1.73568	0.795498	1.19e-05	0.000802199	Upregulated
ATP2C1	P98194	1.73564	0.795472	0.000153174	0.00246978	Upregulated
YIPF6	Q96EC8	1.73564	0.795471	0.413477	0.533639	NA
KRT1	P04264;CON__P04264	1.7356	0.795438	0.492119	0.604736	NA
WBSCR16	Q96I51	1.7348	0.794772	0.0415286	0.0954095	NA
JMY	Q8N9B5	1.73387	0.793999	0.0470496	0.104549	NA
EHD2	Q9NZN4	1.73236	0.792741	2.72e-05	0.00109011	Upregulated
TMEM159	Q96B96	1.7285	0.78952	0.00237059	0.0128669	Upregulated
AGK	Q53H12	1.72807	0.789164	4.61e-06	0.000603293	Upregulated
ERLIN1	O75477	1.72745	0.78864	4.68e-05	0.00126755	Upregulated
DENND6A	Q8IWF6	1.72635	0.787725	0.00169962	0.0103535	Upregulated
NR2C2AP	Q86WQ0	1.72452	0.786194	0.0509484	0.110867	NA
RAP2C	Q9Y3L5	1.7245	0.786181	7.63e-05	0.00164679	Upregulated
CHST3	Q7LGC8	1.72327	0.78515	0.0020687	0.0116966	Upregulated
ENG	P17813	1.72253	0.784531	0.00705184	0.0262993	Upregulated
CYP2S1	Q96SQ9	1.72013	0.782519	0.759153	0.826885	NA
MYZAP	P0CAP1	1.71995	0.78237	0.345468	0.46904	NA
SMPD2	O60906	1.71803	0.780754	0.105151	0.191189	NA
PYCR1	P32322	1.7177	0.78048	0.000333234	0.00373297	Upregulated
GNA12	Q03113	1.7151	0.778289	0.294759	0.416254	NA
PYCR2	Q96C36	1.71471	0.777965	0.000450973	0.00445622	Upregulated
S100A8	P05109	1.71273	0.776295	0.0024246	0.0130314	Upregulated
SPOCK1	Q08629	1.71237	0.775993	0.756537	0.825088	NA
ERLIN2	O94905	1.71051	0.774425	0.000185515	0.00272666	Upregulated
OBSL1	O75147	1.70907	0.773214	0.167133	0.272895	NA
MTHFD1L	Q6UB35	1.70873	0.772927	4.3e-06	0.000603293	Upregulated
SPARC	P09486	1.7084	0.772649	0.00222573	0.0122712	Upregulated
NPC1	O15118	1.70815	0.772432	0.000725749	0.00590962	Upregulated
TNFRSF12A	Q9NP84	1.7054	0.770108	0.0863062	0.165	NA
GTPBP6	O43824	1.70521	0.769946	0.0779487	0.152632	NA
ZNF512B	Q96KM6	1.70266	0.767794	0.000199439	0.00284059	Upregulated
CYR61	O00622	1.70238	0.767553	0.0231419	0.0618565	NA
SIL1	Q9H173	1.70231	0.767492	0.0016837	0.0102985	Upregulated
IGFBP7	Q16270	1.70019	0.765693	0.0296415	0.074315	NA
YIF1A	O95070	1.69822	0.764022	0.0438183	0.0992883	NA
CANX	P27824	1.69628	0.762376	6.11e-06	0.00062265	Upregulated
PTPRB	P23467	1.69623	0.76233	0.123491	0.21619	NA
SYPL1	Q16563	1.69512	0.761384	0.00272916	0.0140136	Upregulated
SPG11	Q96JI7	1.69457	0.760919	0.00467647	0.0199853	Upregulated
SNRNP27	Q8WVK2	1.69132	0.758152	0.00100556	0.00726765	Upregulated
TECR	Q9NZ01	1.68898	0.756151	1.86e-05	0.000932237	Upregulated
SLC25A13	Q9UJS0	1.68803	0.755337	0.000503471	0.00474294	Upregulated
GANAB	Q14697	1.68699	0.754448	3.02e-06	0.000603293	Upregulated
SPTBN2	O15020	1.68651	0.754043	0.309979	0.432943	NA
ARG1	P05089	1.68413	0.752008	0.3119	0.434611	NA
ST5	P78524	1.68249	0.750601	7.81e-05	0.00165332	Upregulated
LBR	Q14739	1.68206	0.75023	0.00414492	0.0184577	Upregulated
C3orf58	Q8NDZ4	1.68111	0.749415	0.000861267	0.00661308	Upregulated
NSDHL	Q15738	1.68109	0.749397	0.000885184	0.00668582	Upregulated
TBC1D1	Q86TI0	1.68014	0.748585	0.0208601	0.0572649	NA
ST3GAL5	Q9UNP4	1.67912	0.747702	0.0170176	0.0500381	Upregulated
APMAP	Q9HDC9	1.67767	0.746462	4.78e-06	0.000603293	Upregulated
SLC37A4	O43826	1.67592	0.744956	0.000754747	0.0060811	Upregulated
FGFR1	P11362	1.67555	0.744639	0.00897898	0.0313191	Upregulated
ANXA11	P50995	1.67469	0.74389	0.000253315	0.0031969	Upregulated
GINS1	Q14691	1.67199	0.74157	0.100159	0.184183	NA
C2CD2L	O14523	1.67186	0.741453	0.00427946	0.0189192	Upregulated
EPHA2	P29317	1.6714	0.741056	0.000192611	0.00278407	Upregulated
TMEM87B	Q96K49	1.67036	0.740158	0.00242251	0.0130314	Upregulated
SLC7A1	P30825	1.6693	0.739246	0.000608538	0.0052988	Upregulated
KIDINS220	Q9ULH0	1.66763	0.737803	1.07e-05	0.000752859	Upregulated
GOLGA5	Q8TBA6	1.66701	0.737266	5.31e-05	0.00134754	Upregulated
LARS2	Q15031	1.6669	0.73717	9.87e-05	0.00191779	Upregulated
RAB1B	Q9H0U4	1.66442	0.735016	1.88e-05	0.000932237	Upregulated
NOA1	Q8NC60	1.66358	0.73429	0.000525884	0.00487727	Upregulated
MX2	P20592	1.66327	0.734022	0.165452	0.270716	NA
CALR	P27797	1.66211	0.733015	0.000500451	0.00473687	Upregulated
RAB32	Q13637	1.65993	0.731124	0.000103621	0.00197408	Upregulated
NT5DC2	Q9H857	1.65929	0.730564	0.00770181	0.0280635	Upregulated
DOCK6	Q96HP0	1.65915	0.730445	0.483416	0.598008	NA
SARM1	Q6SZW1	1.65814	0.729564	0.294005	0.415679	NA
PTPN1	P18031	1.65734	0.72887	0.000667933	0.00558822	Upregulated
RALB	P11234	1.65481	0.726662	0.00406421	0.0181869	Upregulated
NUBPL	Q8TB37	1.6548	0.726654	0.00023936	0.00312631	Upregulated
RETSAT	Q6NUM9	1.65416	0.7261	0.000136387	0.00231354	Upregulated
MYADM	Q96S97	1.65374	0.725732	0.000322281	0.00366045	Upregulated
LRRC59	Q96AG4	1.65258	0.724719	6.48e-05	0.00149663	Upregulated
COX20	Q5RI15	1.65207	0.724279	1.3e-05	0.000826774	Upregulated
GCNT1	Q02742	1.65193	0.724154	0.254438	0.374335	NA
ERGIC1	Q969X5	1.65167	0.723929	0.000595576	0.00519349	Upregulated
SLC25A6	P12236	1.65042	0.722835	0.000374372	0.00396635	Upregulated
SERINC3	Q13530	1.64876	0.721379	0.000131078	0.00227251	Upregulated
HSDL2	Q6YN16	1.64578	0.718768	0.00036782	0.00395738	Upregulated
LRP10	Q7Z4F1	1.64502	0.718102	0.000200873	0.00284071	Upregulated
SFT2D2	O95562	1.64374	0.716984	0.00401941	0.0180919	Upregulated
RPP14	P86397	1.64361	0.716868	0.0636028	0.131515	NA
RABL3	Q5HYI8	1.64338	0.716664	0.0136143	0.042417	Upregulated
IPO5	O00410	1.64156	0.715067	0.000178129	0.00267059	Upregulated
OGDH	Q02218	1.64129	0.714828	3.57e-05	0.00118262	Upregulated
CREB3L1	Q96BA8	1.64093	0.714516	0.045316	0.101757	NA
RBM3	P98179	1.64	0.713692	0.000407853	0.00420651	Upregulated
SYT1	P21579	1.63992	0.713626	0.00960971	0.03283	Upregulated
HTATIP2	Q9BUP3	1.63949	0.713251	0.0887594	0.168618	NA
ESYT1	Q9BSJ8	1.63703	0.711084	3.66e-05	0.00118262	Upregulated
ARMCX1	Q9P291	1.63533	0.709582	0.0287183	0.0726685	NA
NCOA4	Q13772	1.63459	0.70893	0.0028436	0.0143427	Upregulated
CD82	P27701	1.6341	0.708497	0.00228628	0.0125358	Upregulated
SLC27A1	Q6PCB7	1.63403	0.708432	0.054508	0.116661	NA
TPRN	Q4KMQ1	1.63355	0.708009	0.2043	0.319425	NA
CASC4	Q6P4E1	1.63351	0.707972	0.000169369	0.00259713	Upregulated
ADAM9	Q13443	1.63315	0.707659	5.35e-05	0.00134754	Upregulated
CAMK2D	Q13557	1.63194	0.706591	0.000509915	0.00478105	Upregulated
CTNNB1	P35222	1.63129	0.706015	0.00128769	0.00854934	Upregulated
STT3A	P46977	1.62999	0.704867	2.81e-06	0.000603293	Upregulated
ANO6	Q4KMQ2	1.62965	0.704561	8.06e-06	0.000714526	Upregulated
HSP90B1	P14625	1.62807	0.703159	0.000808036	0.00633509	Upregulated
PLEKHB2	Q96CS7	1.62654	0.701803	0.000133765	0.00229278	Upregulated
APP	P05067	1.62633	0.701621	0.00594735	0.0237465	Upregulated
CANT1	Q8WVQ1	1.62506	0.700491	0.000118068	0.00212096	Upregulated
RBM4B	Q9BQ04	1.62467	0.700148	0.139545	0.236878	NA
TRAM1	Q15629	1.62467	0.700147	0.0021104	0.011816	Upregulated
TRIM24	O15164	1.62404	0.699587	0.000648502	0.00547519	Upregulated
ROR1	Q01973	1.62362	0.699213	0.0049155	0.0206928	Upregulated
LMAN2	Q12907	1.62238	0.698112	0.000889568	0.00669806	Upregulated
TOR1AIP2	Q8NFQ8	1.62233	0.698067	1.06e-05	0.000752859	Upregulated
ATP6AP2	O75787	1.6185	0.69466	0.00110087	0.00764854	Upregulated
MED22	Q15528	1.61537	0.691865	0.384741	0.506943	NA
RRAS2	P62070	1.61506	0.691584	0.00247812	0.013224	Upregulated
PON2	Q15165	1.61457	0.691154	0.0113909	0.0370849	Upregulated
LMNA	P02545	1.61268	0.689458	0.000478631	0.00464249	Upregulated
NAGA	P17050	1.61253	0.689327	0.10929	0.197082	NA
RAB8B	Q92930	1.612	0.688852	0.000213495	0.00292241	Upregulated
NUPR1	O60356	1.61155	0.688452	0.405258	0.527241	NA
CLIP2	Q9UDT6	1.61126	0.688186	0.00334661	0.0159011	Upregulated
RELB	Q01201	1.61009	0.687145	0.244456	0.364582	NA
SRPR	P08240	1.60863	0.685833	9.56e-05	0.00188137	Upregulated
LONP1	P36776	1.60681	0.684198	0.0069213	0.0260071	Upregulated
B4GALT7	Q9UBV7	1.60623	0.683675	0.10818	0.195743	NA
SLC17A5	Q9NRA2	1.60608	0.683547	0.0156003	0.046754	Upregulated
TMX3	Q96JJ7	1.60576	0.683253	5.87e-06	0.00062265	Upregulated
FAM69A	Q5T7M9	1.6055	0.683024	4.61e-05	0.00126755	Upregulated
ATP2A2	P16615	1.60545	0.682982	0.000120565	0.0021529	Upregulated
TMBIM1	Q969X1	1.60488	0.682464	0.00129174	0.00855727	Upregulated
ERAP2	Q6P179	1.60442	0.682055	0.000364025	0.00393779	Upregulated
KCTD9	Q7L273	1.60223	0.68008	0.0863356	0.165003	NA
STBD1	O95210	1.60178	0.679676	0.000203699	0.00284664	Upregulated
TNS1	Q9HBL0	1.60117	0.679127	0.000170448	0.00260106	Upregulated
PVR	P15151	1.60041	0.678442	0.01441	0.0441148	Upregulated
SPECC1L	Q69YQ0	1.59943	0.677555	0.00620334	0.0244456	Upregulated
FADS2	O95864	1.59866	0.67686	0.0170832	0.0501677	Upregulated
HM13	Q8TCT9	1.59864	0.676848	2.26e-06	0.000603293	Upregulated
MCU	Q8NE86	1.59848	0.676705	0.000277104	0.00334894	Upregulated
CERS6;CERS5	Q6ZMG9;Q8N5B7	1.59756	0.67587	2.22e-05	0.000983917	Upregulated
FZD6	O60353	1.59505	0.673603	0.0580349	0.122241	NA
COMMD2	Q86X83	1.5949	0.673469	0.212546	0.328619	NA
LPCAT4	Q643R3	1.59486	0.673426	0.00125274	0.00837303	Upregulated
ACO2	Q99798	1.59466	0.673245	0.00133889	0.00872589	Upregulated
TM9SF2	Q99805	1.59352	0.67222	0.00101651	0.00729835	Upregulated
DEGS1	O15121	1.59289	0.671643	0.00485175	0.0204849	Upregulated
GRAMD4	Q6IC98	1.59245	0.671245	0.148944	0.249088	NA
SNX18	Q96RF0	1.5921	0.67093	0.0440482	0.0996959	NA
ATP11C	Q8NB49	1.59208	0.670912	0.000131143	0.00227251	Upregulated
CHD1	O14646	1.59077	0.669725	0.000374622	0.00396635	Upregulated
RP2	O75695	1.59065	0.669618	8.48e-06	0.000723166	Upregulated
SLC25A46	Q96AG3	1.58857	0.667726	0.023606	0.062649	NA
ANXA3	P12429	1.58856	0.667718	0.231735	0.349618	NA
TTC13	Q8NBP0	1.58796	0.66717	0.00632966	0.0247154	Upregulated
OXCT1	P55809	1.58788	0.667106	4.68e-05	0.00126755	Upregulated
TEAD3	Q99594	1.58617	0.665547	0.112242	0.201027	NA
CUX1	P39880	1.5859	0.665302	9.87e-05	0.00191779	Upregulated
TMED3	Q9Y3Q3	1.58526	0.664722	0.00317723	0.0154146	Upregulated
FASTKD1	Q53R41	1.58497	0.664452	0.0520277	0.112764	NA
URB1	O60287	1.58218	0.661911	0.000536789	0.00490797	Upregulated
PLCH1	Q4KWH8	1.57946	0.659427	0.00288097	0.0144945	Upregulated
C1GALT1C1	Q96EU7	1.57936	0.659339	0.0246626	0.0646784	NA
RAB2A	P61019	1.57881	0.658835	1.77e-05	0.000932237	Upregulated
ATP1A1	P05023	1.57853	0.658581	3.68e-05	0.00118262	Upregulated
PDIA6	Q15084	1.57783	0.657942	0.00101823	0.00729835	Upregulated
KRAS	P01116	1.57734	0.657495	0.00268817	0.0138746	Upregulated
SLC38A1	Q9H2H9	1.5767	0.656909	0.00810051	0.0291032	Upregulated
LGALS1	P09382	1.57593	0.656204	0.0423926	0.0969391	NA
CERCAM	Q5T4B2	1.5755	0.655812	0.0075162	0.0276519	Upregulated
SLC9A6	Q92581	1.5754	0.655717	0.0264627	0.0680566	NA
CYB5R1	Q9UHQ9	1.57471	0.655082	0.0223671	0.0604609	NA
DPAGT1	Q9H3H5	1.57419	0.654605	0.000955192	0.00706711	Upregulated
ITGB6	P18564	1.57413	0.654553	0.000864012	0.00661308	Upregulated
ZFP64	Q9NTW7	1.5732	0.653701	0.379856	0.502276	NA
PRR14	Q9BWN1	1.57281	0.65334	0.105012	0.191054	NA
DDX51	Q8N8A6	1.57137	0.652022	0.0379384	0.0895609	NA
TMX2	Q9Y320	1.57132	0.651979	0.000169756	0.00259713	Upregulated
SDF2L1	Q9HCN8	1.57098	0.651669	0.00208527	0.0117569	Upregulated
NDC1	Q9BTX1	1.57046	0.651187	0.00450029	0.0194658	Upregulated
TMCO1	Q9UM00	1.57017	0.650918	0.00019859	0.00283523	Upregulated
KANK1	Q14678	1.56913	0.649968	0.452823	0.569889	NA
LEPRE1	Q32P28	1.5687	0.649574	0.0110605	0.0364138	Upregulated
FAM210A	Q96ND0	1.56722	0.648204	8.56e-05	0.00176628	Upregulated
PLCD1	P51178	1.567	0.648004	0.0620403	0.128908	NA
CLPTM1L	Q96KA5	1.56619	0.64726	7.19e-05	0.00158153	Upregulated
FBN1	P35555	1.56448	0.645687	0.115482	0.204849	NA
SQSTM1	Q13501	1.56342	0.644702	0.0055419	0.0225659	Upregulated
COX11	Q9Y6N1	1.56282	0.644147	0.0135403	0.0423049	Upregulated
ELL	P55199	1.562	0.643393	0.156878	0.259813	NA
ISCA1	Q9BUE6	1.56169	0.643104	0.0384497	0.0901985	NA
GALNT4	Q8N4A0	1.55952	0.6411	0.0103097	0.0345378	Upregulated
S1PR3	Q99500	1.55925	0.64085	0.184949	0.294952	NA
DSG1	Q02413	1.55882	0.640456	0.105435	0.191532	NA
HMGN3	Q15651	1.55882	0.640452	0.00147847	0.00939874	Upregulated
SACM1L	Q9NTJ5	1.55731	0.639059	4.96e-05	0.00131025	Upregulated
HELZ2	Q9BYK8	1.55714	0.638897	0.063003	0.130586	NA
ATP13A4	Q4VNC1	1.55665	0.638449	0.0025789	0.0135681	Upregulated
GOLGA4	Q13439	1.55589	0.637743	1.39e-05	0.000857781	Upregulated
FAM129A	Q9BZQ8	1.55583	0.637687	0.0028938	0.0145373	Upregulated
VPS13A	Q96RL7	1.55522	0.637123	5.56e-05	0.00137337	Upregulated
SLC12A2	P55011	1.55477	0.636701	0.000208932	0.00289313	Upregulated
FAM126A	Q9BYI3	1.55435	0.636312	0.226941	0.344287	NA
DDR2	Q16832	1.55372	0.635722	0.000153046	0.00246978	Upregulated
BCAP31	P51572	1.54984	0.632124	1.5e-05	0.000877855	Upregulated
GTPBP10	A4D1E9	1.54763	0.630064	0.00309715	0.0151641	Upregulated
ACAT1	P24752	1.54639	0.6289	0.00931969	0.0322458	Upregulated
ETV6	P41212	1.54594	0.628489	0.368514	0.49104	NA
SSH3	Q8TE77	1.54428	0.626932	0.109252	0.197082	NA
WAC	Q9BTA9	1.54393	0.626609	0.0636415	0.131528	NA
CIRH1A	Q969X6	1.54382	0.626508	0.32743	0.450998	NA
SLC25A1	P53007	1.54357	0.626268	0.00390724	0.0177607	Upregulated
F2R	P25116	1.54355	0.626253	0.00265663	0.013824	Upregulated
ILVBL	A1L0T0	1.54346	0.626168	2.51e-05	0.00106434	Upregulated
TMEM194A	O14524	1.5433	0.626023	0.000871854	0.00664386	Upregulated
SMARCD3	Q6STE5	1.54324	0.625959	0.0526812	0.11381	NA
ABCC3	O15438	1.54257	0.625334	0.0115575	0.0374727	Upregulated
ATRAID	Q6UW56	1.54236	0.625137	0.000931122	0.00691922	Upregulated
MANF	P55145	1.54221	0.624996	0.00021451	0.00292241	Upregulated
CD276	Q5ZPR3	1.54072	0.623609	0.000495583	0.00471876	Upregulated
CAMK2G	Q13555	1.54072	0.623605	0.0106307	0.0354081	Upregulated
SLC16A3	O15427	1.54023	0.623149	0.44309	0.561561	NA
VEZT	Q9HBM0	1.53954	0.622502	0.00849247	0.0301138	Upregulated
PCK2	Q16822	1.53937	0.622336	0.00185547	0.0109032	Upregulated
IGF2R	P11717	1.53913	0.622113	0.000138175	0.0023218	Upregulated
GPNMB	Q14956	1.53912	0.622105	0.19304	0.304849	NA
LSS	P48449	1.5386	0.621621	0.000396137	0.00412061	Upregulated
ST6GAL1	P15907	1.53685	0.619979	0.0955412	0.178062	NA
TMEM87A	Q8NBN3	1.53684	0.619965	0.00364175	0.0169532	Upregulated
CD97	P48960	1.53651	0.619655	0.000108816	0.00201529	Upregulated
MRGBP	Q9NV56	1.53632	0.619477	0.238472	0.357725	NA
LAPTM4B	Q86VI4	1.53628	0.619444	0.369085	0.491293	NA
H3F3A	P84243	1.53531	0.618532	0.465225	0.581239	NA
HSPA5	P11021	1.53523	0.618453	0.00189207	0.0110118	Upregulated
DGKA	P23743	1.53494	0.618181	0.259387	0.379921	NA
TGOLN2	O43493	1.53251	0.615895	0.000322493	0.00366045	Upregulated
CD59	P13987	1.5321	0.615509	0.0306262	0.0765271	NA
USH1C	Q9Y6N9	1.53209	0.615501	0.0196439	0.0551172	NA
ERO1L	Q96HE7	1.53142	0.614867	0.000205691	0.00285485	Upregulated
ATP1B3	P54709	1.53094	0.614414	0.00180394	0.0106843	Upregulated
COL6A2	P12110	1.5301	0.613623	0.00119065	0.00811215	Upregulated
RAB10	P61026	1.52992	0.613459	3.7e-05	0.00118262	Upregulated
LPIN3	Q9BQK8	1.52907	0.612654	0.0416206	0.0954657	NA
MAK16	Q9BXY0	1.52904	0.61263	0.0287297	0.0726685	NA
PLOD2	O00469	1.52895	0.612542	0.268793	0.388761	NA
ITGB1	P05556	1.52827	0.611902	0.00121231	0.00818517	Upregulated
VAMP3;VAMP2	Q15836;P63027	1.52808	0.611716	0.00447395	0.0194077	Upregulated
RAB23	Q9ULC3	1.52784	0.611495	0.00257852	0.0135681	Upregulated
MAN1B1	Q9UKM7	1.52707	0.610766	7.84e-05	0.00165332	Upregulated
PNPLA4	P41247	1.52664	0.610365	0.0681355	0.138259	NA
SLC38A10	Q9HBR0	1.52618	0.609921	0.00268621	0.0138746	Upregulated
WRB	O00258	1.52575	0.609523	0.00200485	0.0114656	Upregulated
TMED2	Q15363	1.52495	0.608766	2.65e-05	0.00108435	Upregulated
RALA	P11233	1.52345	0.607342	0.106635	0.193358	NA
CNTNAP1	P78357	1.52337	0.607266	0.00101533	0.00729835	Upregulated
RAP2B	P61225	1.52313	0.607036	0.000788832	0.00625006	Upregulated
RAB3A	P20336	1.5222	0.606155	0.186301	0.296638	NA
HSD17B7	P56937	1.52189	0.605861	0.00997355	0.0337263	Upregulated
SLC3A2	P08195	1.52143	0.605426	0.00281815	0.0142689	Upregulated
CLN3	Q13286	1.5206	0.604641	0.00264552	0.0137973	Upregulated
SCARB2	Q14108	1.52052	0.604561	0.00147186	0.00936669	Upregulated
TRPM4	Q8TD43	1.52012	0.604185	0.00085462	0.00658668	Upregulated
DEDD	O75618	1.51994	0.604015	0.00364841	0.0169711	Upregulated
SCAP	Q12770	1.5199	0.603976	0.0734771	0.146269	NA
DAB2IP	Q5VWQ8	1.51946	0.603561	0.0172064	0.050436	Upregulated
HMOX2	P30519	1.51914	0.603253	0.000645138	0.00546631	Upregulated
DNAJC30	Q96LL9	1.51909	0.603203	0.0297181	0.0744446	NA
CEBPZ	Q03701	1.51784	0.602015	0.00108777	0.00757516	Upregulated
VIM	P08670	1.5173	0.60151	0.023904	0.0631599	NA
SIN3B	O75182	1.51718	0.601395	0.173727	0.282017	NA
BNIP1	Q12981	1.51718	0.601392	0.000675809	0.00564622	Upregulated
CRIM1	Q9NZV1	1.51701	0.601233	0.000718647	0.00586486	Upregulated
SGMS2	Q8NHU3	1.51692	0.601146	0.0498272	0.109022	NA
BAD	Q92934	1.51692	0.601143	0.00027831	0.00334894	Upregulated
SLC6A6	P31641	1.51666	0.600895	0.0465013	0.103795	NA
QSOX2	Q6ZRP7	1.51648	0.600731	0.00130916	0.00859651	Upregulated
CHID1	Q9BWS9	1.51594	0.600209	0.00061475	0.0053079	Upregulated
TAX1BP1	Q86VP1	1.51517	0.599481	0.0628709	0.130465	NA
GNAI2	P04899	1.51476	0.599092	0.000112097	0.00204972	Upregulated
CAMK1	Q14012	1.5145	0.598844	0.765569	0.83251	NA
PHYH	O14832	1.51432	0.598666	0.00867337	0.030538	Upregulated
C18orf32	Q8TCD1	1.51328	0.597675	0.00366805	0.0170227	Upregulated
LACE1	Q8WV93	1.51312	0.597525	0.00087659	0.00665496	Upregulated
PGRMC2	O15173	1.5116	0.596077	0.0410434	0.0946132	NA
CLCN5	P51795	1.51154	0.596022	0.566714	0.672636	NA
HSPA12A	O43301	1.51053	0.595054	0.162247	0.266931	NA
RBM4	Q9BWF3	1.50932	0.593899	0.252649	0.372529	NA
LMAN1	P49257	1.50924	0.593818	0.000508552	0.00477576	Upregulated
RASSF5;RASSF3	Q8WWW0;Q86WH2	1.50922	0.593803	0.000363071	0.00393622	Upregulated
JTB	O76095	1.50771	0.592355	0.00393516	0.0178605	Upregulated
ACOX3	O15254	1.50738	0.592044	0.00611985	0.0241963	Upregulated
CACNA2D1	P54289	1.50715	0.591827	0.0385626	0.0903392	NA
NPDC1	Q9NQX5	1.50667	0.591359	0.251003	0.371049	NA
DDX21	Q9NR30	1.50663	0.591323	0.0219017	0.0594985	NA
FKBP14	Q9NWM8	1.50598	0.590699	0.17426	0.282578	NA
LIMA1	Q9UHB6	1.50592	0.590646	0.0690956	0.139591	NA
RABAC1	Q9UI14	1.50589	0.590618	0.00805536	0.0290109	Upregulated
PDHB	P11177	1.50559	0.590333	0.014606	0.0445328	Upregulated
SPTLC1	O15269	1.50558	0.590324	5.01e-05	0.00131532	Upregulated
EOGT	Q5NDL2	1.50544	0.590181	0.00503038	0.0210579	Upregulated
ATAD3A	Q9NVI7	1.50412	0.588924	7.19e-05	0.00158153	Upregulated
SDHAF4	Q5VUM1	1.50404	0.588847	0.0529372	0.114213	NA
TLK1	Q9UKI8	1.50339	0.588215	0.00293717	0.0146662	Upregulated
LY75	O60449	1.50177	0.586661	0.000184166	0.00271828	Upregulated
UTP20	O75691	1.50153	0.586435	0.00176169	0.0105469	Upregulated
ANKIB1	Q9P2G1	1.49991	0.584875	0.213677	0.329437	NA
SERINC1	Q9NRX5	1.4987	0.58371	0.000383004	0.00402962	Upregulated
RRAS	P10301	1.49748	0.582535	0.000736569	0.00598662	Upregulated
FIS1	Q9Y3D6	1.4974	0.582463	0.0237864	0.0629736	NA
MUT	P22033	1.49728	0.582346	0.00471571	0.0200799	Upregulated
RAB6A	P20340	1.49703	0.5821	0.0002675	0.00333092	Upregulated
SPPL2B	Q8TCT7	1.4967	0.581787	0.0322031	0.079308	NA
ZDHHC13	Q8IUH4	1.49649	0.581581	0.0628772	0.130465	NA
DDX31	Q9H8H2	1.49615	0.581255	0.00864279	0.0304778	Upregulated
STX18	Q9P2W9	1.49595	0.581065	0.000129239	0.00226055	Upregulated
EEF1B2	P24534	1.49553	0.580653	0.023792	0.0629736	NA
HADH	Q16836	1.49536	0.580493	0.000401208	0.00415229	Upregulated
FLYWCH2	Q96CP2	1.49524	0.580376	0.26197	0.382688	NA
SIRPA	P78324	1.49523	0.580366	0.00971073	0.0330995	Upregulated
ATPAF2	Q8N5M1	1.49519	0.580325	0.25714	0.377567	NA
RHEB	Q15382	1.49429	0.579462	0.000445548	0.00442735	NA
BSG	P35613	1.49427	0.579444	0.000543815	0.00493422	NA
TMEM109	Q9BVC6	1.49337	0.578569	6.08e-05	0.00144918	NA
HTT	P42858	1.49086	0.576149	0.182871	0.292577	NA
CYP2U1	Q7Z449	1.4902	0.575507	0.0014842	0.00940522	NA
ETFDH	Q16134	1.48858	0.573935	0.00134374	0.00872589	NA
NOL10	Q9BSC4	1.48852	0.573878	0.00108733	0.00757516	NA
EPHB4	P54760	1.48805	0.573426	0.0295277	0.0741527	NA
RRP15	Q9Y3B9	1.48707	0.572475	0.0051568	0.0213925	NA
MT-ND1	P03886	1.48705	0.572457	0.041094	0.0946569	NA
ASPH	Q12797	1.48673	0.572147	0.000700696	0.00578611	NA
STT3B	Q8TCJ2	1.48577	0.571208	3.54e-05	0.00118262	NA
DNAJB9	Q9UBS3	1.48573	0.571176	0.0200298	0.0558162	NA
SLC1A4	P43007	1.48392	0.569416	0.00770894	0.0280675	NA
HIGD1A	Q9Y241	1.48392	0.569415	0.108401	0.196026	NA
DNAJC10	Q8IXB1	1.48271	0.568238	0.000480125	0.00464306	NA
MTCH1	Q9NZJ7	1.48132	0.566885	0.00602903	0.023948	NA
TMEM248	Q9NWD8	1.48099	0.566558	0.0198878	0.0556448	NA
SUPT20H	Q8NEM7	1.48096	0.566533	0.0295937	0.0742262	NA
LRPPRC	P42704	1.48084	0.56642	0.000137792	0.0023218	NA
MRPS11	P82912	1.48023	0.565821	0.00172408	0.0104237	NA
SPRYD7	Q5W111	1.47938	0.564989	0.000134215	0.00229392	NA
TBL1X;TBL1Y	O60907;Q9BQ87	1.47916	0.564775	0.02875	0.0726892	NA
REXO4	Q9GZR2	1.47907	0.564692	0.000176596	0.00266415	NA
CCNYL1	Q8N7R7	1.47869	0.564322	0.114795	0.204393	NA
ENTPD4	Q9Y227	1.47861	0.564246	0.115506	0.204849	NA
RDH11	Q8TC12	1.4785	0.564136	0.000644454	0.00546631	NA
EHHADH	Q08426	1.47835	0.563983	0.00506253	0.0211186	NA
HEBP2	Q9Y5Z4	1.47826	0.563904	0.15918	0.262753	NA
ARMCX2	Q7L311	1.47772	0.563376	0.0619009	0.128743	NA
PEX1	O43933	1.47765	0.563305	0.531848	0.642082	NA
PRKD1	Q15139	1.47681	0.562482	0.0310334	0.0772188	NA
POMT1	Q9Y6A1	1.47555	0.561249	0.0486415	0.106977	NA
RAC2	P15153	1.47504	0.560757	0.0228751	0.0614731	NA
GOLGA1	Q92805	1.47489	0.560603	0.00018419	0.00271828	NA
HACD1	B0YJ81	1.4738	0.559542	0.0451189	0.101352	NA
SEC22A	Q96IW7	1.47377	0.559509	0.00960618	0.03283	NA
PKP2	Q99959	1.47362	0.559366	0.126683	0.220682	NA
BAZ2A	Q9UIF9	1.47358	0.559323	0.0529636	0.114213	NA
SEC63	Q9UGP8	1.4734	0.559148	0.000656959	0.00551956	NA
MRPL10	Q7Z7H8	1.47331	0.559058	0.00133158	0.00870549	NA
ARL6IP5	O75915	1.47322	0.558976	0.0031916	0.0154718	NA
BEND3	Q5T5X7	1.47253	0.558293	0.212797	0.328673	NA
TEAD1;TEAD4;TEAD2	P28347;Q15561;Q15562	1.47138	0.557168	0.00130707	0.00859651	NA
TMLHE	Q9NVH6	1.47018	0.555992	0.0486053	0.106977	NA
MYEF2	Q9P2K5	1.46966	0.555485	0.0111876	0.0366615	NA
CNPY3	Q9BT09	1.46958	0.555404	0.000491893	0.00469511	NA
PPAP2A	O14494	1.46957	0.555398	0.00786665	0.0285029	NA
TBC1D25	Q3MII6	1.46953	0.555353	0.0145929	0.0445293	NA
CORO1C	Q9ULV4	1.46914	0.554976	0.0111523	0.0365953	NA
RRP12	Q5JTH9	1.46901	0.554846	0.00075873	0.00609224	NA
TSPAN9	O75954	1.46896	0.554798	0.169603	0.276298	NA
NPM1	P06748	1.46893	0.554761	0.00193123	0.0111512	NA
GHITM	Q9H3K2	1.46869	0.554532	0.00134256	0.00872589	NA
GPD2	P43304	1.46839	0.554234	0.000370892	0.00396192	NA
SQLE	Q14534	1.46805	0.553902	0.000944769	0.00700324	NA
SLC25A32	Q9H2D1	1.46762	0.553479	0.0233028	0.0621199	NA
GTPBP3	Q969Y2	1.46648	0.552356	0.0179207	0.0517133	NA
TEX264	Q9Y6I9	1.46612	0.552002	0.000175614	0.00266415	NA
HMGN2	P05204	1.46608	0.551959	0.00337243	0.0159943	NA
NDUFS6	O75380	1.46543	0.55132	0.00194989	0.0112373	NA
NBR1	Q14596	1.46509	0.550989	0.0114875	0.0373064	NA
TTC17	Q96AE7	1.46505	0.550951	0.00844249	0.0299899	NA
ACAD9	Q9H845	1.46496	0.550857	0.000374593	0.00396635	NA
CECR5	Q9BXW7	1.46482	0.55072	0.01186	0.0381434	NA
KDSR	Q06136	1.46335	0.549277	0.000349025	0.00384664	NA
COA1	Q9GZY4	1.46151	0.54746	0.00933767	0.0322692	NA
CRELD2	Q6UXH1	1.46138	0.547327	0.0238927	0.0631599	NA
CD63	P08962	1.46128	0.547233	0.0037038	0.017162	NA
SGPL1	O95470	1.46092	0.546876	2.73e-05	0.00109011	NA
SUN2	Q9UH99	1.46037	0.546334	0.0021888	0.0121347	NA
ACSF2	Q96CM8	1.46009	0.546055	0.000583637	0.00511713	NA
DDX24	Q9GZR7	1.45969	0.545658	0.000558327	0.00497665	NA
TMEM245	Q9H330	1.45775	0.543747	0.00274152	0.0140529	NA
NEU1	Q99519	1.4575	0.5435	0.0114646	0.0372522	NA
SCAF11	Q99590	1.45731	0.543306	0.00118467	0.00809907	NA
IMPAD1	Q9NX62	1.45727	0.543267	0.000648932	0.00547519	NA
MFSD10	Q14728	1.45721	0.54321	0.00748694	0.0275781	NA
CS	O75390	1.45719	0.543191	5.58e-05	0.00137337	NA
SUDS3	Q9H7L9	1.45666	0.542663	0.0250844	0.0655262	NA
TRAF3IP1	Q8TDR0	1.45649	0.542499	0.281302	0.402186	NA
DDOST	P39656	1.45622	0.542232	3e-05	0.00112951	NA
SLC16A7	O60669	1.45564	0.541651	0.00506072	0.0211186	NA
NOMO1;NOMO2;NOMO3	Q15155;Q5JPE7;P69849	1.45554	0.541551	8.31e-05	0.00172653	NA
KIAA2013	Q8IYS2	1.45545	0.541464	5.23e-05	0.0013467	NA
BPHL	Q86WA6	1.45538	0.541393	0.000201416	0.00284167	NA
SLC27A4	Q6P1M0	1.45516	0.541175	0.00295187	0.0147028	NA
GOLGA2	Q08379	1.45493	0.540952	6.6e-05	0.00150794	NA
NUP37	Q8NFH4	1.45472	0.540742	0.00517055	0.0214174	NA
GCFC2	P16383	1.45451	0.540537	0.206461	0.321879	NA
PROCR	Q9UNN8	1.4545	0.540523	0.325053	0.448654	NA
BRI3BP	Q8WY22	1.45421	0.540233	0.0471365	0.104648	NA
VEGFC	P49767	1.45295	0.538988	0.00699157	0.0261724	NA
ARHGEF17	Q96PE2	1.45184	0.537883	0.00733761	0.0271451	NA
ERAP1	Q9NZ08	1.45165	0.537698	0.00016347	0.00256473	NA
SLC35A2	P78381	1.45115	0.537199	0.0187409	0.0532579	NA
MORC2	Q9Y6X9	1.45072	0.53677	0.026821	0.0687248	NA
PANX1	Q96RD7	1.45025	0.5363	0.00476823	0.0202008	NA
TPRG1L	Q5T0D9	1.44982	0.53587	0.0017628	0.0105469	NA
ADCY8	P40145	1.4489	0.53496	0.025697	0.0664993	NA
SEC62	Q99442	1.44881	0.534871	0.000327293	0.0036802	NA
PM20D2	Q8IYS1	1.44816	0.534221	0.198925	0.31297	NA
ECM1	Q16610	1.44808	0.534144	0.120698	0.212232	NA
PCDH18	Q9HCL0	1.44802	0.534083	0.0726055	0.144775	NA
ARMCX3	Q9UH62	1.44746	0.533528	0.00306204	0.015116	NA
PTDSS1	P48651	1.44726	0.533323	0.000107864	0.00200385	NA
MOSPD1	Q9UJG1	1.44646	0.53253	0.0222765	0.0602704	NA
DPY19L1	Q2PZI1	1.44538	0.531453	0.100724	0.184922	NA
COL6A3	P12111	1.44508	0.53115	0.190401	0.301668	NA
VDAC2	P45880	1.44506	0.531134	0.00148017	0.00939956	NA
PAM16	Q9Y3D7	1.44502	0.531085	0.00584051	0.0234223	NA
SGPP1	Q9BX95	1.44475	0.530822	0.00311379	0.0152179	NA
RPN1	P04843	1.44458	0.530649	4.95e-05	0.00131025	NA
SUCLG2	Q96I99	1.44398	0.530047	0.00077549	0.0061618	NA
ALG9	Q9H6U8	1.44362	0.529688	0.00601616	0.0239286	NA
ZPR1	O75312	1.44296	0.529028	0.49781	0.609954	NA
DAPK3	O43293	1.44255	0.528619	0.00663738	0.0254516	NA
ATP6V0A1	Q93050	1.44202	0.52809	0.0137232	0.0426674	NA
STAG1	Q8WVM7	1.44171	0.527785	0.00244272	0.0130913	NA
SEC61B	P60468	1.44132	0.527386	2.84e-05	0.00110133	NA
PTPRM	P28827	1.44036	0.526434	0.00275774	0.0140998	NA
CERS2	Q96G23	1.43997	0.526039	6.31e-05	0.00147486	NA
RBFOX1;RBFOX2	Q9NWB1;O43251	1.43977	0.525834	0.0363001	0.0865473	NA
POFUT1	Q9H488	1.43965	0.525714	0.000143671	0.00236761	NA
SMIM15	Q7Z3B0	1.43931	0.525375	0.000292084	0.00346051	NA
PDLIM3	Q53GG5	1.43887	0.524933	0.0307819	0.0768521	NA
WDR89	Q96FK6	1.43879	0.524861	0.303536	0.426033	NA
MRPL33	O75394	1.43847	0.524531	0.00192015	0.0111086	NA
SRPRB	Q9Y5M8	1.4383	0.524368	0.000310372	0.0036022	NA
MCUR1	Q96AQ8	1.43814	0.524201	0.000251384	0.00317923	NA
SDC1	P18827	1.43802	0.524086	0.174578	0.282861	NA
RARS2	Q5T160	1.43774	0.523798	0.00803849	0.0289851	NA
IQSEC2	Q5JU85	1.43755	0.523611	0.167149	0.272895	NA
STS	P08842	1.43714	0.523204	0.0187587	0.0532788	NA
KPNA3	O00505	1.437	0.523056	0.0257306	0.0665459	NA
GOSR1	O95249	1.43666	0.522722	0.0063894	0.0248246	NA
SLIT2	O94813	1.43636	0.522416	0.00275136	0.0140913	NA
AIM1	Q9Y4K1	1.43626	0.522318	0.000879803	0.00667044	NA
REEP6	Q96HR9	1.43615	0.522209	0.0334672	0.0816479	NA
DSP	P15924	1.43576	0.521818	0.244965	0.365249	NA
ITPR1	Q14643	1.43501	0.521061	0.0239173	0.063167	NA
PYROXD2	Q8N2H3	1.43469	0.520742	0.00329353	0.0157458	NA
PDIA3	P30101	1.43381	0.519855	0.00064654	0.00547044	NA
GFM1	Q96RP9	1.43363	0.51967	0.000792073	0.00625916	NA
DAG1	Q14118	1.43327	0.519315	0.00702974	0.0262416	NA
RRP8	O43159	1.4329	0.518939	0.000590782	0.00515921	NA
TMEM186	Q96B77	1.43288	0.518914	0.00569565	0.0230212	NA
HSPA9	P38646	1.432	0.518035	0.00471619	0.0200799	NA
ULBP2;RAET1L	Q9BZM5;Q5VY80	1.43085	0.516876	0.10161	0.186166	NA
MDC1	Q14676	1.43065	0.516667	0.311679	0.434506	NA
UBE2J1	Q9Y385	1.43061	0.516627	0.0555428	0.118261	NA
NACC1	Q96RE7	1.43057	0.516586	0.196873	0.310001	NA
DNAJC16	Q9Y2G8	1.43028	0.516301	0.00230553	0.0125976	NA
MANBA	O00462	1.43007	0.516089	0.0530777	0.114342	NA
KIAA1467	A2RU67	1.42947	0.515477	0.545143	0.653385	NA
DARS2	Q6PI48	1.42941	0.515423	0.00185445	0.0109032	NA
MNT	Q99583	1.42885	0.514858	0.00863832	0.0304778	NA
FBXO11	Q86XK2	1.4266	0.512577	0.10101	0.185294	NA
HLA-G	P17693	1.42657	0.51255	0.0141223	0.0435533	NA
RPL7L1	Q6DKI1	1.42606	0.512031	0.0250627	0.0655262	NA
NBAS	A2RRP1	1.42538	0.511344	0.000395302	0.00412061	NA
TMEM230	Q96A57	1.42491	0.510871	0.000310897	0.0036022	NA
MAFG	O15525	1.42408	0.510027	0.00148579	0.00940526	NA
PVRL2	Q92692	1.42393	0.509876	0.000502921	0.00474294	NA
GRAMD3	Q96HH9	1.42382	0.509764	0.0228653	0.0614731	NA
TMEM70	Q9BUB7	1.42303	0.508962	0.000278752	0.00334894	NA
ZMYM3	Q14202	1.42277	0.508705	0.180937	0.290599	NA
TBC1D20	Q96BZ9	1.4224	0.508329	0.0012379	0.00832969	NA
NAT10	Q9H0A0	1.42191	0.507832	0.000480451	0.00464306	NA
REEP4	Q9H6H4	1.42079	0.506691	0.00949169	0.032613	NA
SLIRP	Q9GZT3	1.42058	0.506479	0.000533682	0.00490488	NA
ACTN4	O43707	1.42039	0.506291	0.0061282	0.0242132	NA
KIAA0100	Q14667	1.42018	0.506076	0.192277	0.303884	NA
STIM1	Q13586	1.42017	0.506064	0.00413906	0.01845	NA
MRPS36	P82909	1.41994	0.505825	0.00225053	0.0123738	NA
KIAA0020	Q15397	1.41884	0.504713	0.00205786	0.0116463	NA
AGPAT1	Q99943	1.41827	0.504132	0.0135294	0.0423049	NA
VANGL1	Q8TAA9	1.41807	0.503926	0.00293422	0.0146637	NA
GNA13	Q14344	1.41759	0.503444	7.64e-05	0.00164679	NA
TSPYL1	Q9H0U9	1.41748	0.503332	0.00210916	0.011816	NA
ECHS1	P30084	1.41716	0.503006	0.000349811	0.00384664	NA
YIPF4	Q9BSR8	1.41669	0.502526	0.000955749	0.00706711	NA
LRP1	Q07954	1.41657	0.502398	0.00675914	0.0256332	NA
CPT1A	P50416	1.41593	0.501752	0.0780104	0.152652	NA
RRBP1	Q9P2E9	1.41584	0.501659	0.000739018	0.00599025	NA
FKBP7	Q9Y680	1.41569	0.501508	0.110477	0.198341	NA
DERL1	Q9BUN8	1.41444	0.500235	0.0215145	0.0587134	NA
GGCX	P38435	1.41436	0.50015	0.0335848	0.081868	NA
TMED10	P49755	1.41404	0.499818	0.000166086	0.0025739	NA
ALDH4A1	P30038	1.41403	0.499813	0.00281906	0.0142689	NA
BSCL2	Q96G97	1.41399	0.499773	0.0376071	0.0889896	NA
PDCD1LG2	Q9BQ51	1.4138	0.499574	0.0253629	0.0658226	NA
VMP1	Q96GC9	1.41377	0.499546	0.0261521	0.0674608	NA
ANXA1	P04083	1.41367	0.499444	0.00573613	0.0231223	NA
DENND5A	Q6IQ26	1.4133	0.499069	0.117246	0.20722	NA
B3GAT3	O94766	1.41316	0.498923	0.00454506	0.0196024	NA
CDS2	O95674	1.41302	0.498785	0.00159628	0.00990553	NA
TPD52	P55327	1.41284	0.4986	0.0927671	0.174562	NA
RFT1	Q96AA3	1.41268	0.49843	0.0317257	0.0785527	NA
HSPA13	P48723	1.41232	0.498063	0.00456122	0.0196297	NA
POLRMT	O00411	1.41217	0.497909	0.0391853	0.091351	NA
IARS2	Q9NSE4	1.41166	0.49739	0.000278018	0.00334894	NA
CTPS1	P17812	1.4115	0.497227	0.0655832	0.134632	NA
QSER1	Q2KHR3	1.41107	0.496792	0.0727256	0.144966	NA
GPR107	Q5VW38	1.41103	0.496749	0.000625184	0.00538106	NA
ZDHHC21	Q8IVQ6	1.41075	0.496462	0.0101814	0.0342935	NA
PLXDC2	Q6UX71	1.41045	0.496157	0.0371218	0.0881202	NA
IDH2	P48735	1.41023	0.495934	0.00627676	0.0246375	NA
STX3	Q13277	1.40918	0.49486	0.00127384	0.00848567	NA
CISD3	P0C7P0	1.40901	0.494684	0.00475907	0.0201763	NA
MP68	P56378	1.40894	0.494605	0.00881204	0.0309171	NA
ERP29	P30040	1.40887	0.494537	0.0188906	0.0535308	NA
ZDHHC20	Q5W0Z9	1.4086	0.494259	0.0169046	0.04979	NA
SLC9A3R1	O14745	1.40844	0.494094	0.00257652	0.0135681	NA
RAB21	Q9UL25	1.40796	0.493611	0.000219034	0.0029577	NA
NIFK	Q9BYG3	1.40785	0.493493	0.00891949	0.0311989	NA
GABARAPL2	P60520	1.40668	0.49229	0.00815539	0.0291869	NA
SLC25A19	Q9HC21	1.40644	0.492047	0.0578808	0.12206	NA
NCLN	Q969V3	1.4057	0.491293	0.000222601	0.00299236	NA
NDUFA6	P56556	1.40532	0.490894	0.000652461	0.00548948	NA
GOLM1	Q8NBJ4	1.40526	0.490836	0.00145605	0.00929575	NA
RAB7A	P51149	1.40515	0.490724	0.00071375	0.00583766	NA
BTN2A1	Q7KYR7	1.40503	0.490596	0.00262342	0.0137299	NA
GNAS	Q5JWF2	1.40375	0.489285	0.000864498	0.00661308	NA
RRS1	Q15050	1.4035	0.489028	0.00247359	0.0132126	NA
RAB39A	Q14964	1.40276	0.488264	0.00905622	0.0315517	NA
RRP1B	Q14684	1.40126	0.486721	0.00134033	0.00872589	NA
TAPT1	Q6NXT6	1.40071	0.486159	0.00092796	0.0069129	NA
NUP98	P52948	1.40052	0.485962	0.000236866	0.00312099	NA
RAB1A	P62820	1.4	0.485427	4.08e-05	0.00121364	NA
ARFGEF2	Q9Y6D5	1.39993	0.485351	0.0071997	0.0267009	NA
SLC1A5	Q15758	1.39954	0.484949	0.133984	0.229918	NA
AK4	P27144	1.39924	0.484639	0.0755561	0.148971	NA
POMGNT1	Q8WZA1	1.39897	0.484364	0.0199369	0.0557563	NA
SNTB2	Q13425	1.39873	0.484116	0.000738077	0.00599025	NA
AKTIP	Q9H8T0	1.39862	0.484	0.239478	0.358768	NA
SLC30A5	Q8TAD4	1.39859	0.483969	0.0934956	0.175468	NA
ACSL5	Q9ULC5	1.39836	0.483738	0.00742703	0.0274171	NA
PDSS2	Q86YH6	1.39783	0.483185	0.00305418	0.0150993	NA
STX7	O15400	1.39773	0.483085	0.000112389	0.00204972	NA
STEAP3	Q658P3	1.39753	0.482879	0.00267754	0.0138746	NA
PWP2	A0A0B4J2E5;Q15269	1.39699	0.482325	0.0205716	0.0567279	NA
ARID4A	P29374	1.39657	0.481892	0.00603722	0.0239646	NA
CCDC47	Q96A33	1.39606	0.481364	0.000451433	0.00445622	NA
GSTK1	Q9Y2Q3	1.3956	0.480887	0.0610485	0.127289	NA
VTI1A	Q96AJ9	1.39524	0.480509	0.00615857	0.0243011	NA
MCM6	Q14566	1.39511	0.480378	0.108439	0.196035	NA
TRAP1	Q12931	1.3951	0.480369	0.00706094	0.0263168	NA
ZMYND11	Q15326	1.39463	0.479878	0.0406502	0.0938153	NA
DCTN5	Q9BTE1	1.39438	0.479626	0.333465	0.457205	NA
MGP	P08493	1.39425	0.479491	0.0554399	0.118106	NA
NDUFS3	O75489	1.39425	0.479489	0.0145336	0.0443797	NA
CLPB	Q9H078	1.39369	0.478908	0.000431503	0.004375	NA
LYRM7	Q5U5X0	1.39365	0.478864	0.0335598	0.0818405	NA
UTS2	O95399	1.39337	0.478576	0.00251968	0.0133883	NA
GNAI3	P08754	1.39335	0.478553	0.000237473	0.00312212	NA
GOLIM4	O00461	1.39325	0.478458	0.00117124	0.00804401	NA
GOLGB1	Q14789	1.39121	0.476338	0.000750068	0.0060552	NA
SCD5	Q86SK9	1.39079	0.475899	0.00523621	0.021617	NA
IL13RA1	P78552	1.39011	0.475199	0.0401305	0.0929459	NA
PCYOX1	Q9UHG3	1.38992	0.474999	0.0264614	0.0680566	NA
PRDM10	Q9NQV6	1.3898	0.474882	0.0110194	0.0363186	NA
NUPL2	O15504	1.38963	0.474705	0.00439501	0.019117	NA
LPCAT1	Q8NF37	1.38962	0.474687	0.249485	0.369939	NA
RPN2	P04844	1.38947	0.474537	0.000191137	0.00278407	NA
MBOAT2	Q6ZWT7	1.38929	0.47435	0.0465965	0.103853	NA
SCAMP4	Q969E2	1.38909	0.474141	0.00383243	0.0175675	NA
HS2ST1	Q7LGA3	1.38842	0.473441	0.000924292	0.00689727	NA
ARMC8	Q8IUR7	1.38821	0.473231	0.0103765	0.0346772	NA
POLR1E	Q9GZS1	1.38718	0.472157	0.00142938	0.00914499	NA
KCTD18	Q6PI47	1.38642	0.471362	0.0832938	0.160368	NA
NUP160	Q12769	1.38641	0.471358	0.000790704	0.0062566	NA
OAF	Q86UD1	1.38601	0.470936	0.127544	0.221665	NA
SEC61A1	P61619	1.38595	0.470878	0.00128022	0.00850922	NA
TMPO	P42166	1.38589	0.470814	0.013521	0.0423026	NA
METTL17	Q9H7H0	1.38587	0.470791	0.419457	0.539263	NA
CLPX	O76031	1.38536	0.470258	0.00240024	0.012947	NA
TRAM2	Q15035	1.38509	0.46998	0.0177156	0.0513443	NA
ARHGAP1	Q07960	1.38494	0.469824	0.20899	0.325144	NA
CTSB	P07858	1.3845	0.469363	0.0796692	0.154986	NA
ZNF137P;ZNF182;ZNF69;ZNF677;ZNF300;MYNN;ZSCAN2;ZNF195;ZNF826P;ZNF41;ZNF202;ZNF630;ZNF782;ZNF615;ZNF184;ZNF287;ZNF567;ZNF286B;ZNF286A;KLF12;ZNF101;KLF7;ZNF396;KLF3;ZSCAN16;ZNF391;ZNF713;ZNF682;ZNF253;ZNF70;KLF5;ZNF486;ZNF177;ZNF716;ZNF217	A0A087WUV0;P52743;P17025;Q9UC07;Q86XU0;Q96RE9;Q9NPC7;Q7Z7L9;O14628;Q6ZT77;P51814;O95125;Q2M218;Q6ZMW2;Q8N8J6;Q99676;Q9HBT7;Q8N184;P0CG31;Q9HBT8;Q9Y4X4;Q8IZC7;O75840;Q96N95;P57682;Q9H4T2;Q9UJN7;Q8N859;O95780;O75346;Q9UC06;Q13887;Q96H40;Q13360;A6NP11;O75362	1.38444	0.469307	0.0271921	0.0693067	NA
GNAQ	P50148	1.38396	0.468803	0.00343065	0.0161719	NA
KAT7	O95251	1.38381	0.468649	0.221013	0.337528	NA
NDUFB8	O95169	1.38366	0.468485	0.115344	0.20484	NA
PNPLA8	Q9NP80	1.38351	0.468329	0.00255689	0.0135237	NA
RSL1D1	O76021	1.38347	0.46829	0.00649182	0.0250542	NA
SND1	Q7KZF4	1.3831	0.46791	5.74e-05	0.00139508	NA
PPAN	Q9NQ55	1.3829	0.467701	0.0108944	0.0360709	NA
INTS5	Q6P9B9	1.38262	0.467406	0.0411411	0.0946926	NA
DDX18	Q9NVP1	1.38215	0.466918	0.00662978	0.0254516	NA
TMEM209	Q96SK2	1.38185	0.4666	0.00623557	0.0245513	NA
ST3GAL4	Q11206	1.38176	0.46651	0.00774021	0.0281642	NA
TMX1	Q9H3N1	1.38176	0.466504	0.000810575	0.00633838	NA
MEPCE	Q7L2J0	1.38139	0.466118	0.000566078	0.00502006	NA
COA6	Q5JTJ3	1.38122	0.465942	0.040149	0.0929459	NA
RAB12	Q6IQ22	1.38084	0.465548	0.00521069	0.0215265	NA
PCYOX1L	Q8NBM8	1.38084	0.465541	0.0116395	0.037656	NA
EVA1C	P58658	1.38067	0.46537	0.096172	0.178943	NA
NDUFAF5	Q5TEU4	1.38062	0.465321	0.0194748	0.0547454	NA
NDUFB5	O43674	1.38034	0.465023	0.0145975	0.0445293	NA
SLC25A5	P05141	1.38019	0.464863	0.00252234	0.0133883	NA
ERP44	Q9BS26	1.37938	0.464017	0.00012584	0.00222714	NA
ZFPL1	O95159	1.37906	0.463685	0.0398248	0.0925295	NA
GRN	P28799	1.37896	0.463584	0.00428874	0.0189198	NA
SLC25A24	Q6NUK1	1.37863	0.463237	0.014388	0.0440702	NA
SYS1	Q8N2H4	1.37815	0.462735	0.0386219	0.0904251	NA
CPNE2	Q96FN4	1.37794	0.462512	0.00913042	0.0317387	NA
TMED7	Q9Y3B3	1.3779	0.462472	0.000497205	0.00471876	NA
SLC39A14	Q15043	1.3779	0.46247	0.00560655	0.0227225	NA
ZNF618	Q5T7W0	1.37784	0.462407	0.331037	0.454606	NA
REEP5	Q00765	1.37699	0.461522	0.000373437	0.00396635	NA
ASTN2	O75129	1.37627	0.460766	0.00108731	0.00757516	NA
TMEM129	A0AVI4	1.37584	0.460314	0.320229	0.443633	NA
DHCR7	Q9UBM7	1.37553	0.459991	0.338473	0.461848	NA
MGST1	P10620	1.37488	0.459301	0.00153845	0.00961653	NA
GNB4	Q9HAV0	1.37462	0.459028	0.00637113	0.0248126	NA
NDUFA11	Q86Y39	1.37346	0.457819	0.00651453	0.0251152	NA
CD109	Q6YHK3	1.37296	0.457291	0.0115724	0.0374931	NA
TMED4	Q7Z7H5	1.37287	0.4572	0.00396013	0.0178987	NA
NOM1	Q5C9Z4	1.37287	0.45719	0.0205995	0.0567602	NA
RAB8A	P61006	1.37284	0.457163	0.00309772	0.0151641	NA
PAK1IP1	Q9NWT1	1.3725	0.456806	0.00542749	0.0222074	NA
STRBP	Q96SI9	1.37207	0.45635	0.0768513	0.151026	NA
INPP4B	O15327	1.3712	0.455441	0.226719	0.344287	NA
CMIP	Q8IY22	1.37063	0.454841	0.213293	0.329053	NA
PLA2G15	Q8NCC3	1.37016	0.454348	0.0284604	0.072201	NA
MYBBP1A	Q9BQG0	1.37011	0.454291	0.00148421	0.00940522	NA
RPL36	Q9Y3U8	1.37	0.454171	0.0230214	0.0617221	NA
ADCK3	Q8NI60	1.36993	0.454103	0.00640798	0.0248479	NA
DCAF11	Q8TEB1	1.36986	0.454026	0.279628	0.40056	NA
SLC20A2	Q08357	1.36976	0.45392	0.25407	0.373978	NA
SLC39A7	Q92504	1.36944	0.453585	0.00450468	0.0194685	NA
TEX2	Q8IWB9	1.3687	0.452809	0.0139973	0.043362	NA
ATP13A1	Q9HD20	1.36865	0.452756	0.000314307	0.00361574	NA
CLPTM1	O96005	1.36804	0.452106	0.000559239	0.00497665	NA
FZD2	Q14332	1.36794	0.452002	0.00539397	0.0221005	NA
RAB14	P61106	1.36777	0.451824	0.000249981	0.00317699	NA
LRWD1	Q9UFC0	1.36766	0.451714	0.452624	0.56978	NA
FER	P16591	1.36757	0.45161	0.0425464	0.0972202	NA
REEP3	Q6NUK4	1.36732	0.451347	0.0140845	0.0434969	NA
MRPS10	P82664	1.36718	0.4512	0.00156548	0.00975489	NA
CNIH3	Q8TBE1	1.36715	0.45117	0.0371212	0.0881202	NA
MRPL21	Q7Z2W9	1.36638	0.450363	0.00268405	0.0138746	NA
OSTC	Q9NRP0	1.36598	0.449933	0.0033156	0.0157913	NA
TAP1	Q03518	1.36594	0.449898	0.00531746	0.0218769	NA
WDR3	Q9UNX4	1.36584	0.449791	0.0207696	0.0571236	NA
PNPLA2	Q96AD5	1.36562	0.449552	0.588562	0.689403	NA
GHDC	Q8N2G8	1.36546	0.449391	0.0242054	0.063787	NA
VASP	P50552	1.36502	0.448926	0.00580129	0.0233081	NA
CPNE3	O75131	1.36464	0.448521	0.000930279	0.00691922	NA
MAN2A1	Q16706	1.36464	0.448518	0.00171995	0.010415	NA
CHCHD3	Q9NX63	1.36463	0.448515	0.00225756	0.0124011	NA
AVEN	Q9NQS1	1.36446	0.448331	0.088404	0.168204	NA
NDST1	P52848	1.36428	0.448139	0.0161517	0.0480455	NA
OPA1	O60313	1.36408	0.447933	0.000148129	0.00242655	NA
GCC1	Q96CN9	1.36371	0.447535	0.136975	0.233442	NA
TMEM214	Q6NUQ4	1.36345	0.447262	0.00136938	0.00884942	NA
ACBD5	Q5T8D3	1.36337	0.447173	0.00327864	0.015728	NA
SUMF1	Q8NBK3	1.36321	0.447011	0.00644872	0.0249201	NA
UQCRB	P14927	1.36305	0.446838	0.0206782	0.0568984	NA
HFE	Q30201	1.36259	0.446352	0.0499152	0.109065	NA
ATAD3B	Q5T9A4	1.36253	0.446292	0.00943574	0.0324581	NA
WDR18	Q9BV38	1.36247	0.446229	0.00409591	0.0182849	NA
ABCB10	Q9NRK6	1.3624	0.446153	0.00485242	0.0204849	NA
IBTK	Q9P2D0	1.36193	0.445655	0.0081454	0.0291771	NA
ARPC1B	O15143	1.36173	0.445444	0.0221401	0.0599557	NA
ERGIC2	Q96RQ1	1.36074	0.444388	0.00229112	0.0125508	NA
AP2S1	P53680	1.36027	0.443893	0.00896308	0.0312819	NA
CTNNA1	P35221	1.35992	0.443521	0.00112978	0.00780412	NA
SMARCD1	Q96GM5	1.3597	0.443293	0.0496783	0.108776	NA
TMEM185B;TMEM185A	Q9H7F4;Q8NFB2	1.35969	0.443276	0.00669127	0.025495	NA
IMP3	Q9NV31	1.35962	0.443206	0.00634126	0.0247285	NA
ZNF281	Q9Y2X9	1.35919	0.442751	0.910005	0.936462	NA
KIAA0754	O94854	1.35869	0.442217	0.0348579	0.0841145	NA
RER1	O15258	1.35816	0.441654	0.000352943	0.00386471	NA
NADK2	Q4G0N4	1.35786	0.441331	0.0608656	0.127041	NA
MFN1	Q8IWA4	1.35749	0.440942	0.158277	0.261696	NA
MED14	O60244	1.35666	0.440061	0.0252398	0.0657085	NA
RPL36A;RPL36AL	P83881;Q969Q0	1.3566	0.439992	0.0978698	0.181088	NA
RRP7A	Q9Y3A4	1.35657	0.439967	0.030985	0.0771659	NA
PFDN6	O15212	1.35655	0.439938	0.298604	0.420492	NA
ATPIF1	Q9UII2	1.35646	0.439843	0.0135655	0.0423533	NA
TMEM181	Q9P2C4	1.35621	0.439585	0.00395991	0.0178987	NA
NOL6	Q9H6R4	1.356	0.439355	0.000150111	0.00244676	NA
MTFR1L	Q9H019	1.35582	0.439167	0.294458	0.416024	NA
THOC1	Q96FV9	1.35568	0.439018	0.00165068	0.0101798	NA
SUMO1	P63165	1.35532	0.438635	0.000456055	0.00449443	NA
GLT8D1	Q68CQ7	1.35519	0.43849	0.028956	0.0731172	NA
RHOA	P61586	1.35493	0.438221	0.0108042	0.0358461	NA
GPX8	Q8TED1	1.35467	0.437946	0.00131622	0.00862392	NA
FBLL1	A6NHQ2	1.3545	0.437761	0.0382935	0.0899379	NA
RPS16	P62249	1.35448	0.437737	0.00258901	0.013591	NA
SLC15A4	Q8N697	1.35437	0.437624	0.114839	0.204393	NA
PNPT1	Q8TCS8	1.35408	0.437311	0.00190328	0.0110538	NA
KIF23	Q02241	1.35408	0.43731	0.0180623	0.0518965	NA
AGPAT5	Q9NUQ2	1.35349	0.436679	0.124355	0.217258	NA
MT-CO3	P00414	1.35342	0.436614	0.0362552	0.0865015	NA
JMJD8	Q96S16	1.35318	0.436359	0.292425	0.413836	NA
AMOTL1	Q8IY63	1.35283	0.435977	0.293525	0.415197	NA
UQCR10	Q9UDW1	1.35237	0.435491	0.00385634	0.0176231	NA
EMC8	O43402	1.35231	0.435424	0.00427312	0.0189192	NA
CPD	O75976	1.35221	0.43532	0.00325635	0.0156588	NA
ODR4	Q5SWX8	1.3522	0.435303	0.00209836	0.0118085	NA
ABHD5	Q8WTS1	1.35209	0.435194	0.843029	0.889888	NA
SLC25A3	Q00325	1.35194	0.435031	0.00287208	0.0144741	NA
SPCS1	Q9Y6A9	1.35144	0.434499	0.000641155	0.00546352	NA
DEK	P35659	1.35108	0.434112	0.00406789	0.0181869	NA
AUP1	Q9Y679	1.35104	0.434073	0.0735616	0.146389	NA
SCAMP3	O14828	1.35099	0.434019	0.00359818	0.0167896	NA
FKBP2	P26885	1.35082	0.433836	0.00414696	0.0184577	NA
CCDC51	Q96ER9	1.3498	0.432741	0.471147	0.587044	NA
MFF	Q9GZY8	1.34938	0.432292	0.00923085	0.0320482	NA
ALAS1	P13196	1.34915	0.432056	0.00562479	0.0227502	NA
ZBTB7A	O95365	1.34915	0.432054	0.115468	0.204849	NA
SMARCA1	P28370	1.3486	0.431465	0.00517712	0.0214174	NA
ALDH18A1	P54886	1.34853	0.431382	0.000516647	0.00482903	NA
WDR46	O15213	1.34724	0.430006	0.0264513	0.0680566	NA
CAPZA2	P47755	1.34702	0.429775	0.00184291	0.0108612	NA
ZNF468	Q5VIY5	1.34626	0.428955	0.098452	0.181884	NA
SLC9A3R2	Q15599	1.34625	0.428948	0.0101458	0.0342312	NA
CD47	Q08722	1.34601	0.428686	0.000410012	0.0042215	NA
ERGIC3	Q9Y282	1.346	0.428684	0.00536445	0.0220248	NA
SUPV3L1	Q8IYB8	1.346	0.428677	0.00275664	0.0140998	NA
SGK3	Q96BR1	1.34564	0.428289	0.506753	0.618159	NA
ST3GAL1	Q11201	1.34563	0.428282	0.407868	0.529025	NA
MRPL1	Q9BYD6	1.34555	0.428199	0.00766162	0.0279529	NA
NUP93	Q8N1F7	1.34509	0.427702	0.000850736	0.00658668	NA
FGF2	P09038	1.34408	0.426622	0.501957	0.613924	NA
RCC1	P18754	1.34348	0.425976	0.00280534	0.0142458	NA
PCDHGB2;PCDHGB4;PCDHGB3;PCDHGB7;PCDHGB6	Q9Y5G2;Q9UN71;Q9Y5G1;Q9Y5F8;Q9Y5F9	1.34291	0.425364	0.0863829	0.165014	NA
PTX3	P26022	1.34257	0.424998	0.164373	0.269613	NA
OSBPL3	Q9H4L5	1.34232	0.424729	0.044456	0.100212	NA
TMF1	P82094	1.34219	0.424585	0.000915168	0.00684317	NA
DOLPP1	Q86YN1	1.34205	0.424433	0.0134928	0.0422365	NA
EMC1	Q8N766	1.34171	0.424072	0.000312632	0.0036034	NA
MBOAT7	Q96N66	1.34149	0.423835	0.0712153	0.142717	NA
EFR3A	Q14156	1.34124	0.423572	0.00261847	0.013716	NA
NUP155	O75694	1.34108	0.423398	0.00039608	0.00412061	NA
APOOL	Q6UXV4	1.34088	0.423178	0.0054639	0.0223106	NA
SAAL1	Q96ER3	1.34069	0.422976	0.339561	0.462805	NA
CALCOCO2	Q13137	1.34069	0.422976	0.00327224	0.0157225	NA
TGFB1	P01137	1.34011	0.422353	0.0307655	0.0768432	NA
EPHX1	P07099	1.33989	0.422118	0.00189047	0.0110118	NA
HERPUD1	Q15011	1.33983	0.422054	0.330292	0.453895	NA
TMEM201	Q5SNT2	1.3398	0.422021	0.00584186	0.0234223	NA
2008-09-01	Q92599	1.33933	0.421506	0.183934	0.293882	NA
ZSWIM8	A7E2V4	1.33885	0.420991	0.228591	0.346098	NA
POLDIP2	Q9Y2S7	1.33878	0.420919	0.0634352	0.131296	NA
TOP2A	P11388	1.33859	0.420718	0.0822551	0.158777	NA
CLCNKA	P51800	1.33834	0.420447	0.108562	0.19614	NA
TBL3	Q12788	1.33822	0.420311	0.0433253	0.098582	NA
RCN1	Q15293	1.33803	0.420109	0.0357374	0.0855809	NA
COQ7	Q99807	1.33798	0.420056	0.0664836	0.135782	NA
SPCS2	Q15005	1.33766	0.419712	0.000270987	0.00333319	NA
LPCAT2	Q7L5N7	1.33703	0.419031	0.00680101	0.0257003	NA
CDYL	Q9Y232	1.337	0.419005	0.00459548	0.0197345	NA
TMEM161A	Q9NX61	1.33691	0.418904	0.0676387	0.13753	NA
NDUFB3	O43676	1.33687	0.418864	0.0140407	0.0434738	NA
LGALS8	O00214	1.33666	0.418627	0.00441031	0.0191594	NA
ZNF197	O14709	1.33598	0.417899	0.0321007	0.0791573	NA
CALCOCO1	Q9P1Z2	1.33575	0.417651	0.0160539	0.0478259	NA
TMEM43	Q9BTV4	1.33548	0.417361	0.000526905	0.00487917	NA
DNAJC19	Q96DA6	1.33542	0.417294	0.0067256	0.0255932	NA
AAAS	Q9NRG9	1.3352	0.417054	0.048642	0.106977	NA
SEC11A	P67812	1.33507	0.416912	0.000644173	0.00546631	NA
ATP6V0D1	P61421	1.33503	0.416873	0.00429753	0.0189446	NA
MFN2	O95140	1.33501	0.416854	0.00176747	0.0105624	NA
ALDH3B1	P43353	1.33496	0.416794	0.0601298	0.125856	NA
MYO1C	O00159	1.33417	0.415938	0.0201677	0.0560871	NA
LRPAP1	P30533	1.33387	0.415622	0.00742948	0.0274171	NA
TFB2M	Q9H5Q4	1.33383	0.415575	0.00239783	0.012947	NA
SLC39A11	Q8N1S5	1.3331	0.414784	0.00721466	0.0267398	NA
SLC25A12	O75746	1.33308	0.414768	0.00071346	0.00583766	NA
PCM1	Q15154	1.33177	0.41335	0.00330967	0.0157756	NA
ATP6AP1	Q15904	1.33116	0.412679	0.00696239	0.0260959	NA
PRKAR2B	P31323	1.33109	0.412604	0.0475552	0.1054	NA
ITPRIP	Q8IWB1	1.33072	0.412204	0.021143	0.0578314	NA
RHOG	P84095	1.33059	0.412071	0.000798951	0.00628032	NA
ACADM	P11310	1.33055	0.41202	0.00300865	0.0149112	NA
CTNND1	O60716	1.33039	0.411854	0.00080972	0.00633838	NA
RAB5C	P51148	1.33023	0.411679	0.00235194	0.0127903	NA
GTPBP4	Q9BZE4	1.33021	0.41165	0.0205432	0.0567279	NA
NDUFB10	O96000	1.33	0.411428	0.0241637	0.0637615	NA
B4GAT1	O43505	1.3299	0.411315	0.0121707	0.0388315	NA
KMT2A	Q03164	1.32928	0.41064	0.11463	0.204278	NA
BBX	Q8WY36	1.32892	0.410251	0.00291775	0.0145936	NA
COG5	Q9UP83	1.32886	0.410187	0.0309123	0.0770317	NA
TMEM33	P57088	1.32829	0.409574	0.00833406	0.0296929	NA
KIAA1549L	Q6ZVL6	1.32829	0.409573	0.201732	0.316486	NA
FLNA	P21333	1.32826	0.409535	0.0303841	0.0759856	NA
PRAF2	O60831	1.32798	0.409236	0.00691103	0.0260071	NA
CRAT	P43155	1.3278	0.409038	0.00179505	0.0106527	NA
OXA1L	Q15070	1.32759	0.408812	0.00123581	0.00832969	NA
ANKRD35	Q8N283	1.32749	0.408698	0.0350652	0.0845124	NA
DDX47	Q9H0S4	1.32737	0.408571	0.00850417	0.0301196	NA
PDHA1	P08559	1.32596	0.407033	0.0070134	0.026205	NA
NUP153	P49790	1.32535	0.406377	0.00017679	0.00266415	NA
SLC9A7	Q96T83	1.32522	0.406229	0.0390835	0.0912202	NA
FEZ2	Q9UHY8	1.32477	0.405739	0.0816704	0.157794	NA
RNMTL1	Q9HC36	1.32475	0.405718	0.0328099	0.0804567	NA
SYNM	O15061	1.32462	0.405576	0.0339663	0.0825626	NA
COG7	P83436	1.32456	0.40551	0.0010731	0.00755212	NA
HIGD2A	Q9BW72	1.32446	0.405402	0.115615	0.204981	NA
OCLN	Q16625	1.32387	0.404764	0.444401	0.562626	NA
DNAJB7	Q7Z6W7	1.32372	0.404602	0.0747462	0.14791	NA
CYFIP2	Q96F07	1.32372	0.404597	0.529063	0.639494	NA
FASTKD2	Q9NYY8	1.32352	0.404377	0.10372	0.18922	NA
DDX54	Q8TDD1	1.32327	0.404112	0.0387908	0.0907306	NA
ATF6	P18850	1.32247	0.403237	0.135679	0.23163	NA
NNT	Q13423	1.32237	0.403128	0.000557591	0.00497665	NA
NOP9	Q86U38	1.32213	0.402862	0.184488	0.294452	NA
TRIM14	Q14142	1.32189	0.402606	0.235782	0.354561	NA
NCS1	P62166	1.32145	0.402124	0.232926	0.350974	NA
ALG11	Q2TAA5	1.32141	0.402074	0.0229672	0.0616373	NA
GLE1	Q53GS7	1.32134	0.402	0.00715027	0.0265505	NA
MAN1A2	O60476	1.32127	0.401925	0.00353137	0.0165424	NA
IMMT	Q16891	1.32107	0.401702	0.00086433	0.00661308	NA
ZYX	Q15942	1.32093	0.401554	0.0717558	0.143447	NA
DDX56	Q9NY93	1.32077	0.401375	0.00629107	0.0246775	NA
CISD2	Q8N5K1	1.3207	0.401299	0.00790413	0.0286141	NA
NDUFC2;NDUFC2-KCTD14	O95298;E9PQ53	1.32008	0.400623	0.0211876	0.057927	NA
TP53I11	O14683	1.31999	0.400522	0.0199817	0.055812	NA
RECK	O95980	1.31961	0.400115	0.259306	0.379909	NA
STX6	O43752	1.31942	0.3999	0.016292	0.0484146	NA
BRIX1	Q8TDN6	1.3191	0.399551	0.00931723	0.0322458	NA
FOXRED1	Q96CU9	1.31848	0.398871	0.0153746	0.046263	NA
CLEC2B	Q92478	1.31844	0.398827	0.055001	0.11738	NA
PTRH2	Q9Y3E5	1.31825	0.398621	0.00231093	0.0126131	NA
CCDC43	Q96MW1	1.31809	0.398452	0.951879	0.966583	NA
IDH3B	O43837	1.3178	0.398133	0.00108143	0.00757516	NA
GALNT2	Q10471	1.31778	0.398105	0.0010636	0.00751176	NA
GNL3	Q9BVP2	1.3177	0.398023	0.00525309	0.0216717	NA
AGPAT6	Q86UL3	1.3175	0.397798	0.00693691	0.0260493	NA
CHST14	Q8NCH0	1.31744	0.397737	0.0898818	0.170159	NA
SIRT6	Q8N6T7	1.31728	0.39756	0.211539	0.327746	NA
SLC27A3	Q5K4L6	1.317	0.397254	0.0152843	0.0460377	NA
THOC2	Q8NI27	1.31678	0.397016	0.00230598	0.0125976	NA
SLC16A1	P53985	1.31631	0.396496	0.0140816	0.0434969	NA
NUP205	Q92621	1.31622	0.396399	0.00189236	0.0110118	NA
QPCTL	Q9NXS2	1.31607	0.396238	0.011996	0.0384567	NA
PLGRKT	Q9HBL7	1.31594	0.396093	0.0116612	0.0376864	NA
AXL	P30530	1.31591	0.396055	0.109619	0.197284	NA
MGAT4B	Q9UQ53	1.31565	0.395771	0.0231181	0.0618204	NA
POLR1B	Q9H9Y6	1.3156	0.395716	0.0497956	0.108993	NA
LIN7A	O14910	1.31543	0.395537	0.183661	0.293603	NA
NOP2	P46087	1.31533	0.395425	0.0128912	0.0406082	NA
SMARCA5	O60264	1.31521	0.39529	0.0101689	0.03429	NA
MRPS24	Q96EL2	1.31514	0.395217	0.00103975	0.00736072	NA
SCCPDH	Q8NBX0	1.31484	0.394892	0.11481	0.204393	NA
RPL22	P35268	1.31477	0.394812	0.00810529	0.0291032	NA
AGAP3	Q96P47	1.31452	0.394534	0.0593457	0.12452	NA
SMC6	Q96SB8	1.31437	0.394373	0.0172325	0.0504823	NA
C6orf136	Q5SQH8	1.31428	0.394277	0.0876851	0.166995	NA
DAP3	P51398	1.31347	0.393381	0.00463565	0.0198635	NA
GOLGA7	Q7Z5G4	1.31326	0.393147	0.0630228	0.130586	NA
ALG1	Q9BT22	1.31324	0.393129	0.00271207	0.0139378	NA
ATL2	Q8NHH9	1.31254	0.392363	0.00277911	0.014165	NA
TPM4	P67936	1.31233	0.392133	0.0113466	0.0370096	NA
GPR89B;GPR89A	P0CG08;B7ZAQ6	1.31209	0.391868	0.0689074	0.139305	NA
MGAT2	Q10469	1.31209	0.391865	0.0032072	0.0154942	NA
MAOA	P21397	1.312	0.391763	0.248421	0.369114	NA
EARS2	Q5JPH6	1.31199	0.391761	0.00191741	0.0111035	NA
ECI2	O75521	1.31164	0.391373	0.0480659	0.1061	NA
RHOC	P08134	1.31151	0.391234	0.0270256	0.069059	NA
TRIP13	Q15645	1.31136	0.39106	0.253244	0.373129	NA
EBNA1BP2	Q99848	1.31128	0.39098	0.00759006	0.027838	NA
ELMOD2	Q8IZ81	1.31127	0.39096	0.014619	0.0445496	NA
LYRM4	Q9HD34	1.31073	0.390371	0.00501013	0.0209878	NA
TOMM70A	O94826	1.31017	0.389751	0.00308733	0.015138	NA
PDGFRB	P09619	1.30944	0.388952	0.0120813	0.0386473	NA
ARL6IP1	Q15041	1.30942	0.388924	0.043127	0.0982426	NA
DNAJC25	Q9H1X3	1.30934	0.38884	0.137044	0.233493	NA
NDUFA10	O95299	1.30923	0.388716	0.020163	0.0560871	NA
ABHD6	Q9BV23	1.30904	0.388507	0.00812175	0.0291299	NA
MPHOSPH10	O00566	1.3088	0.38824	0.00581454	0.023344	NA
FAAH2	Q6GMR7	1.30868	0.38811	0.0114504	0.0372464	NA
MPHOSPH6	Q99547	1.30854	0.387956	0.0321406	0.0791866	NA
MICU2	Q8IYU8	1.30795	0.387311	0.02304	0.0617221	NA
UGGT2	Q9NYU1	1.3077	0.387029	0.0165854	0.0491159	NA
PIGK	Q92643	1.30693	0.386181	0.00339817	0.0160731	NA
PSAP	P07602	1.30679	0.386025	0.0381997	0.0898926	NA
FBLN2	P98095	1.30668	0.385911	0.564866	0.670975	NA
MRPL24	Q96A35	1.30622	0.385402	0.00166068	0.0102204	NA
TRIP10	Q15642	1.3062	0.38538	0.100745	0.184922	NA
TGFBR1	P36897	1.30596	0.38511	0.168206	0.274546	NA
ALG2	Q9H553	1.30582	0.384954	0.00763041	0.0279346	NA
MCM7	P33993	1.30569	0.384814	0.0992223	0.182912	NA
ARL8A	Q96BM9	1.30567	0.38479	0.0152742	0.0460304	NA
TIMM44	O43615	1.30467	0.383681	0.00591081	0.0236196	NA
RPL30	P62888	1.3045	0.383496	0.00404942	0.0181723	NA
PSIP1	O75475	1.30446	0.383456	0.130654	0.225757	NA
NDUFS4	O43181	1.30432	0.383299	0.0382569	0.0898926	NA
MRPS15	P82914	1.30428	0.383258	0.00510079	0.021219	NA
SUCLG1	P53597	1.30405	0.382997	0.00244064	0.0130913	NA
UHRF2	Q96PU4	1.30369	0.382602	0.0124888	0.0395909	NA
EFNB2	P52799	1.30353	0.38242	0.408375	0.529453	NA
PI4K2B	Q8TCG2	1.3035	0.382393	0.0645027	0.132733	NA
TTC14	Q96N46	1.30322	0.382076	0.0343433	0.0832085	NA
SRI	P30626	1.30316	0.382015	0.747253	0.819367	NA
ZNF461;ZFP30;ZFP82;ZFP14;ZNF30	Q8TAF7;Q9Y2G7;Q8N141;Q9HCL3;P17039	1.30314	0.38199	0.0730329	0.145531	NA
TOR1B	O14657	1.30302	0.381864	0.00639498	0.0248246	NA
CPSF1	Q10570	1.30283	0.381653	0.0805229	0.156037	NA
MRPL19	P49406	1.30269	0.381493	0.00390074	0.0177607	NA
NDUFA9	Q16795	1.30259	0.38138	0.00571859	0.0230683	NA
NMNAT1	Q9HAN9	1.30257	0.381361	0.00515161	0.0213858	NA
SLC26A2	P50443	1.30189	0.380607	0.024345	0.0640141	NA
CENPB	P07199	1.30186	0.380579	0.0202273	0.0562267	NA
RAP1A	P62834	1.3016	0.380284	0.0141476	0.0436019	NA
LYAR	Q9NX58	1.30141	0.380074	0.0747016	0.147871	NA
SLC2A3;SLC2A14	P11169;Q8TDB8	1.30133	0.379989	0.0399001	0.0926562	NA
MTPAP	Q9NVV4	1.30127	0.379919	0.00180572	0.0106843	NA
MRC2	Q9UBG0	1.30062	0.379198	0.174309	0.282578	NA
YIPF3	Q9GZM5	1.30062	0.379195	0.0168364	0.0496868	NA
PEX14	O75381	1.30042	0.378974	0.00506927	0.021132	NA
MIPEP	Q99797	1.30041	0.378968	0.0127605	0.0403028	NA
PEX2	P28328	1.29992	0.378417	0.644431	0.734842	NA
UTP3	Q9NQZ2	1.29966	0.378136	0.0127559	0.0403028	NA
CTSC	P53634	1.29954	0.378005	0.0291064	0.0734042	NA
ZNF593	O00488	1.29947	0.377926	0.181327	0.290881	NA
METTL8	Q9H825	1.29945	0.377902	0.710746	0.787932	NA
SLC12A9	Q9BXP2	1.29942	0.377872	0.0939504	0.175958	NA
TSEN34	Q9BSV6	1.2992	0.377623	0.468458	0.584181	NA
ICAM5	Q9UMF0	1.29911	0.377528	0.350842	0.474613	NA
MYLK	Q15746	1.29882	0.377201	0.0748438	0.148005	NA
P2RX4	Q99571	1.29878	0.37716	0.0880636	0.167663	NA
TAP2	Q03519	1.2987	0.377066	0.00919102	0.0319284	NA
FAT1	Q14517	1.29848	0.376821	0.0322866	0.0794556	NA
SCO2	O43819	1.29763	0.375875	0.0339914	0.08259	NA
MRPL37	Q9BZE1	1.29755	0.375788	0.00107612	0.00755559	NA
RPF2	Q9H7B2	1.29735	0.375565	0.0232693	0.062086	NA
MRPS6	P82932	1.29726	0.375463	0.00324432	0.0156134	NA
NCAM1	P13591	1.29689	0.375059	0.166027	0.271493	NA
VAPB	O95292	1.29683	0.374992	0.000983195	0.00716379	NA
RDH13	Q8NBN7	1.29673	0.374882	0.0794721	0.154753	NA
LAMP1	P11279	1.29619	0.374281	0.00651602	0.0251152	NA
MCM5	P33992	1.29619	0.374279	0.164661	0.269937	NA
NUP50	Q9UKX7	1.29617	0.374252	0.00687588	0.0259178	NA
DHRS7	Q9Y394	1.29598	0.374047	0.00432891	0.0189749	NA
INTS8	Q75QN2	1.29565	0.373672	0.378346	0.501166	NA
LAMB3	Q13751	1.29545	0.373451	0.60473	0.703246	NA
B4GALT4	O60513	1.29544	0.373439	0.121047	0.212722	NA
MOCS3	O95396	1.29511	0.373071	0.645404	0.735722	NA
SCAF1	Q9H7N4	1.29483	0.37276	0.0181586	0.0521483	NA
CLCC1	Q96S66	1.29451	0.372408	0.0190936	0.0539527	NA
DLST	P36957	1.29431	0.372179	0.00448829	0.0194558	NA
LNPEP	Q9UIQ6	1.29422	0.372086	0.0147447	0.0448413	NA
RAB5B	P61020	1.29396	0.371797	0.00813426	0.0291547	NA
UTRN	P46939	1.29387	0.371696	0.00880006	0.0309113	NA
CAMLG	P49069	1.29382	0.371635	0.00462041	0.0198131	NA
SFXN2	Q96NB2	1.29327	0.371021	0.195813	0.308738	NA
CPNE8	Q86YQ8	1.29316	0.370905	0.0435476	0.0988415	NA
RALGAPB	Q86X10	1.29282	0.370522	0.572267	0.677437	NA
MRPL40	Q9NQ50	1.2928	0.370496	0.00205781	0.0116463	NA
SQRDL	Q9Y6N5	1.29278	0.370475	0.0152013	0.0458799	NA
RAB2B	Q8WUD1	1.29263	0.370305	0.00644796	0.0249201	NA
MRPS35	P82673	1.29259	0.370269	0.00606755	0.0240122	NA
TRIM33	Q9UPN9	1.29226	0.369898	0.00238348	0.0128915	NA
ARMC10	Q8N2F6	1.29224	0.369873	0.032496	0.0798321	NA
COBLL1	Q53SF7	1.29217	0.369795	0.278728	0.399941	NA
RBM14	Q96PK6	1.29205	0.369664	0.00210898	0.011816	NA
EXT2	Q93063	1.29194	0.369541	0.0444227	0.100202	NA
NDFIP1	Q9BT67	1.29194	0.369541	0.0262281	0.0675987	NA
ZDHHC2	Q9UIJ5	1.2917	0.369266	0.0371139	0.0881202	NA
SNRPA1	P09661	1.29163	0.369195	0.00153657	0.00961484	NA
RNF10	Q8N5U6	1.29126	0.368783	0.220224	0.336926	NA
CHPF	Q8IZ52	1.2912	0.368716	0.139756	0.237168	NA
TPR	P12270	1.29105	0.368542	0.00982019	0.0334345	NA
ZMPSTE24	O75844	1.29081	0.368278	0.00216757	0.0120282	NA
FYCO1	Q9BQS8	1.29043	0.367851	0.00205121	0.0116463	NA
ATRN	O75882	1.2901	0.367481	0.0341813	0.0829243	NA
MRPS23	Q9Y3D9	1.29005	0.367431	0.0109011	0.0360709	NA
PTMA	P06454	1.28965	0.366977	0.136572	0.232955	NA
RPL32	P62910	1.28935	0.366649	0.00306784	0.0151168	NA
MT-ATP8	P03928	1.28921	0.366485	0.0151274	0.0457723	NA
NOC2L	Q9Y3T9	1.28913	0.366401	0.0195966	0.0550102	NA
AGPAT3	Q9NRZ7	1.28901	0.366265	0.0352273	0.0847373	NA
CCNK	O75909	1.28874	0.365962	0.0264158	0.0680239	NA
STX10	O60499	1.28861	0.365821	0.219275	0.335904	NA
ZNF592	Q92610	1.28859	0.365792	0.0595867	0.12485	NA
RMND1	Q9NWS8	1.28857	0.365772	0.057011	0.120722	NA
MRPS9	P82933	1.28855	0.365748	0.0202709	0.0562531	NA
TMOD3	Q9NYL9	1.28754	0.364612	0.140049	0.237397	NA
TBRG4	Q969Z0	1.28753	0.364607	0.00555322	0.0225675	NA
CHPF2	Q9P2E5	1.2875	0.364567	0.0374147	0.0886746	NA
SAMM50	Q9Y512	1.28717	0.364204	0.00294306	0.0146834	NA
GOLGA3	Q08378	1.28673	0.363708	0.00146957	0.00936206	NA
L3MBTL3	Q96JM7	1.28662	0.363581	0.221833	0.338695	NA
ATP5C1	P36542	1.28616	0.363067	0.00514374	0.021368	NA
DDX27	Q96GQ7	1.28613	0.363038	0.0157892	0.0472256	NA
GCC2	Q8IWJ2	1.28587	0.362742	0.000800956	0.00628782	NA
FARP2	O94887	1.28581	0.362675	0.0128536	0.0405112	NA
MTIF2	P46199	1.28568	0.362526	0.039925	0.092678	NA
UFL1	O94874	1.28566	0.362512	0.0017504	0.0105341	NA
BAZ1A	Q9NRL2	1.28541	0.362229	0.0745452	0.147659	NA
ACSL1	P33121	1.2853	0.362108	0.00561136	0.0227266	NA
MTCH2	Q9Y6C9	1.28522	0.362017	0.00279483	0.0142166	NA
HSPD1	P10809	1.28521	0.362001	0.0798524	0.155147	NA
TMED9	Q9BVK6	1.28512	0.361898	0.002776	0.014165	NA
GUF1	Q8N442	1.28488	0.361635	0.00473641	0.0201389	NA
HACD3	Q9P035	1.28483	0.36158	0.00208468	0.0117569	NA
C7orf55	Q96HJ9	1.28479	0.361533	0.0267776	0.0687188	NA
XPR1	Q9UBH6	1.28425	0.36093	0.029352	0.0738367	NA
UBB;UBC	P0CG47;P0CG48	1.28418	0.360848	0.0102868	0.0345231	NA
ENPP4	Q9Y6X5	1.28408	0.360735	0.0273052	0.0694782	NA
LAMC1	P11047	1.28395	0.360588	0.00246423	0.0131852	NA
UXS1	Q8NBZ7	1.28393	0.360565	0.112936	0.20187	NA
SIGMAR1	Q99720	1.28387	0.360496	0.0176458	0.0512799	NA
AHCTF1	Q8WYP5	1.28377	0.360384	0.00256865	0.0135619	NA
NDUFAF1	Q9Y375	1.28372	0.360332	0.00700497	0.026205	NA
PPM1K	Q8N3J5	1.28372	0.360327	0.0144699	0.0442531	NA
NDUFB7	P17568	1.28362	0.36022	0.00538654	0.0220852	NA
ITGA4	P13612	1.28325	0.359801	0.00595051	0.0237465	NA
SHC1	P29353	1.2831	0.359631	0.0208146	0.057221	NA
EMC6	Q9BV81	1.28302	0.359541	0.0198053	0.0554711	NA
ARSA	P15289	1.28209	0.3585	0.177905	0.286854	NA
ING2	Q9H160	1.28184	0.358221	0.076414	0.150365	NA
OSMR	Q99650	1.28174	0.358108	0.0603095	0.126188	NA
ZFC3H1	O60293	1.28167	0.358021	0.0801328	0.155584	NA
CYC1	P08574	1.28166	0.358014	0.0121714	0.0388315	NA
TNS2	Q63HR2	1.28162	0.357964	0.0199901	0.055812	NA
MRPS2	Q9Y399	1.28148	0.357807	0.124864	0.217957	NA
DAXX	Q9UER7	1.28115	0.357442	0.202174	0.316931	NA
SLC25A23	Q9BV35	1.2811	0.357382	0.0575855	0.121579	NA
GLRX2	Q9NS18	1.2811	0.357381	0.0149288	0.0452639	NA
AMFR	Q9UKV5	1.2809	0.357159	0.446384	0.5643	NA
DIEXF	Q68CQ4	1.28057	0.356782	0.0433878	0.0986492	NA
TXNRD2	Q9NNW7	1.28019	0.356357	0.0154805	0.0464648	NA
MRPS17	Q9Y2R5	1.27978	0.3559	0.0136016	0.042417	NA
PIGG	Q5H8A4	1.2793	0.35535	0.108868	0.196574	NA
PNPLA6	Q8IY17	1.27902	0.355039	0.01029	0.0345231	NA
STXBP3	O00186	1.27841	0.354347	0.00102435	0.00729835	NA
NT5C3A	Q9H0P0	1.27804	0.353928	0.0308826	0.0770212	NA
BAZ1B	Q9UIG0	1.27793	0.353809	0.127049	0.220996	NA
PPP1R10	Q96QC0	1.27787	0.353741	0.0100538	0.03394	NA
NGDN	Q8NEJ9	1.27782	0.353683	0.60063	0.699838	NA
NDUFS7	O75251	1.27724	0.353032	0.0669057	0.136503	NA
ZEB2	O60315	1.27714	0.352914	0.00728929	0.0269997	NA
HMGCL	P35914	1.27709	0.352863	0.0158196	0.0472452	NA
ACOT1;ACOT2	Q86TX2;P49753	1.27676	0.352491	0.00744055	0.0274411	NA
NIN	Q8N4C6	1.27668	0.352395	0.0326074	0.0800401	NA
BRD2	P25440	1.27652	0.352213	0.0337466	0.0820952	NA
GOT2	P00505	1.27614	0.351786	0.0117052	0.0377876	NA
TST	Q16762	1.27611	0.351756	0.0260608	0.0672545	NA
SLC35F2	Q8IXU6	1.27589	0.351498	0.703868	0.781902	NA
SPTLC2	O15270	1.27588	0.351488	0.0429216	0.0978663	NA
VWA8	A3KMH1	1.27532	0.350858	0.0038082	0.0174832	NA
PITRM1	Q5JRX3	1.27504	0.350545	0.00263418	0.0137621	NA
AMPH	P49418	1.27502	0.350517	0.497127	0.609513	NA
DAB2	P98082	1.27483	0.350307	0.182737	0.292516	NA
MCAT	Q8IVS2	1.27471	0.350173	0.0989397	0.182505	NA
ME2	P23368	1.27426	0.349658	0.00909122	0.0316552	NA
RAB5A	P20339	1.27425	0.349644	0.0176834	0.0512952	NA
LAPTM4A	Q15012	1.27406	0.349439	0.0206432	0.0568452	NA
MICAL3	Q7RTP6	1.27372	0.349054	0.696031	0.775933	NA
SCFD1	Q8WVM8	1.27364	0.348958	0.00205456	0.0116463	NA
MYO1D	O94832	1.27358	0.348885	0.688521	0.769919	NA
ABCD1	P33897	1.27339	0.34868	0.0281954	0.0715591	NA
ADAM15	Q13444	1.27293	0.348157	0.0887039	0.168613	NA
PPHLN1	Q8NEY8	1.2727	0.347891	0.00995455	0.0336811	NA
WDR47	O94967	1.27245	0.34761	0.397241	0.519636	NA
SHMT2	P34897	1.27206	0.347162	0.0336841	0.08201	NA
NUCB2	P80303	1.27165	0.346706	0.0352293	0.0847373	NA
HIST1H4A	P62805	1.27144	0.346466	0.682976	0.765804	NA
NSF	P46459	1.2711	0.346082	0.0183436	0.0525535	NA
DCAKD	Q8WVC6	1.27105	0.346016	0.140639	0.238127	NA
RACGAP1	Q9H0H5	1.2709	0.34585	0.213821	0.329501	NA
RPL34	P49207	1.2708	0.345742	0.00675723	0.0256332	NA
CEPT1	Q9Y6K0	1.27074	0.345674	0.0734352	0.146235	NA
NDUFAF4	Q9P032	1.27041	0.345297	0.108925	0.196617	NA
GJC1	P36383	1.27038	0.345258	0.0671153	0.136699	NA
SLC25A10	Q9UBX3	1.27027	0.345133	0.0385701	0.0903392	NA
NDUFA13	Q9P0J0	1.27005	0.344887	0.0127836	0.0403544	NA
GUK1	Q16774	1.27005	0.344882	0.0548976	0.117272	NA
NUPL1	Q9BVL2	1.26965	0.344426	0.0176704	0.0512952	NA
BYSL	Q13895	1.26963	0.344413	0.120439	0.211839	NA
MRPS31	Q92665	1.26947	0.344227	0.0176901	0.0512952	NA
ME3	Q16798	1.26939	0.344132	0.00112416	0.00778324	NA
ZFR	Q96KR1	1.26925	0.343974	0.00396121	0.0178987	NA
USP39	Q53GS9	1.26909	0.343789	0.00279344	0.0142166	NA
VDAC1	P21796	1.26875	0.343413	0.00474689	0.0201389	NA
HDAC1	Q13547	1.26759	0.342085	0.179309	0.288681	NA
ITGA1	P56199	1.26709	0.341516	0.538593	0.647481	NA
RPP25L	Q8N5L8	1.26693	0.341335	0.0447471	0.100593	NA
OSBPL8	Q9BZF1	1.26675	0.341128	0.0262419	0.067605	NA
ADNP	Q9H2P0	1.26653	0.340885	0.0189427	0.0536276	NA
TMEM131	Q92545	1.26626	0.340568	0.0113668	0.037055	NA
PMPCA	Q10713	1.26595	0.340218	0.00308452	0.0151367	NA
TMEM115	Q12893	1.26585	0.340105	0.0245026	0.0643717	NA
SURF6	O75683	1.26584	0.340094	0.0215025	0.0587074	NA
EMC7	Q9NPA0	1.26566	0.339893	0.0100161	0.033851	NA
SLC30A1	Q9Y6M5	1.26489	0.339015	0.0861191	0.164769	NA
BMS1	Q14692	1.26485	0.338961	0.0328175	0.0804567	NA
SRFBP1	Q8NEF9	1.26445	0.338508	0.0361444	0.0862793	NA
DNAJA3	Q96EY1	1.26425	0.338286	0.019727	0.0553244	NA
MCRS1	Q96EZ8	1.26425	0.338278	0.145181	0.24409	NA
TIMMDC1	Q9NPL8	1.26421	0.338239	0.0250478	0.0655262	NA
ABHD16A	O95870	1.26398	0.337973	0.00519276	0.0214672	NA
ZC3HAV1	Q7Z2W4	1.26369	0.337646	0.021884	0.0594776	NA
UQCRC2	P22695	1.26352	0.337448	0.00480724	0.0203229	NA
TRIP11	Q15643	1.26335	0.33725	0.00117972	0.00807443	NA
NOV	P48745	1.26332	0.337219	0.675125	0.759992	NA
PHF5A	Q7RTV0	1.26306	0.336921	0.0228908	0.0614772	NA
ATF2	P15336	1.26239	0.336162	0.643299	0.733972	NA
PARP12	Q9H0J9	1.26219	0.335925	0.127024	0.220996	NA
TOR1A	O14656	1.26217	0.335911	0.010214	0.034384	NA
DSE	Q9UL01	1.26166	0.33532	0.100247	0.184289	NA
DNAJB4	Q9UDY4	1.26137	0.334992	0.0479569	0.106016	NA
NAT14	Q8WUY8	1.26124	0.334845	0.051911	0.112552	NA
CBX8	Q9HC52	1.26113	0.334717	0.483445	0.598008	NA
ACTB	P60709	1.26091	0.334462	0.215957	0.332011	NA
SCO1	O75880	1.26088	0.334426	0.0111909	0.0366615	NA
EHD1	Q9H4M9	1.25966	0.333038	0.0618904	0.128743	NA
IDH3G	P51553	1.25954	0.332894	0.00380765	0.0174832	NA
CDC16	Q13042	1.25949	0.332835	0.141385	0.23913	NA
MCOLN3	Q8TDD5	1.25948	0.332826	0.0894999	0.169588	NA
MRPS7	Q9Y2R9	1.25934	0.332664	0.00219631	0.0121538	NA
APOC3	P02656	1.25929	0.332611	0.164884	0.270155	NA
MT-ND3	P03897	1.25913	0.332432	0.135225	0.231053	NA
RIOK2	Q9BVS4	1.2589	0.332168	0.431409	0.550723	NA
RAB4A	P20338	1.25879	0.332033	0.00674288	0.0256332	NA
SLC25A11	Q02978	1.25869	0.331922	0.0137212	0.0426674	NA
MT-CO2	P00403	1.25829	0.331461	0.0685411	0.138925	NA
HNRNPA1;HNRNPA1L2	P09651;A0A2R8Y4L2;Q32P51	1.25818	0.331336	0.0793412	0.154649	NA
CCDC86	Q9H6F5	1.258	0.331133	0.0149496	0.0453031	NA
SMARCC1	Q92922	1.25772	0.330814	0.0676331	0.13753	NA
NUP88	Q99567	1.25767	0.330756	0.00427399	0.0189192	NA
C10orf76	Q5T2E6	1.25751	0.330573	0.212743	0.328673	NA
SASS6	Q6UVJ0	1.25725	0.33027	0.147532	0.247205	NA
GNB1	P62873	1.25717	0.330176	0.0549113	0.117272	NA
HIST1H2BM;HIST1H2BN;HIST1H2BH;HIST2H2BF;HIST1H2BC;HIST1H2BD;HIST1H2BK;HIST1H2BL;H2BFS	Q99879;Q99877;Q93079;Q5QNW6;P62807;P58876;O60814;Q99880;P57053	1.25704	0.330033	0.389804	0.511585	NA
XYLT2	Q9H1B5	1.25657	0.329494	0.501496	0.613616	NA
TM2D1	Q9BX74	1.25644	0.329338	0.0872559	0.166231	NA
SURF4	O15260	1.25633	0.329212	0.244005	0.36409	NA
PPP1CC	P36873	1.25621	0.329083	0.358298	0.48165	NA
MRPL39	Q9NYK5	1.25607	0.328922	0.00891349	0.0311989	NA
PEX11B	O96011	1.25568	0.328472	0.0503602	0.109823	NA
TRIM2	Q9C040	1.25554	0.328304	0.340848	0.464031	NA
DCBLD1	Q8N8Z6	1.2555	0.328258	0.40157	0.523985	NA
METTL7A	Q9H8H3	1.25535	0.328094	0.213326	0.329053	NA
SHOC2	Q9UQ13	1.25527	0.328003	0.147571	0.247205	NA
EMC10	Q5UCC4	1.25523	0.327949	0.0248199	0.0650054	NA
RBBP6	Q7Z6E9	1.25509	0.327796	0.00329861	0.0157458	NA
ACP6	Q9NPH0	1.25503	0.327717	0.0310249	0.0772188	NA
PPIF	P30405	1.25468	0.327323	0.252193	0.372211	NA
NSA2	O95478	1.25461	0.327236	0.0372289	0.0883041	NA
LPGAT1	Q92604	1.25453	0.327144	0.00598254	0.0238316	NA
ZNF597	Q96LX8	1.25438	0.326975	0.566007	0.672097	NA
GLUD1;GLUD2	P00367;P49448	1.25434	0.32693	0.00751525	0.0276519	NA
GBAS	O75323	1.25425	0.32683	0.0206494	0.0568452	NA
ARHGDIB	P52566	1.25412	0.326681	0.0969212	0.179889	NA
MED23	Q9ULK4	1.25405	0.3266	0.0539925	0.115806	NA
PTGES2	Q9H7Z7	1.25394	0.326474	0.0179545	0.0517237	NA
HNRNPUL2	Q1KMD3	1.25331	0.325742	0.0095491	0.0327351	NA
INTS1	Q8N201	1.25322	0.325638	0.00875749	0.0307798	NA
MRE11A	P49959	1.25276	0.325106	0.00403537	0.0181228	NA
PHF1	O43189	1.25258	0.3249	0.159428	0.263089	NA
TRIM44	Q96DX7	1.25245	0.324754	0.48809	0.601515	NA
NAF1	Q96HR8	1.25227	0.324544	0.419255	0.539119	NA
HADHB	P55084	1.25214	0.324397	0.00874774	0.0307637	NA
SLC12A4	Q9UP95	1.25175	0.323944	0.0268329	0.0687248	NA
MRPL44	Q9H9J2	1.2513	0.323431	0.015799	0.0472311	NA
PRDX4	Q13162	1.25128	0.323402	0.00950759	0.0326489	NA
EXOSC3	Q9NQT5	1.25128	0.323401	0.015408	0.046317	NA
PIGT	Q969N2	1.25101	0.323089	0.00314346	0.0153378	NA
PDCL3	Q9H2J4	1.25092	0.322988	0.00794503	0.0287	NA
RPLP0;RPLP0P6	P05388;Q8NHW5	1.25078	0.322827	0.0208689	0.0572649	NA
PMPCB	O75439	1.2507	0.322741	0.0116455	0.037656	NA
PDCD11	Q14690	1.2507	0.322734	0.0699624	0.140914	NA
ACOT9	Q9Y305	1.25044	0.322437	0.00433915	0.019002	NA
VAMP5	O95183	1.25032	0.322294	0.177367	0.286372	NA
TMEM63B	Q5T3F8	1.25022	0.322176	0.0252739	0.0657085	NA
KHDRBS3	O75525	1.25015	0.322099	0.208275	0.324115	NA
PGGT1B	P53609	1.24985	0.321759	0.571642	0.677141	NA
SF3A3	Q12874	1.24983	0.321735	0.00586243	0.0234578	NA
COG3	Q96JB2	1.2498	0.321699	0.0101781	0.0342935	NA
NDUFA7	O95182	1.24977	0.32166	0.0265085	0.0681158	NA
CCDC166	P0CW27	1.24959	0.321454	0.121919	0.214002	NA
CYBRD1	Q53TN4	1.24952	0.321369	0.0657773	0.134892	NA
RPS15	P62841	1.24932	0.321144	0.0050748	0.0211403	NA
MGAT1	P26572	1.24925	0.321066	0.140509	0.237974	NA
PRPF6	O94906	1.24916	0.320959	0.00202502	0.0115478	NA
NEB	P20929	1.24914	0.32093	0.991764	0.995759	NA
UTP18	Q9Y5J1	1.2491	0.320884	0.104042	0.18975	NA
TCOF1	Q13428	1.24906	0.320843	0.322998	0.44623	NA
POLR1A	O95602	1.24883	0.320574	0.061918	0.128743	NA
CRYZ	Q08257	1.24882	0.320564	0.0467166	0.104004	NA
CPNE1	Q99829	1.24869	0.32041	0.00271042	0.0139378	NA
HYOU1	Q9Y4L1	1.24849	0.320182	0.00557858	0.0226461	NA
NUP54	Q7Z3B4	1.24826	0.319915	0.00698312	0.0261572	NA
PBRM1	Q86U86	1.2481	0.319738	0.00866334	0.0305207	NA
FNDC3A	Q9Y2H6	1.24776	0.319343	0.0148474	0.0451077	NA
MICU1	Q9BPX6	1.24768	0.319248	0.012004	0.0384616	NA
HSPA6	P17066	1.24757	0.319123	0.0113945	0.0370849	NA
ACOT8	O14734	1.2475	0.31904	0.00615381	0.0242984	NA
LIG3	P49916	1.24745	0.318987	0.00805312	0.0290109	NA
LRRC8C	Q8TDW0	1.24719	0.318687	0.0502774	0.109726	NA
RAB27A	P51159	1.24713	0.31861	0.113495	0.202785	NA
RTN3	O95197	1.24706	0.31853	0.0416108	0.0954657	NA
PSME4	Q14997	1.24671	0.318128	0.451351	0.568656	NA
CHML	P26374	1.24657	0.317965	0.243448	0.363537	NA
DNAJB11	Q9UBS4	1.24652	0.317908	0.0197394	0.0553333	NA
FAM20B	O75063	1.24635	0.317714	0.0205783	0.0567279	NA
ZC3HC1	Q86WB0	1.24599	0.317295	0.0934352	0.175468	NA
NDUFB9	Q9Y6M9	1.24598	0.317281	0.0145195	0.0443595	NA
DDX50	Q9BQ39	1.24581	0.317089	0.0126172	0.0399555	NA
HNRNPA2B1	P22626	1.24568	0.316928	0.0208328	0.0572448	NA
PTCD3	Q96EY7	1.24522	0.3164	0.00383618	0.0175712	NA
ANAPC7	Q9UJX3	1.24502	0.316166	0.0709775	0.142336	NA
TACO1	Q9BSH4	1.24494	0.316074	0.0184333	0.052659	NA
LAMA4	Q16363	1.24468	0.315777	0.171636	0.279001	NA
UQCC1	Q9NVA1	1.24466	0.315754	0.251568	0.371559	NA
ARSD	P51689	1.24463	0.315717	0.142509	0.240817	NA
MED12	Q93074	1.24434	0.315386	0.0709658	0.142336	NA
TDRKH	Q9Y2W6	1.24425	0.315277	0.572967	0.677828	NA
SDAD1	Q9NVU7	1.24381	0.314766	0.0375916	0.0889882	NA
CEP131	Q9UPN4	1.24358	0.314502	0.219728	0.336511	NA
LMAN2L	Q9H0V9	1.24328	0.314153	0.0402611	0.093097	NA
RALBP1	Q15311	1.2432	0.314061	0.810295	0.868671	NA
FTSJ3	Q8IY81	1.24319	0.314044	0.0344417	0.0833119	NA
UBTD1;UBTD2	Q9HAC8;Q8WUN7	1.24305	0.313881	0.0742315	0.147232	NA
MLEC	Q14165	1.24303	0.313867	0.0049837	0.020921	NA
GNPTG	Q9UJJ9	1.24303	0.313865	0.205192	0.320402	NA
PFKFB4	Q16877	1.24287	0.313674	0.203502	0.318761	NA
PLS3	P13797	1.24283	0.313623	0.0140686	0.0434926	NA
RANBP2	P49792	1.24282	0.313622	0.0023323	0.0127066	NA
NLN	Q9BYT8	1.24247	0.313216	0.0310941	0.0773041	NA
GOLPH3	Q9H4A6	1.24239	0.313118	0.0570768	0.120819	NA
MIA3	Q5JRA6	1.24235	0.313074	0.0110586	0.0364138	NA
BCL2L1	Q07817	1.24228	0.312988	0.356591	0.479786	NA
TARS2	Q9BW92	1.24216	0.312855	0.113672	0.203041	NA
UQCRC1	P31930	1.2413	0.311857	0.0657229	0.134827	NA
ATP5J2	P56134	1.24112	0.311637	0.0471459	0.104648	NA
SPCS3	P61009	1.24039	0.310798	0.0203442	0.0563682	NA
MRPL2	Q5T653	1.24036	0.310759	0.0272772	0.0694646	NA
RSL24D1	Q9UHA3	1.23972	0.31002	0.443926	0.562144	NA
CSNK1G2	P78368	1.23952	0.309787	0.225406	0.342751	NA
RBMX	P38159	1.23925	0.309464	0.0445236	0.100241	NA
EXOSC4	Q9NPD3	1.23899	0.309162	0.480471	0.595562	NA
NOC3L	Q8WTT2	1.23892	0.30908	0.117442	0.207422	NA
DGAT1	O75907	1.23882	0.308966	0.152948	0.254563	NA
RMDN3	Q96TC7	1.23877	0.308905	0.0434917	0.0988276	NA
LEMD2	Q8NC56	1.23873	0.308864	0.0226438	0.0610433	NA
DNAJB6	O75190	1.23864	0.308756	0.00186497	0.0109343	NA
DHODH	Q02127	1.23861	0.30872	0.0311051	0.0773041	NA
DLAT	P10515	1.23857	0.308674	0.0321022	0.0791573	NA
GXYLT1	Q4G148	1.23855	0.308654	0.0867531	0.165378	NA
UNC13D	Q70J99	1.23849	0.308585	0.572064	0.677373	NA
LETM1	O95202	1.23848	0.308576	0.0280323	0.0712056	NA
PTMS	P20962	1.23841	0.308484	0.266877	0.386832	NA
AGPS	O00116	1.23832	0.308384	0.00432743	0.0189749	NA
ZC3H18	Q86VM9	1.23817	0.308211	0.0188602	0.0534699	NA
MRPL30	Q8TCC3	1.23806	0.308084	0.0525091	0.113561	NA
OS9	Q13438	1.23803	0.308044	0.0349518	0.0843072	NA
EPN2	O95208	1.23793	0.307933	0.0269218	0.0688232	NA
RPL24	P83731	1.23731	0.307209	0.0232091	0.0619971	NA
ATP10D	Q9P241	1.23731	0.307207	0.310295	0.433284	NA
RPS25	P62851	1.237	0.30685	0.0370406	0.0880321	NA
PTTG1IP	P53801	1.23684	0.306658	0.0775933	0.152085	NA
EMC3	Q9P0I2	1.23679	0.306598	0.0330199	0.0808284	NA
RPL9	P32969	1.23657	0.306343	0.0122778	0.0390462	NA
DBN1	Q16643	1.23649	0.306249	0.0638013	0.131788	NA
DHRS1	Q96LJ7	1.23633	0.306065	0.0861304	0.164769	NA
CUEDC1	Q9NWM3	1.23631	0.306046	0.588771	0.689477	NA
ISCU	Q9H1K1	1.23626	0.305982	0.043555	0.0988415	NA
GOSR2	O14653	1.23611	0.305802	0.362317	0.48596	NA
SMC3	Q9UQE7	1.23554	0.305144	0.0914992	0.17272	NA
ZNF316	A6NFI3	1.23541	0.304994	0.166787	0.272526	NA
RBM7	Q9Y580	1.23537	0.304943	0.0186817	0.053172	NA
CSF1	P09603	1.2352	0.30475	0.900381	0.930078	NA
HIST2H3PS2	Q5TEC6	1.23496	0.30447	0.56807	0.673736	NA
TIMM17A	Q99595	1.23491	0.304408	0.397134	0.51961	NA
DNAJB14	Q8TBM8	1.23477	0.304237	0.0346145	0.0836284	NA
RAB35	Q15286	1.23463	0.304083	0.0067778	0.0256551	NA
RPL27	P61353	1.23426	0.30365	0.017462	0.0509301	NA
DNAJC3	Q13217	1.23409	0.303451	0.00505025	0.0210968	NA
NCEH1	Q6PIU2	1.23388	0.303204	0.106831	0.193656	NA
RAC1	P63000	1.23381	0.303122	0.0556147	0.118352	NA
EPDR1	Q9UM22	1.23381	0.30312	0.738159	0.811704	NA
DDX23	Q9BUQ8	1.23379	0.303101	0.0116849	0.0377426	NA
HADHA	P40939	1.23378	0.303087	0.00803221	0.0289851	NA
ATP11A	P98196	1.2336	0.30287	0.0907991	0.171506	NA
PICALM	Q13492	1.23358	0.302852	0.00491527	0.0206928	NA
MRPL20	Q9BYC9	1.23331	0.30254	0.0365502	0.0870395	NA
NUP188	Q5SRE5	1.23328	0.302503	0.0271471	0.069282	NA
SLU7	O95391	1.23279	0.301922	0.404208	0.526127	NA
ACOX1	Q15067	1.23269	0.301813	0.00850038	0.0301196	NA
BOLA3	Q53S33	1.23257	0.30167	0.484528	0.59864	NA
DDX55	Q8NHQ9	1.23218	0.301218	0.824294	0.876856	NA
RIF1	Q5UIP0	1.23197	0.300965	0.183872	0.293861	NA
PDP2	Q9P2J9	1.23189	0.300879	0.124581	0.21759	NA
RPL35A	P18077	1.23186	0.300841	0.0198071	0.0554711	NA
SUPT16H	Q9Y5B9	1.23158	0.300509	0.132528	0.228206	NA
TMEM8A	Q9HCN3	1.23153	0.300457	0.0685871	0.138925	NA
DOPEY2	Q9Y3R5	1.23088	0.299686	0.0346917	0.0837797	NA
NCOR1	O75376	1.23082	0.299614	0.0143365	0.0439798	NA
B4GALT5	O43286	1.23048	0.299217	0.0921168	0.173502	NA
KIRREL	Q96J84	1.2304	0.299132	0.0469584	0.104426	NA
NSL1	Q96IY1	1.23036	0.299081	0.0788855	0.153939	NA
SLC30A6	Q6NXT4	1.2303	0.299014	0.0445056	0.100238	NA
MCCC1	Q96RQ3	1.22992	0.298561	0.0233669	0.0622355	NA
TRIM4	Q9C037	1.22979	0.29841	0.0624729	0.129761	NA
FNDC3B	Q53EP0	1.22975	0.298361	0.0210612	0.0576342	NA
MCM3	P25205	1.22974	0.298349	0.320197	0.443633	NA
ERLEC1	Q96DZ1	1.2294	0.297953	0.0159804	0.0476545	NA
AKAP8	O43823	1.22885	0.297312	0.0102633	0.0344793	NA
MRPL45	Q9BRJ2	1.22867	0.297099	0.0345896	0.0836021	NA
RAB11A	P62491	1.22779	0.296062	0.00260996	0.0136834	NA
MESDC2	Q14696	1.22776	0.296028	0.0548696	0.117267	NA
FH	P07954	1.22774	0.296002	0.0138926	0.0431269	NA
AP2A2	O94973	1.22752	0.29575	0.0658578	0.134965	NA
MRPL41	Q8IXM3	1.22729	0.29548	0.0343296	0.0832085	NA
VDAC3	Q9Y277	1.22708	0.295225	0.0354894	0.0851915	NA
DDX39A	O00148	1.22666	0.294735	0.0111252	0.0365465	NA
HSD17B11	Q8NBQ5	1.22647	0.294512	0.0143185	0.0439675	NA
PGAM5	Q96HS1	1.2264	0.294424	0.0271592	0.069282	NA
EBP	Q15125	1.22633	0.294349	0.153725	0.255582	NA
PABPN1	Q86U42	1.22618	0.294172	0.147636	0.247245	NA
MRTO4	Q9UKD2	1.22577	0.293688	0.105131	0.191189	NA
LZTS2	Q9BRK4	1.22562	0.293513	0.191121	0.302536	NA
ABT1	Q9ULW3	1.22559	0.29348	0.190013	0.301421	NA
ASAH1	Q13510	1.22503	0.292821	0.212597	0.328619	NA
STX4	Q12846	1.22502	0.292804	0.00431939	0.0189749	NA
SIN3A	Q96ST3	1.2249	0.292669	0.128479	0.22296	NA
TBL1XR1	Q9BZK7	1.22435	0.292013	0.0147136	0.0447696	NA
GNB2L1	P63244	1.2243	0.291958	0.0223874	0.0604886	NA
HNRNPAB	Q99729	1.22421	0.291851	0.0631066	0.130715	NA
ZSWIM5	Q9P217	1.22411	0.291736	0.0697926	0.140619	NA
NDUFAF2	Q8N183	1.22402	0.291623	0.0433763	0.0986492	NA
NDUFV1	P49821	1.22376	0.291315	0.0507324	0.110477	NA
B4GALT1	P15291	1.22345	0.29096	0.0457949	0.10264	NA
HRAS	P01112	1.22335	0.29084	0.0109511	0.0361531	NA
RAB4B	P61018	1.22331	0.290794	0.138821	0.235984	NA
MOGS	Q13724	1.22232	0.28962	0.00708089	0.0263233	NA
FKBP8	Q14318	1.22195	0.289189	0.0384678	0.0902056	NA
HDLBP	Q00341	1.22183	0.289042	0.00403121	0.0181177	NA
SCFD2	Q8WU76	1.22083	0.287859	0.092644	0.174385	NA
MKLN1	Q9UL63	1.22074	0.287753	0.235883	0.354626	NA
CACTIN	Q8WUQ7	1.22036	0.287305	0.15397	0.255838	NA
RPL18	Q07020	1.22034	0.287284	0.0066809	0.0254717	NA
MRPL27	Q9P0M9	1.22006	0.286952	0.0178171	0.0514818	NA
UNC13B	O14795	1.2197	0.286522	0.0462482	0.103423	NA
CIZ1	Q9ULV3	1.21966	0.286474	0.0978244	0.181088	NA
TIMM50	Q3ZCQ8	1.21925	0.28599	0.0230884	0.0617964	NA
INPP5K	Q9BT40	1.2192	0.285936	0.0288065	0.0728012	NA
SORBS2	O94875	1.2192	0.285929	0.845069	0.890941	NA
CEP135	Q66GS9	1.21884	0.285509	0.190235	0.301668	NA
ROR2	Q01974	1.21873	0.285382	0.243371	0.363537	NA
IFNGR1	P15260	1.21864	0.285275	0.0929681	0.174847	NA
RRP1	P56182	1.21857	0.28519	0.134526	0.23049	NA
LARP7	Q4G0J3	1.2185	0.285106	0.0411395	0.0946926	NA
NIPSNAP1	Q9BPW8	1.21847	0.285069	0.175195	0.283709	NA
RAB31	Q13636	1.21809	0.284624	0.0744292	0.14756	NA
RANBP6	O60518	1.21796	0.284468	0.0964429	0.179224	NA
C17orf62	Q9BQA9	1.21788	0.284378	0.280111	0.401059	NA
C14orf159	Q7Z3D6	1.21787	0.284355	0.253467	0.373274	NA
SSR4	P51571	1.2176	0.284037	0.0401492	0.0929459	NA
YARS2	Q9Y2Z4	1.21748	0.283895	0.00871582	0.0306694	NA
MAGI2	Q86UL8	1.21737	0.283763	0.474675	0.589843	NA
POLDIP3	Q9BY77	1.21732	0.283711	0.211003	0.327175	NA
B3GALTL	Q6Y288	1.21726	0.28364	0.0142142	0.0436944	NA
POLR2A	P24928	1.21684	0.283144	0.00781167	0.0283552	NA
MRPL3	P09001	1.21668	0.282945	0.191849	0.303368	NA
STK26	Q9P289	1.21655	0.282799	0.116639	0.20643	NA
BMI1	P35226	1.21648	0.282711	0.0242028	0.063787	NA
ACAA1	P09110	1.21642	0.282641	0.0590016	0.123972	NA
MRPL23	Q16540	1.21633	0.282535	0.141939	0.239921	NA
GNA11	P29992	1.21624	0.282434	0.0305806	0.076445	NA
RAB33B	Q9H082	1.21623	0.282421	0.0462291	0.103419	NA
MED24	O75448	1.2162	0.282385	0.0996772	0.183467	NA
USMG5	Q96IX5	1.21612	0.282282	0.00984027	0.0334461	NA
TOP1	P11387	1.216	0.282142	0.272656	0.393303	NA
GPR108	Q9NPR9	1.21523	0.281231	0.0442151	0.0999361	NA
ATP5A1	P25705	1.21516	0.281145	0.0292213	0.0736008	NA
MRPS22	P82650	1.21483	0.28075	0.0797419	0.155077	NA
NDUFA8	P51970	1.21479	0.280704	0.093201	0.175158	NA
ANK2	Q01484	1.2144	0.280241	0.243452	0.363537	NA
MTDH	Q86UE4	1.21411	0.279896	0.0119566	0.0383921	NA
SLC25A40	Q8TBP6	1.21399	0.279753	0.123319	0.215953	NA
CCAR1	Q8IX12	1.21394	0.2797	0.0209024	0.0573306	NA
ACADSB	P45954	1.21387	0.279608	0.0217918	0.0593078	NA
RCN2	Q14257	1.21347	0.27914	0.277933	0.399374	NA
PIGS	Q96S52	1.21334	0.278983	0.0382592	0.0898926	NA
CTDSP1	Q9GZU7	1.21316	0.278766	0.75272	0.822534	NA
ACOT13	Q9NPJ3	1.21302	0.278609	0.125621	0.219086	NA
YME1L1	Q96TA2	1.21275	0.278286	0.0184019	0.052622	NA
PRRC1	Q96M27	1.21262	0.278128	0.0242676	0.0638947	NA
QIL1	Q5XKP0	1.21236	0.277814	0.191287	0.302719	NA
CDK5RAP3	Q96JB5	1.2123	0.277744	0.0966211	0.179443	NA
GLIPR1	P48060	1.21227	0.277712	0.0655205	0.13455	NA
SUCLA2	Q9P2R7	1.21212	0.27753	0.0154988	0.0464964	NA
GRAMD1A	Q96CP6	1.21198	0.277371	0.0590311	0.12399	NA
AGO3;AGO4	Q9H9G7;Q9HCK5	1.21183	0.277184	0.0942037	0.176267	NA
NFIC	P08651	1.21162	0.276936	0.0143528	0.0439848	NA
RPL12	P30050	1.21153	0.276829	0.0177478	0.0513879	NA
TWISTNB	Q3B726	1.2106	0.275726	0.225875	0.343376	NA
PKP4	Q99569	1.2106	0.275724	0.441428	0.56051	NA
C14orf1	Q9UKR5	1.2102	0.275245	0.0822884	0.15879	NA
FAM134C	Q86VR2	1.2101	0.275125	0.0117522	0.0378946	NA
ARID1A	O14497	1.21006	0.275077	0.0850298	0.163133	NA
MRPS21	P82921	1.20997	0.274975	0.125009	0.218146	NA
SPATA18	Q8TC71	1.20989	0.27487	0.159907	0.263734	NA
SMG6	Q86US8	1.20965	0.274591	0.866549	0.906557	NA
TTC7B	Q86TV6	1.20963	0.274561	0.226992	0.344287	NA
NUP107	P57740	1.2096	0.274527	0.218484	0.33495	NA
IDH3A	P50213	1.20941	0.2743	0.226495	0.344231	NA
NOTCH2	Q04721	1.20916	0.274008	0.0180302	0.0518764	NA
VCL	P18206	1.20905	0.273877	0.0769491	0.151119	NA
EDEM3	Q9BZQ6	1.2088	0.27358	0.0355735	0.0852908	NA
RANGAP1	P46060	1.20876	0.273523	0.00571886	0.0230683	NA
MTIF3	Q9H2K0	1.20861	0.273354	0.0574537	0.121445	NA
BAG2	O95816	1.20851	0.273234	0.00761352	0.027893	NA
MFGE8	Q08431	1.2084	0.273097	0.086064	0.164747	NA
ARPC4	P59998	1.20835	0.27304	0.222293	0.33931	NA
MRPL38	Q96DV4	1.20803	0.272653	0.0212664	0.0581158	NA
D2HGDH	Q8N465	1.2079	0.272502	0.319975	0.443486	NA
PURB	Q96QR8	1.20764	0.272186	0.0919102	0.173222	NA
FAF2	Q96CS3	1.20742	0.271923	0.018766	0.0532788	NA
SLC11A2	P49281	1.20718	0.271645	0.102134	0.187012	NA
PBXIP1	Q96AQ6	1.20712	0.271569	0.0701876	0.141258	NA
CCDC137	Q6PK04	1.207	0.271422	0.239528	0.358768	NA
BOD1L1	Q8NFC6	1.20638	0.270685	0.0064376	0.0249201	NA
HNRNPH3	P31942	1.20636	0.270655	0.126161	0.219964	NA
H2AFV;H2AFZ	Q71UI9;P0C0S5	1.20625	0.270531	0.102649	0.187667	NA
MCM2	P49736	1.20576	0.269941	0.168465	0.274892	NA
ITFG3	Q9H0X4	1.20551	0.269643	0.0388025	0.0907306	NA
CCDC71L	Q8N9Z2	1.20548	0.269602	0.329066	0.452834	NA
MMAB	Q96EY8	1.20544	0.269559	0.227452	0.34481	NA
ATP6V1B2	P21281	1.20529	0.269377	0.0853552	0.163547	NA
ATP2B1	P20020	1.20467	0.268634	0.081438	0.157403	NA
MRPS34	P82930	1.20419	0.268061	0.170901	0.278261	NA
ANKLE2	Q86XL3	1.20409	0.267942	0.0247821	0.0649351	NA
NUF2	Q9BZD4	1.20402	0.267863	0.561057	0.667511	NA
POM121C;POM121	A8CG34;Q96HA1	1.20344	0.267167	0.115364	0.20484	NA
PLD1	Q13393	1.20342	0.26714	0.0400997	0.0929459	NA
NDUFS1	P28331	1.20338	0.267093	0.0770637	0.151295	NA
STRN	O43815	1.2031	0.266758	0.0974673	0.180511	NA
ZCRB1	Q8TBF4	1.20304	0.26668	0.063212	0.130888	NA
CHMP6	Q96FZ7	1.20249	0.266024	0.0484769	0.10681	NA
SLC4A1AP	Q9BWU0	1.20217	0.265636	0.0373765	0.0886193	NA
MRPL9	Q9BYD2	1.20188	0.265296	0.0259732	0.0670572	NA
RPL3	P39023	1.20186	0.265268	0.020247	0.0562291	NA
EXD2	Q9NVH0	1.20186	0.265267	0.0203006	0.0562994	NA
TGFB1I1	O43294	1.20182	0.265226	0.0489296	0.10753	NA
C2CD2	Q9Y426	1.20125	0.264539	0.119603	0.210679	NA
MRPL35	Q9NZE8	1.2011	0.264361	0.232844	0.350974	NA
TTI2	Q6NXR4	1.20072	0.263905	0.442335	0.560841	NA
MRPS5	P82675	1.20043	0.263552	0.114992	0.204484	NA
HIST2H3A;HIST3H3;HIST1H3A	Q71DI3;Q16695;P68431	1.19992	0.262942	0.783402	0.847588	NA
VCAM1	P19320	1.19971	0.262684	0.442234	0.560832	NA
PI4KA	P42356	1.19918	0.262051	0.0233027	0.0621199	NA
RPS2	P15880	1.19917	0.26204	0.0503768	0.109823	NA
NOP16	Q9Y3C1	1.19899	0.261818	0.0790496	0.154131	NA
CPS1	P31327	1.19889	0.261697	0.0190638	0.0538939	NA
CPPED1	Q9BRF8	1.19872	0.26149	0.177584	0.286499	NA
CTNNA2	P26232	1.19867	0.261438	0.312061	0.434734	NA
METTL5	Q9NRN9	1.19856	0.261297	0.639684	0.731941	NA
FAM208A	Q9UK61	1.1983	0.260989	0.00957477	0.0327668	NA
ABLIM1	O14639	1.19806	0.260705	0.210485	0.32679	NA
HNRNPU	Q00839	1.1979	0.26051	0.112893	0.20187	NA
FKRP	Q9H9S5	1.19784	0.260438	0.377261	0.500171	NA
SRRT	Q9BXP5	1.1976	0.260149	0.0109826	0.036237	NA
UTP14A	Q9BVJ6	1.19741	0.259917	0.0585657	0.123186	NA
MICALL1	Q8N3F8	1.19737	0.259865	0.251692	0.371576	NA
C1D	Q13901	1.19717	0.259624	0.135325	0.231158	NA
FAM162A	Q96A26	1.19717	0.259624	0.038186	0.0898926	NA
CDR2	Q01850	1.19672	0.25909	0.309113	0.432036	NA
WBSCR22	O43709	1.19653	0.258858	0.464601	0.580807	NA
FNIP1	Q8TF40	1.19643	0.258737	0.329223	0.452946	NA
EMC2	Q15006	1.19639	0.258686	0.01435	0.0439848	NA
ACTR1A	P61163	1.19625	0.258514	0.135217	0.231053	NA
NCBP2-AS2	Q69YL0	1.19619	0.258444	0.308977	0.431947	NA
WNT5B	Q9H1J7	1.19566	0.257808	0.369086	0.491293	NA
RBM42	Q9BTD8	1.19543	0.257533	0.163187	0.267864	NA
MRPL15	Q9P015	1.1952	0.257253	0.215403	0.331415	NA
CLCN7	P51798	1.19474	0.256701	0.0400428	0.0929154	NA
MRPS30	Q9NP92	1.1947	0.256651	0.086218	0.164884	NA
IFITM3;IFITM1	Q01628;P13164	1.19452	0.256433	0.563566	0.66983	NA
COX6C	P09669	1.19433	0.256199	0.201864	0.31661	NA
YIF1B	Q5BJH7	1.19385	0.25562	0.429495	0.549258	NA
P4HB	P07237	1.19356	0.255274	0.13365	0.229541	NA
C19orf52	Q9BSF4	1.19336	0.255029	0.0402481	0.093097	NA
MAD1L1	Q9Y6D9	1.1933	0.254951	0.0230338	0.0617221	NA
EMG1	Q92979	1.19317	0.254802	0.073976	0.147018	NA
CLN6	Q9NWW5	1.19298	0.254571	0.272515	0.393195	NA
GFM2	Q969S9	1.19276	0.254305	0.168627	0.275083	NA
USP20	Q9Y2K6	1.19247	0.253949	0.465961	0.581857	NA
ABCF2	Q9UG63	1.19225	0.253687	0.0716988	0.143398	NA
RPS3	P23396	1.19203	0.253421	0.0268306	0.0687248	NA
RAB6C	Q53S08;Q9H0N0	1.19191	0.253277	0.264474	0.384561	NA
SKIV2L2	P42285	1.19188	0.253241	0.216819	0.33308	NA
FKBP10	Q96AY3	1.19177	0.253108	0.0360083	0.0860574	NA
STX2	P32856	1.1917	0.253026	0.0937449	0.175739	NA
PHB2	Q99623	1.19167	0.252983	0.0599983	0.125625	NA
FOXRED2	Q8IWF2	1.19161	0.252913	0.368082	0.490612	NA
KPNA2	P52292	1.19113	0.252337	0.0945049	0.176665	NA
SYNCRIP	O60506	1.19079	0.251923	0.0512382	0.111255	NA
ACTN1	P12814	1.19062	0.251713	0.162435	0.267017	NA
STARD9	Q9P2P6	1.19062	0.251707	0.203733	0.31892	NA
NCAPG	Q9BPX3	1.19061	0.251698	0.267274	0.387221	NA
OAS2	P29728	1.19057	0.251653	0.907455	0.934717	NA
CCDC80	Q76M96	1.19047	0.251529	0.371498	0.493954	NA
RPL8	P62917	1.19034	0.251374	0.0369077	0.0877511	NA
CREG1	O75629	1.19033	0.251367	0.408571	0.529507	NA
EIF4G1	Q04637	1.1902	0.2512	0.363853	0.486913	NA
RPL10A	P62906	1.19009	0.251065	0.0193362	0.0544583	NA
BCAT2	O15382	1.18978	0.250697	0.0670379	0.136588	NA
UNG	P13051	1.18949	0.250338	0.0415431	0.0954095	NA
GATAD2B	Q8WXI9	1.18935	0.250178	0.0379833	0.0895963	NA
ATP11B	Q9Y2G3	1.18926	0.250067	0.0962308	0.178997	NA
NANP	Q8TBE9	1.1891	0.249867	0.412562	0.532688	NA
SCAMP2	O15127	1.18907	0.249837	0.0695473	0.140225	NA
FBL	P22087	1.18907	0.249833	0.0781087	0.152745	NA
CTSG	P08311	1.18901	0.24976	0.447275	0.564711	NA
DIRC2	Q96SL1	1.18852	0.249162	0.490494	0.603666	NA
GTF3C4	Q9UKN8	1.18851	0.24915	0.165785	0.271186	NA
CDYL2	Q8N8U2	1.1885	0.249137	0.522394	0.632967	NA
SFXN3	Q9BWM7	1.18849	0.249124	0.0548252	0.117236	NA
ANXA7	P20073	1.18846	0.249095	0.0891006	0.169	NA
TXNDC5	Q8NBS9	1.18834	0.248942	0.0656162	0.134654	NA
THOC7	Q6I9Y2	1.18818	0.248748	0.0707902	0.142151	NA
PRPF4B	Q13523	1.18817	0.248743	0.0324333	0.0797736	NA
NSUN4	Q96CB9	1.18793	0.248455	0.195798	0.308738	NA
IGF2BP2	Q9Y6M1	1.18792	0.248437	0.0201052	0.0559913	NA
TEX10	Q9NXF1	1.18727	0.24765	0.0158274	0.0472452	NA
MKI67	P46013	1.18724	0.247615	0.335728	0.459269	NA
RFC3	P40938	1.18669	0.246942	0.0765798	0.150569	NA
G3BP2	Q9UN86	1.18638	0.246568	0.0398301	0.0925295	NA
TOMM40	O96008	1.1861	0.246222	0.0749021	0.148072	NA
IQGAP3	Q86VI3	1.18596	0.246055	0.249698	0.370001	NA
ITGAV	P06756	1.18573	0.24577	0.134483	0.23049	NA
MRRF	Q96E11	1.18567	0.245708	0.0376905	0.0891516	NA
TUBB2A;TUBB2B	Q13885;Q9BVA1	1.18561	0.245634	0.542754	0.651697	NA
MEAF6	Q9HAF1	1.18541	0.245392	0.344721	0.468345	NA
PPP1R18	Q6NYC8	1.18533	0.245289	0.484356	0.59864	NA
FADS3	Q9Y5Q0	1.18522	0.245154	0.622701	0.717921	NA
RRP9	O43818	1.18475	0.244586	0.190421	0.301668	NA
MEF2D;MEF2C;MEF2A	Q14814;Q06413;Q02078	1.1847	0.244521	0.299998	0.422156	NA
STARD3	Q14849	1.1843	0.24404	0.368811	0.491256	NA
CHORDC1	Q9UHD1	1.1843	0.24403	0.511584	0.622391	NA
SEH1L	Q96EE3	1.18415	0.243851	0.0300277	0.0751258	NA
SETX	Q7Z333	1.18414	0.243834	0.508825	0.619634	NA
GNPAT	O15228	1.18365	0.243241	0.0535947	0.115159	NA
ATP5F1	P24539	1.18334	0.242868	0.0185518	0.0528966	NA
FUNDC1	Q8IVP5	1.18329	0.242802	0.118398	0.208803	NA
PDPR	Q8NCN5	1.18308	0.242542	0.0320514	0.0791573	NA
HIRIP3	Q9BW71	1.18225	0.241538	0.460397	0.576532	NA
ABCD4	O14678	1.18175	0.240924	0.15879	0.262181	NA
YWHAH	Q04917	1.18169	0.240849	0.214207	0.329999	NA
NBN	O60934	1.18159	0.240728	0.146769	0.246392	NA
STK33	Q9BYT3	1.18157	0.24071	0.774281	0.840761	NA
CYP20A1	Q6UW02	1.18146	0.240574	0.283978	0.405208	NA
RPS7	P62081	1.1811	0.240128	0.0526644	0.11381	NA
LMNB1	P20700	1.18107	0.240099	0.180442	0.290084	NA
TOP2B	Q02880	1.18106	0.240086	0.0904958	0.17108	NA
PIGN	O95427	1.18094	0.23994	0.592693	0.692884	NA
HNRNPA3	P51991	1.1807	0.239644	0.0603881	0.126264	NA
MRM1	Q6IN84	1.18028	0.23913	0.205834	0.321236	NA
BET1L	Q9NYM9	1.18022	0.239061	0.130574	0.225685	NA
TAMM41	Q96BW9	1.17989	0.238658	0.268124	0.388076	NA
REPIN1	Q9BWE0	1.17988	0.238645	0.225271	0.342632	NA
CCDC109B	Q9NWR8	1.17969	0.238405	0.146144	0.245433	NA
RCL1	Q9Y2P8	1.17966	0.238377	0.142866	0.241282	NA
SEPHS1	P49903	1.17944	0.2381	0.881878	0.917533	NA
CNP	P09543	1.17936	0.238009	0.0235707	0.06263	NA
LGR4	Q9BXB1	1.17869	0.237181	0.481126	0.596003	NA
SHCBP1	Q8NEM2	1.1784	0.236824	0.433728	0.552568	NA
DDRGK1	Q96HY6	1.17836	0.236777	0.21574	0.331847	NA
MBLAC2	Q68D91	1.17822	0.236614	0.132133	0.227852	NA
MGRN1	O60291	1.17799	0.236329	0.0827514	0.15958	NA
C3orf17	Q6NW34	1.17776	0.236049	0.22916	0.346695	NA
FLCN	Q8NFG4	1.17743	0.235642	0.718219	0.794157	NA
COX4I1	P13073	1.17738	0.235579	0.215329	0.331415	NA
GTF3C1	Q12789	1.1773	0.235479	0.0126136	0.0399555	NA
RFC5	P40937	1.17727	0.23544	0.432997	0.551853	NA
RDH14	Q9HBH5	1.17709	0.235222	0.0470509	0.104549	NA
MYO9B	Q13459	1.17645	0.234436	0.0510679	0.111014	NA
TPM3	P06753	1.17639	0.234364	0.0809417	0.156697	NA
LASP1	Q14847	1.17617	0.234101	0.367692	0.490311	NA
MAGT1	Q9H0U3	1.17569	0.233511	0.0293935	0.0739099	NA
HTATSF1	O43719	1.17567	0.23348	0.0565363	0.119972	NA
IRF2	P14316	1.17563	0.233431	0.176605	0.285373	NA
COX5B	P10606	1.17541	0.233167	0.025301	0.0657127	NA
CALML5	Q9NZT1	1.17514	0.23283	0.575001	0.679774	NA
CMC1	Q7Z7K0	1.17506	0.23274	0.119257	0.210194	NA
ALYREF	Q86V81	1.17504	0.232709	0.0314502	0.0779674	NA
AP1S1	P61966	1.17481	0.232432	0.108496	0.196079	NA
GADD45GIP1	Q8TAE8	1.17479	0.232404	0.110888	0.198841	NA
MTFR1	Q15390	1.17476	0.232372	0.249533	0.369939	NA
ATP5E;ATP5EP2	P56381;Q5VTU8	1.17453	0.232079	0.14515	0.24409	NA
AASS	Q9UDR5	1.17452	0.232068	0.303386	0.425922	NA
RANBP9	Q96S59	1.17433	0.231836	0.378238	0.501134	NA
ATP5B	P06576	1.17404	0.231487	0.0297013	0.0744336	NA
VPS72	Q15906	1.174	0.231429	0.0537504	0.115411	NA
CCDC90B	Q9GZT6	1.17363	0.230972	0.285863	0.406761	NA
NUP85	Q9BW27	1.17328	0.230547	0.052135	0.112956	NA
[truncated: 3,983 more rows]

## Sheet: Differentially Expressed Prot
Gene	Protein	FC	log2FC	PValue	FDR	Dysregulation
RARRES2	Q99969	62.7054	5.97052	0.00758067	0.0278206	Upregulated
FABP3	P05413	22.6473	4.50127	0.00373419	0.017276	Upregulated
LMOD1	P29536	17.3334	4.11548	3.35e-05	0.00117764	Upregulated
COL1A2	P08123	12.9626	3.69629	0.0144384	0.0441794	Upregulated
CSPG4	Q6UVK1	9.52637	3.25193	0.000557047	0.00497665	Upregulated
CAV1	Q03135	9.47641	3.24434	5.4e-07	0.000429854	Upregulated
ALDH1L2	Q3SY69	8.81815	3.14048	0.0135744	0.0423588	Upregulated
TAGLN	Q01995	8.23389	3.04157	6.88e-05	0.00154708	Upregulated
ALDH2	P05091	7.41962	2.89135	0.00824714	0.0294534	Upregulated
PTN	P21246	7.41	2.88947	3.56e-06	0.000603293	Upregulated
TNC	P24821	7.40322	2.88815	0.000626559	0.00538106	Upregulated
MCAM	P43121	7.25434	2.85885	0.000152938	0.00246978	Upregulated
CD99	P14209	6.80316	2.76621	0.000383051	0.00402962	Upregulated
PODXL	O00592	6.65887	2.73528	0.000124967	0.00221826	Upregulated
SDPR	O95810	6.27584	2.64981	0.000151045	0.0024553	Upregulated
CD36	P16671	6.11578	2.61254	0.00425912	0.0189006	Upregulated
CYSTM1	Q9H1C7	5.66075	2.50099	0.000304802	0.00357515	Upregulated
FLNC	Q14315	5.64639	2.49733	4.64e-05	0.00126755	Upregulated
COL1A1	P02452	5.61725	2.48986	0.00764883	0.0279507	Upregulated
NCALD	P61601	5.55153	2.47289	0.000223538	0.00299712	Upregulated
CAV2	P51636	5.43766	2.44299	3.22e-05	0.00116921	Upregulated
TPST2	O60704	4.99222	2.31968	0.00107298	0.00755212	Upregulated
ALDH1B1	P30837	4.68126	2.2269	3.35e-05	0.00117764	Upregulated
LCP1	P13796	4.37466	2.12917	0.000190575	0.00278407	Upregulated
ENAM	Q9NRM1	4.19874	2.06996	0.00169656	0.0103535	Upregulated
SORBS1	Q9BX66	4.18866	2.06649	0.000439792	0.00442397	Upregulated
GAS6	Q14393	4.18445	2.06504	5.42e-05	0.00135334	Upregulated
TMEM173	Q86WV6	4.1181	2.04198	1.18e-06	0.000541356	Upregulated
SLC44A2	Q8IWA5	4.11389	2.0405	0.00232126	0.0126579	Upregulated
HSPA2	P54652	4.0236	2.00849	0.000127904	0.00225035	Upregulated
FSTL1	Q12841	3.92738	1.97357	0.0103751	0.0346772	Upregulated
GLS	O94925	3.9259	1.97302	0.000831866	0.00647844	Upregulated
JPH2	Q9BR39	3.87367	1.9537	0.000762138	0.00609507	Upregulated
IGFBP5	P24593	3.86134	1.9491	0.0032991	0.0157458	Upregulated
MOSPD2	Q8NHP6	3.8007	1.92627	5.17e-05	0.00134227	Upregulated
ALCAM	Q13740	3.77928	1.91811	1.5e-05	0.000877855	Upregulated
SLMAP	Q14BN4	3.6712	1.87625	0.0103417	0.0345995	Upregulated
FAS	P25445	3.52965	1.81953	5.79e-05	0.0014006	Upregulated
MYOF	Q9NZM1	3.51451	1.81332	6.47e-07	0.000429854	Upregulated
EPHA3	P29320	3.44585	1.78486	0.00993304	0.0336464	Upregulated
PTRF	Q6NZI2	3.43549	1.78052	8.65e-06	0.000723166	Upregulated
JAG1	P78504	3.30086	1.72284	1.1e-07	0.00021843	Upregulated
COL4A1	P02462	3.28927	1.71777	0.00290326	0.0145463	Upregulated
HIP1	O00291	3.20284	1.67935	0.000193039	0.00278407	Upregulated
GPC4	O75487	3.11899	1.64108	1.87e-05	0.000932237	Upregulated
GPC1	P35052	3.11726	1.64028	0.00807593	0.0290501	Upregulated
SORT1	Q99523	3.06845	1.61751	2.72e-06	0.000603293	Upregulated
RPLP2	P05387	3.0271	1.59794	6.13e-05	0.00145542	Upregulated
ENPP1	P22413	3.0208	1.59493	0.0114629	0.0372522	Upregulated
TPM1	P09493	3.01537	1.59234	0.0010233	0.00729835	Upregulated
CPA4	Q9UI42	2.97566	1.57321	0.000497749	0.00471876	Upregulated
FCGRT	P55899	2.97288	1.57186	4.57e-05	0.00126755	Upregulated
PLOD3	O60568	2.95185	1.56162	1.3e-05	0.000826774	Upregulated
ITGA5	P08648	2.92645	1.54915	0.000121886	0.00217001	Upregulated
PROS1	P07225	2.92124	1.54658	0.000243567	0.00315372	Upregulated
P4HA1	P13674	2.89717	1.53465	0.00315083	0.0153612	Upregulated
MYL9	P24844	2.86784	1.51996	0.00985455	0.0334563	Upregulated
PTGIS	Q16647	2.84997	1.51095	0.00196747	0.0113167	Upregulated
NT5E	P21589	2.84479	1.50832	0.000333184	0.00373297	Upregulated
CIC	Q96RK0	2.83575	1.50373	0.00794078	0.0287	Upregulated
STARD13	Q9Y3M8	0.34653	-1.52895	3.72e-05	0.00118262	Downregulated
ARL3	P36405	0.345199	-1.5345	3.25e-05	0.00117094	Downregulated
UBE2E3;UBE2E2	Q969T4;Q96LR5	0.343366	-1.54218	0.000211374	0.00292018	Downregulated
CMPK1	P30085	0.34184	-1.54861	7.82e-09	4.68e-05	Downregulated
ASMTL	O95671	0.341448	-1.55026	3.66e-05	0.00118262	Downregulated
GALM	Q96C23	0.339506	-1.55849	5.78e-06	0.00062265	Downregulated
DPYD	Q12882	0.332135	-1.59016	0.000163761	0.00256473	Downregulated
GLO1	Q04760	0.329164	-1.60312	0.00380125	0.0174832	Downregulated
CAPG	P40121	0.328925	-1.60417	0.0017088	0.0103883	Downregulated
ACP1	P24666	0.328878	-1.60438	0.00138814	0.00893606	Downregulated
CADM1	Q9BY67	0.326436	-1.61513	2.8e-05	0.00109421	Downregulated
HNMT	P50135	0.326335	-1.61557	4.14e-05	0.0012202	Downregulated
TUBA1A;TUBA3E	Q71U36;P0DPH8;P0DPH7;Q6PEY2	0.323736	-1.62711	0.000363222	0.00393622	Downregulated
TBCEL	Q5QJ74	0.308458	-1.69685	3.86e-05	0.00118262	Downregulated
STK17B	O94768	0.306282	-1.70707	0.00037026	0.00396192	Downregulated
GSTP1	P09211	0.301897	-1.72787	4.25e-06	0.000603293	Downregulated
RASGRF2	O14827	0.300163	-1.73618	0.000372779	0.00396635	Downregulated
VAT1L	Q9HCJ6	0.298986	-1.74185	0.00402545	0.0181054	Downregulated
LACC1	Q8IV20	0.293146	-1.77031	3.77e-05	0.00118262	Downregulated
SERPINB2	P05120	0.288401	-1.79385	0.00694604	0.0260673	Downregulated
SLC14A1	Q13336	0.286549	-1.80315	9.03e-05	0.00179751	Downregulated
HLA-DRB5;HLA-DRB3	Q30154;P79483	0.271724	-1.87979	0.000348657	0.00384664	Downregulated
CYP11A1	P05108	0.269578	-1.89123	2.06e-05	0.000977884	Downregulated
SAT2	Q96F10	0.261222	-1.93665	0.000270591	0.00333319	Downregulated
EEF1A2	Q05639	0.243234	-2.03958	0.00405553	0.018176	Downregulated
LPXN	O60711	0.228291	-2.13105	4.84e-05	0.00129659	Downregulated
TXNIP	Q9H3M7	0.1991	-2.32844	4.47e-06	0.000603293	Downregulated
CALB2	P22676	0.184776	-2.43615	4.24e-06	0.000603293	Downregulated
ALDH1A3	P47895	0.184116	-2.44132	5.35e-08	0.00016015	Downregulated

## Sheet: Proteomics_GO_up
NAME	GS<br> follow link to MSigDB	GS DETAILS	SIZE	ES	NES	NOM p-val	FDR q-val	FWER p-val	RANK AT MAX	LEADING EDGE
GOCC_ENDOPLASMIC_RETICULUM_LUMEN	GOCC_ENDOPLASMIC_RETICULUM_LUMEN	Details ...	134	0.65136	2.77856	0	0	0	924	tags=51%, list=15%, signal=60%
GOCC_COLLAGEN_CONTAINING_EXTRACELLULAR_MATRIX	GOCC_COLLAGEN_CONTAINING_EXTRACELLULAR_MATRIX	Details ...	117	0.595041	2.55514	0	0	0	487	tags=38%, list=8%, signal=41%
GOCC_EXTERNAL_ENCAPSULATING_STRUCTURE	GOCC_EXTERNAL_ENCAPSULATING_STRUCTURE	Details ...	127	0.586615	2.52079	0	0	0	487	tags=37%, list=8%, signal=39%
GOMF_EXTRACELLULAR_MATRIX_STRUCTURAL_CONSTITUENT	GOMF_EXTRACELLULAR_MATRIX_STRUCTURAL_CONSTITUENT	Details ...	46	0.700039	2.51518	0	0	0	415	tags=46%, list=7%, signal=49%
GOMF_GROWTH_FACTOR_BINDING	GOMF_GROWTH_FACTOR_BINDING	Details ...	51	0.665096	2.40802	0	0	0	439	tags=33%, list=7%, signal=36%
GOBP_EXTERNAL_ENCAPSULATING_STRUCTURE_ORGANIZATION	GOBP_EXTERNAL_ENCAPSULATING_STRUCTURE_ORGANIZATION	Details ...	91	0.58353	2.37505	0	0	0	489	tags=32%, list=8%, signal=34%
GOCC_CAVEOLA	GOCC_CAVEOLA	Details ...	37	0.685211	2.35641	0	0.000155	0.001	803	tags=49%, list=13%, signal=56%
GOCC_PLASMA_MEMBRANE_RAFT	GOCC_PLASMA_MEMBRANE_RAFT	Details ...	45	0.656277	2.35637	0	0.000136	0.001	877	tags=44%, list=15%, signal=52%
GOBP_COLLAGEN_FIBRIL_ORGANIZATION	GOBP_COLLAGEN_FIBRIL_ORGANIZATION	Details ...	24	0.763708	2.34821	0	0.000121	0.001	268	tags=42%, list=4%, signal=43%
GOCC_CELL_SURFACE	GOCC_CELL_SURFACE	Details ...	229	0.50111	2.32744	0	0.000109	0.001	926	tags=38%, list=15%, signal=43%
GOCC_MITOCHONDRIAL_PROTEIN_CONTAINING_COMPLEX	GOCC_MITOCHONDRIAL_PROTEIN_CONTAINING_COMPLEX	Details ...	209	0.500457	2.29561	0	0.000197	0.002	2327	tags=72%, list=39%, signal=113%
GOCC_SPECIFIC_GRANULE_MEMBRANE	GOCC_SPECIFIC_GRANULE_MEMBRANE	Details ...	44	0.643204	2.29498	0	0.00018	0.002	649	tags=36%, list=11%, signal=40%
GOBP_GLYCOPROTEIN_METABOLIC_PROCESS	GOBP_GLYCOPROTEIN_METABOLIC_PROCESS	Details ...	150	0.510885	2.29303	0	0.000166	0.002	1649	tags=57%, list=28%, signal=77%
GOBP_GLYCOPROTEIN_BIOSYNTHETIC_PROCESS	GOBP_GLYCOPROTEIN_BIOSYNTHETIC_PROCESS	Details ...	124	0.532049	2.29247	0	0.000154	0.002	1736	tags=64%, list=29%, signal=88%
GOCC_COLLAGEN_TRIMER	GOCC_COLLAGEN_TRIMER	Details ...	15	0.837113	2.28987	0	0.000144	0.002	269	tags=60%, list=4%, signal=63%
GOCC_BASEMENT_MEMBRANE	GOCC_BASEMENT_MEMBRANE	Details ...	33	0.686366	2.28864	0	0.000135	0.002	570	tags=42%, list=10%, signal=47%
GOMF_METAL_ION_TRANSMEMBRANE_TRANSPORTER_ACTIVITY	GOMF_METAL_ION_TRANSMEMBRANE_TRANSPORTER_ACTIVITY	Details ...	79	0.571733	2.28095	0	0.000127	0.002	1328	tags=51%, list=22%, signal=64%
GOBP_L_AMINO_ACID_TRANSPORT	GOBP_L_AMINO_ACID_TRANSPORT	Details ...	25	0.729757	2.25539	0	0.000178	0.003	1274	tags=76%, list=21%, signal=96%
GOBP_BIOMINERAL_TISSUE_DEVELOPMENT	GOBP_BIOMINERAL_TISSUE_DEVELOPMENT	Details ...	46	0.623004	2.22821	0	0.000392	0.007	954	tags=41%, list=16%, signal=49%
GOMF_MONOATOMIC_CATION_TRANSMEMBRANE_TRANSPORTER_ACTIVITY	GOMF_MONOATOMIC_CATION_TRANSMEMBRANE_TRANSPORTER_ACTIVITY	Details ...	125	0.519715	2.22153	0	0.000534	0.01	1574	tags=51%, list=26%, signal=68%
GOCC_SARCOLEMMA	GOCC_SARCOLEMMA		56	0.590318	2.21907	0	0.00056	0.011	897	tags=46%, list=15%, signal=54%
GOMF_HEXOSYLTRANSFERASE_ACTIVITY	GOMF_HEXOSYLTRANSFERASE_ACTIVITY		70	0.565945	2.19807	0	0.00068	0.014	1387	tags=60%, list=23%, signal=77%
GOMF_TRANSPORTER_ACTIVITY	GOMF_TRANSPORTER_ACTIVITY		310	0.457884	2.19669	0	0.00065	0.014	1684	tags=52%, list=28%, signal=69%
GOMF_INORGANIC_MOLECULAR_ENTITY_TRANSMEMBRANE_TRANSPORTER_ACTIVITY	GOMF_INORGANIC_MOLECULAR_ENTITY_TRANSMEMBRANE_TRANSPORTER_ACTIVITY		143	0.501614	2.18173	0	0.000803	0.018	1574	tags=53%, list=26%, signal=70%
GOCC_ORGANELLE_INNER_MEMBRANE	GOCC_ORGANELLE_INNER_MEMBRANE		329	0.449506	2.16344	0	0.00115768	0.027	2298	tags=67%, list=38%, signal=104%
GOCC_SARCOPLASM	GOCC_SARCOPLASM		38	0.630376	2.15947	0	0.00115394	0.028	877	tags=53%, list=15%, signal=61%
GOMF_CARGO_RECEPTOR_ACTIVITY	GOMF_CARGO_RECEPTOR_ACTIVITY		22	0.708218	2.15794	0	0.00115074	0.029	886	tags=50%, list=15%, signal=58%
GOBP_GLYCOSYLATION	GOBP_GLYCOSYLATION		101	0.517248	2.15777	0	0.00110965	0.029	1364	tags=53%, list=23%, signal=68%
GOMF_ACTIVE_TRANSMEMBRANE_TRANSPORTER_ACTIVITY	GOMF_ACTIVE_TRANSMEMBRANE_TRANSPORTER_ACTIVITY		147	0.485157	2.15527	0	0.00118063	0.032	1838	tags=61%, list=31%, signal=86%
GOMF_SALT_TRANSMEMBRANE_TRANSPORTER_ACTIVITY	GOMF_SALT_TRANSMEMBRANE_TRANSPORTER_ACTIVITY		109	0.513636	2.15119	0	0.00124633	0.035	1524	tags=59%, list=25%, signal=77%
GOCC_SARCOPLASMIC_RETICULUM	GOCC_SARCOPLASMIC_RETICULUM		31	0.649219	2.15045	0	0.00120613	0.035	877	tags=58%, list=15%, signal=68%
GOBP_ORGANIC_ANION_TRANSPORT	GOBP_ORGANIC_ANION_TRANSPORT		118	0.508169	2.14668	0	0.00123576	0.037	1474	tags=58%, list=25%, signal=76%
GOMF_CALCIUM_ION_BINDING	GOMF_CALCIUM_ION_BINDING		185	0.470628	2.14214	0	0.00132868	0.041	1015	tags=38%, list=17%, signal=45%
GOBP_MEMORY	GOBP_MEMORY		27	0.682535	2.14156	0	0.0012896	0.041	420	tags=37%, list=7%, signal=40%
GOBP_AMINO_ACID_TRANSMEMBRANE_TRANSPORT	GOBP_AMINO_ACID_TRANSMEMBRANE_TRANSPORT		31	0.658972	2.14087	0.00192308	0.00128427	0.042	1353	tags=65%, list=23%, signal=83%
GOBP_AMINO_ACID_IMPORT_ACROSS_PLASMA_MEMBRANE	GOBP_AMINO_ACID_IMPORT_ACROSS_PLASMA_MEMBRANE		16	0.780786	2.13881	0	0.00130805	0.044	935	tags=75%, list=16%, signal=89%
GOMF_SECONDARY_ACTIVE_TRANSMEMBRANE_TRANSPORTER_ACTIVITY	GOMF_SECONDARY_ACTIVE_TRANSMEMBRANE_TRANSPORTER_ACTIVITY		63	0.56715	2.13878	0	0.00127269	0.044	1563	tags=65%, list=26%, signal=87%
GOMF_TRANSMEMBRANE_RECEPTOR_PROTEIN_TYROSINE_KINASE_ACTIVITY	GOMF_TRANSMEMBRANE_RECEPTOR_PROTEIN_TYROSINE_KINASE_ACTIVITY		24	0.697263	2.13511	0	0.00140669	0.05	711	tags=46%, list=12%, signal=52%
GOMF_MONOATOMIC_ION_TRANSMEMBRANE_TRANSPORTER_ACTIVITY	GOMF_MONOATOMIC_ION_TRANSMEMBRANE_TRANSPORTER_ACTIVITY		154	0.480568	2.12638	0	0.00161494	0.058	1651	tags=53%, list=28%, signal=71%
GOBP_ORGANIC_ACID_TRANSMEMBRANE_TRANSPORT	GOBP_ORGANIC_ACID_TRANSMEMBRANE_TRANSPORT		62	0.555709	2.124	0	0.00157457	0.058	1524	tags=60%, list=25%, signal=79%
GOCC_SECRETORY_GRANULE_MEMBRANE	GOCC_SECRETORY_GRANULE_MEMBRANE		151	0.476967	2.12288	0	0.00153616	0.058	1350	tags=45%, list=23%, signal=57%
GOMF_STRUCTURAL_CONSTITUENT_OF_RIBOSOME	GOMF_STRUCTURAL_CONSTITUENT_OF_RIBOSOME		144	0.485992	2.12141	0	0.00149959	0.058	2748	tags=85%, list=46%, signal=154%
GOBP_PROTEIN_O_LINKED_GLYCOSYLATION	GOBP_PROTEIN_O_LINKED_GLYCOSYLATION		36	0.626954	2.12048	0	0.00148966	0.059	1234	tags=61%, list=21%, signal=77%
GOBP_IMPORT_ACROSS_PLASMA_MEMBRANE	GOBP_IMPORT_ACROSS_PLASMA_MEMBRANE		57	0.570379	2.12047	0	0.0014558	0.059	1012	tags=49%, list=17%, signal=59%
GOBP_GLAND_MORPHOGENESIS	GOBP_GLAND_MORPHOGENESIS		36	0.610278	2.11601	0	0.00156466	0.064	439	tags=22%, list=7%, signal=24%
GOMF_TRANSMEMBRANE_RECEPTOR_PROTEIN_KINASE_ACTIVITY	GOMF_TRANSMEMBRANE_RECEPTOR_PROTEIN_KINASE_ACTIVITY		29	0.651486	2.10848	0	0.00169169	0.071	711	tags=38%, list=12%, signal=43%
GOCC_MEMBRANE_MICRODOMAIN	GOCC_MEMBRANE_MICRODOMAIN		134	0.480281	2.1023	0	0.00181337	0.076	662	tags=31%, list=11%, signal=34%
GOBP_LIPID_HOMEOSTASIS	GOBP_LIPID_HOMEOSTASIS		47	0.580711	2.09505	0	0.00210888	0.089	679	tags=34%, list=11%, signal=38%
GOMF_AMINO_ACID_TRANSMEMBRANE_TRANSPORTER_ACTIVITY	GOMF_AMINO_ACID_TRANSMEMBRANE_TRANSPORTER_ACTIVITY		23	0.685305	2.09004	0	0.00221895	0.096	1353	tags=70%, list=23%, signal=90%
GOMF_INTEGRIN_BINDING	GOMF_INTEGRIN_BINDING		68	0.540764	2.08915	0	0.00221707	0.098	629	tags=35%, list=11%, signal=39%
GOCC_LARGE_RIBOSOMAL_SUBUNIT	GOCC_LARGE_RIBOSOMAL_SUBUNIT		97	0.505458	2.08364	0	0.00227874	0.103	2707	tags=87%, list=45%, signal=156%
GOCC_EXTERNAL_SIDE_OF_PLASMA_MEMBRANE	GOCC_EXTERNAL_SIDE_OF_PLASMA_MEMBRANE		91	0.499621	2.08336	0	0.00223491	0.103	1064	tags=45%, list=18%, signal=54%
GOBP_EXTRACELLULAR_MATRIX_ASSEMBLY	GOBP_EXTRACELLULAR_MATRIX_ASSEMBLY		17	0.729856	2.07891	0	0.00233138	0.108	116	tags=29%, list=2%, signal=30%
GOCC_ENDOPLASMIC_RETICULUM_PROTEIN_CONTAINING_COMPLEX	GOCC_ENDOPLASMIC_RETICULUM_PROTEIN_CONTAINING_COMPLEX		81	0.5155	2.0776	0	0.00230798	0.109	1883	tags=68%, list=31%, signal=98%
GOBP_TISSUE_REMODELING	GOBP_TISSUE_REMODELING		52	0.547183	2.07746	0	0.00226602	0.109	609	tags=29%, list=10%, signal=32%
GOCC_PLASMA_MEMBRANE_PROTEIN_COMPLEX	GOCC_PLASMA_MEMBRANE_PROTEIN_COMPLEX		147	0.474497	2.07506	0	0.0023403	0.115	1072	tags=36%, list=18%, signal=43%
GOMF_SODIUM_ION_TRANSMEMBRANE_TRANSPORTER_ACTIVITY	GOMF_SODIUM_ION_TRANSMEMBRANE_TRANSPORTER_ACTIVITY		23	0.696013	2.06858	0	0.00257875	0.129	658	tags=52%, list=11%, signal=58%
GOMF_L_AMINO_ACID_TRANSMEMBRANE_TRANSPORTER_ACTIVITY	GOMF_L_AMINO_ACID_TRANSMEMBRANE_TRANSPORTER_ACTIVITY		18	0.726695	2.06812	0	0.00257062	0.131	1176	tags=72%, list=20%, signal=90%
GOCC_ENDOPLASMIC_RETICULUM_TUBULAR_NETWORK	GOCC_ENDOPLASMIC_RETICULUM_TUBULAR_NETWORK		15	0.750954	2.06418	0	0.00268952	0.14	1274	tags=87%, list=21%, signal=110%
GOCC_INNER_MITOCHONDRIAL_MEMBRANE_PROTEIN_COMPLEX	GOCC_INNER_MITOCHONDRIAL_MEMBRANE_PROTEIN_COMPLEX		87	0.50829	2.05952	0	0.00283976	0.151	2469	tags=76%, list=41%, signal=127%
GOMF_ORGANIC_ANION_TRANSMEMBRANE_TRANSPORTER_ACTIVITY	GOMF_ORGANIC_ANION_TRANSMEMBRANE_TRANSPORTER_ACTIVITY		65	0.539955	2.05561	0	0.00298516	0.161	1524	tags=68%, list=25%, signal=90%
GOBP_POSITIVE_REGULATION_OF_CYTOSOLIC_CALCIUM_ION_CONCENTRATION	GOBP_POSITIVE_REGULATION_OF_CYTOSOLIC_CALCIUM_ION_CONCENTRATION		26	0.649165	2.05467	0	0.00297089	0.163	882	tags=46%, list=15%, signal=54%
GOBP_STEROL_HOMEOSTASIS	GOBP_STEROL_HOMEOSTASIS		24	0.656367	2.04874	0	0.00324352	0.179	409	tags=33%, list=7%, signal=36%
GOCC_RIBOSOMAL_SUBUNIT	GOCC_RIBOSOMAL_SUBUNIT		160	0.4577	2.04499	0	0.00340914	0.19	2748	tags=83%, list=46%, signal=149%
GOCC_ENDOCYTIC_VESICLE_MEMBRANE	GOCC_ENDOCYTIC_VESICLE_MEMBRANE		83	0.507753	2.0445	0	0.0033727	0.191	1071	tags=37%, list=18%, signal=45%
GOCC_TRANSPORTER_COMPLEX	GOCC_TRANSPORTER_COMPLEX		101	0.487528	2.03624	0	0.00383713	0.22	2191	tags=67%, list=37%, signal=104%
GOBP_MITOCHONDRIAL_TRANSLATION	GOBP_MITOCHONDRIAL_TRANSLATION		113	0.48636	2.03568	0	0.00381158	0.222	2326	tags=74%, list=39%, signal=119%
GOBP_CALCIUM_ION_HOMEOSTASIS	GOBP_CALCIUM_ION_HOMEOSTASIS		96	0.49447	2.03552	0	0.00377206	0.223	877	tags=39%, list=15%, signal=44%
GOBP_IMPORT_INTO_CELL	GOBP_IMPORT_INTO_CELL		74	0.517872	2.03297	0	0.00390225	0.232	790	tags=38%, list=13%, signal=43%
GOMF_PROTON_TRANSMEMBRANE_TRANSPORTER_ACTIVITY	GOMF_PROTON_TRANSMEMBRANE_TRANSPORTER_ACTIVITY		48	0.564929	2.03224	0	0.00389181	0.234	2118	tags=73%, list=35%, signal=112%
GOMF_ACTIVE_MONOATOMIC_ION_TRANSMEMBRANE_TRANSPORTER_ACTIVITY	GOMF_ACTIVE_MONOATOMIC_ION_TRANSMEMBRANE_TRANSPORTER_ACTIVITY		71	0.518077	2.02437	0	0.00425523	0.255	1832	tags=62%, list=31%, signal=88%
GOBP_MITOCHONDRIAL_GENE_EXPRESSION	GOBP_MITOCHONDRIAL_GENE_EXPRESSION		129	0.472415	2.02264	0	0.00430021	0.262	2296	tags=69%, list=38%, signal=110%
GOMF_G_PROTEIN_ACTIVITY	GOMF_G_PROTEIN_ACTIVITY		28	0.627752	2.01287	0	0.00496961	0.299	1770	tags=79%, list=30%, signal=111%
GOBP_GLIAL_CELL_MIGRATION	GOBP_GLIAL_CELL_MIGRATION		28	0.633597	2.00936	0	0.00526299	0.315	825	tags=43%, list=14%, signal=49%
GOBP_ORGANIC_ACID_TRANSPORT	GOBP_ORGANIC_ACID_TRANSPORT		98	0.487346	2.00756	0	0.00530485	0.321	1474	tags=55%, list=25%, signal=72%
GOCC_GOLGI_LUMEN	GOCC_GOLGI_LUMEN		24	0.658887	2.00722	0	0.00524866	0.321	489	tags=46%, list=8%, signal=50%
GOMF_COLLAGEN_BINDING	GOMF_COLLAGEN_BINDING		30	0.620613	2.00276	0.00199203	0.00559323	0.34	629	tags=50%, list=11%, signal=56%
GOBP_VASCULAR_TRANSPORT	GOBP_VASCULAR_TRANSPORT		30	0.616932	1.99969	0	0.00595841	0.368	935	tags=63%, list=16%, signal=75%
GOBP_REGULATION_OF_VASCULATURE_DEVELOPMENT	GOBP_REGULATION_OF_VASCULATURE_DEVELOPMENT		90	0.494209	1.99765	0	0.00608435	0.377	877	tags=38%, list=15%, signal=44%
GOMF_ALCOHOL_BINDING	GOMF_ALCOHOL_BINDING		33	0.598781	1.99457	0	0.0062996	0.391	1520	tags=61%, list=25%, signal=81%
GOBP_BLOOD_VESSEL_MORPHOGENESIS	GOBP_BLOOD_VESSEL_MORPHOGENESIS		210	0.432472	1.99308	0	0.00636704	0.397	897	tags=30%, list=15%, signal=34%
GOBP_BASEMENT_MEMBRANE_ORGANIZATION	GOBP_BASEMENT_MEMBRANE_ORGANIZATION		22	0.664137	1.9841	0	0.00699105	0.428	337	tags=32%, list=6%, signal=34%
GOBP_PROTEIN_N_LINKED_GLYCOSYLATION	GOBP_PROTEIN_N_LINKED_GLYCOSYLATION		37	0.577474	1.97936	0	0.00732881	0.449	1736	tags=76%, list=29%, signal=106%
GOBP_ANATOMICAL_STRUCTURE_FORMATION_INVOLVED_IN_MORPHOGENESIS	GOBP_ANATOMICAL_STRUCTURE_FORMATION_INVOLVED_IN_MORPHOGENESIS		375	0.400788	1.9754	0	0.00765906	0.47	882	tags=26%, list=15%, signal=29%
GOMF_CHOLESTEROL_BINDING	GOMF_CHOLESTEROL_BINDING		24	0.639829	1.97151	0	0.00804659	0.488	813	tags=46%, list=14%, signal=53%
GOBP_LIPID_LOCALIZATION	GOBP_LIPID_LOCALIZATION		150	0.44896	1.97084	0	0.00807672	0.492	1136	tags=35%, list=19%, signal=42%
GOBP_STEROL_BIOSYNTHETIC_PROCESS	GOBP_STEROL_BIOSYNTHETIC_PROCESS		34	0.585276	1.96717	0	0.00830047	0.499	759	tags=50%, list=13%, signal=57%
GOBP_MUSCLE_ORGAN_DEVELOPMENT	GOBP_MUSCLE_ORGAN_DEVELOPMENT		96	0.476273	1.96644	0	0.00829082	0.503	848	tags=27%, list=14%, signal=31%
GOCC_ROUGH_ENDOPLASMIC_RETICULUM	GOCC_ROUGH_ENDOPLASMIC_RETICULUM		45	0.543214	1.95985	0	0.00892741	0.533	1274	tags=47%, list=21%, signal=59%
GOBP_TRANSMEMBRANE_TRANSPORT	GOBP_TRANSMEMBRANE_TRANSPORT		420	0.394751	1.95977	0	0.0088399	0.533	1599	tags=47%, list=27%, signal=59%
GOMF_CALCIUM_ION_TRANSMEMBRANE_TRANSPORTER_ACTIVITY	GOMF_CALCIUM_ION_TRANSMEMBRANE_TRANSPORTER_ACTIVITY		32	0.609487	1.95508	0	0.00932799	0.553	977	tags=47%, list=16%, signal=56%
GOBP_TUBE_DEVELOPMENT	GOBP_TUBE_DEVELOPMENT		348	0.400281	1.95373	0	0.00938818	0.559	897	tags=26%, list=15%, signal=29%
GOBP_ENDOPLASMIC_RETICULUM_ORGANIZATION	GOBP_ENDOPLASMIC_RETICULUM_ORGANIZATION		56	0.52163	1.95211	0	0.00943656	0.566	1662	tags=64%, list=28%, signal=88%
GOBP_ODONTOGENESIS	GOBP_ODONTOGENESIS		29	0.615061	1.94959	0	0.00966396	0.586	1092	tags=45%, list=18%, signal=55%
GOMF_ACYLGLYCEROL_O_ACYLTRANSFERASE_ACTIVITY	GOMF_ACYLGLYCEROL_O_ACYLTRANSFERASE_ACTIVITY		18	0.693888	1.94754	0	0.0097761	0.594	1643	tags=83%, list=27%, signal=115%
GOBP_NEUTRAL_AMINO_ACID_TRANSPORT	GOBP_NEUTRAL_AMINO_ACID_TRANSPORT		15	0.714068	1.94658	0	0.00982864	0.6	1353	tags=73%, list=23%, signal=95%
GOCC_TERTIARY_GRANULE_MEMBRANE	GOCC_TERTIARY_GRANULE_MEMBRANE		28	0.611545	1.94617	0	0.00979251	0.601	702	tags=43%, list=12%, signal=48%
GOCC_PROTEIN_COMPLEX_INVOLVED_IN_CELL_ADHESION	GOCC_PROTEIN_COMPLEX_INVOLVED_IN_CELL_ADHESION		23	0.640583	1.94512	0.00200401	0.00978087	0.605	629	tags=43%, list=11%, signal=48%
GOCC_GOLGI_CISTERNA	GOCC_GOLGI_CISTERNA		59	0.515921	1.9448	0	0.00971364	0.607	1733	tags=61%, list=29%, signal=85%
GOBP_WOUND_HEALING	GOBP_WOUND_HEALING		187	0.429708	1.94395	0	0.00976573	0.612	671	tags=24%, list=11%, signal=26%
GOBP_VASCULATURE_DEVELOPMENT	GOBP_VASCULATURE_DEVELOPMENT		249	0.409332	1.94192	0	0.0100476	0.627	897	tags=28%, list=15%, signal=31%
GOCC_ACROSOMAL_VESICLE	GOCC_ACROSOMAL_VESICLE		33	0.586843	1.94191	0	0.00994911	0.627	1619	tags=67%, list=27%, signal=91%
GOMF_ACETYLGALACTOSAMINYLTRANSFERASE_ACTIVITY	GOMF_ACETYLGALACTOSAMINYLTRANSFERASE_ACTIVITY		15	0.713461	1.94116	0	0.00994618	0.63	575	tags=47%, list=10%, signal=52%
GOMF_NEUTRAL_L_AMINO_ACID_TRANSMEMBRANE_TRANSPORTER_ACTIVITY	GOMF_NEUTRAL_L_AMINO_ACID_TRANSMEMBRANE_TRANSPORTER_ACTIVITY		15	0.714068	1.93996	0.00196464	0.0100951	0.634	1353	tags=73%, list=23%, signal=95%
GOBP_POSITIVE_REGULATION_OF_LIPID_LOCALIZATION	GOBP_POSITIVE_REGULATION_OF_LIPID_LOCALIZATION		30	0.590144	1.93822	0	0.0101413	0.641	267	tags=20%, list=4%, signal=21%
GOCC_CELL_SUBSTRATE_JUNCTION	GOCC_CELL_SUBSTRATE_JUNCTION		326	0.396472	1.93808	0	0.0100457	0.641	897	tags=25%, list=15%, signal=28%
GOBP_POSITIVE_REGULATION_OF_CHEMOTAXIS	GOBP_POSITIVE_REGULATION_OF_CHEMOTAXIS		49	0.533257	1.9359	0	0.0102506	0.651	912	tags=39%, list=15%, signal=45%
GOMF_UDP_GLYCOSYLTRANSFERASE_ACTIVITY	GOMF_UDP_GLYCOSYLTRANSFERASE_ACTIVITY		49	0.535116	1.93478	0	0.0103227	0.657	1733	tags=61%, list=29%, signal=86%
GOBP_PROTEOGLYCAN_BIOSYNTHETIC_PROCESS	GOBP_PROTEOGLYCAN_BIOSYNTHETIC_PROCESS		25	0.62256	1.9254	0	0.0114073	0.697	1605	tags=72%, list=27%, signal=98%
GOBP_RESPONSE_TO_WOUNDING	GOBP_RESPONSE_TO_WOUNDING		230	0.411496	1.92368	0	0.0116125	0.705	640	tags=23%, list=11%, signal=24%
GOMF_POTASSIUM_ION_TRANSMEMBRANE_TRANSPORTER_ACTIVITY	GOMF_POTASSIUM_ION_TRANSMEMBRANE_TRANSPORTER_ACTIVITY		17	0.682171	1.92346	0.00579151	0.0115464	0.706	1324	tags=65%, list=22%, signal=83%
GOBP_CALCIUM_ION_TRANSPORT	GOBP_CALCIUM_ION_TRANSPORT		114	0.453804	1.9234	0	0.0114525	0.706	1328	tags=46%, list=22%, signal=58%
GOCC_MITOCHONDRIAL_MATRIX	GOCC_MITOCHONDRIAL_MATRIX		339	0.393559	1.91976	0	0.0118529	0.722	2135	tags=58%, list=36%, signal=86%
GOBP_MEMBRANE_LIPID_BIOSYNTHETIC_PROCESS	GOBP_MEMBRANE_LIPID_BIOSYNTHETIC_PROCESS		45	0.52952	1.91736	0	0.0120486	0.729	1785	tags=71%, list=30%, signal=101%
GOBP_TUBE_MORPHOGENESIS	GOBP_TUBE_MORPHOGENESIS		281	0.399217	1.91631	0	0.0120824	0.731	897	tags=26%, list=15%, signal=30%
GOBP_PLASMA_LIPOPROTEIN_PARTICLE_CLEARANCE	GOBP_PLASMA_LIPOPROTEIN_PARTICLE_CLEARANCE		15	0.709292	1.91558	0	0.0120877	0.734	232	tags=33%, list=4%, signal=35%
GOCC_GOLGI_MEMBRANE	GOCC_GOLGI_MEMBRANE		309	0.396744	1.91297	0	0.0123106	0.742	1401	tags=42%, list=23%, signal=53%
GOBP_NEGATIVE_REGULATION_OF_VASCULATURE_DEVELOPMENT	GOBP_NEGATIVE_REGULATION_OF_VASCULATURE_DEVELOPMENT		29	0.601275	1.91001	0.00196464	0.0126032	0.752	862	tags=52%, list=14%, signal=60%
GOCC_GOLGI_CISTERNA_MEMBRANE	GOCC_GOLGI_CISTERNA_MEMBRANE		45	0.53226	1.90984	0	0.0125327	0.753	1733	tags=64%, list=29%, signal=90%
GOBP_ASSOCIATIVE_LEARNING	GOBP_ASSOCIATIVE_LEARNING		22	0.654654	1.90765	0.0019084	0.0127209	0.761	643	tags=41%, list=11%, signal=46%
GOBP_PROTEOGLYCAN_METABOLIC_PROCESS	GOBP_PROTEOGLYCAN_METABOLIC_PROCESS		34	0.573038	1.90584	0.00184162	0.0128526	0.766	1605	tags=56%, list=27%, signal=76%
GOBP_POSITIVE_REGULATION_OF_LEUKOCYTE_CHEMOTAXIS	GOBP_POSITIVE_REGULATION_OF_LEUKOCYTE_CHEMOTAXIS		26	0.608527	1.90128	0	0.0134367	0.784	523	tags=35%, list=9%, signal=38%
GOBP_ENDODERMAL_CELL_DIFFERENTIATION	GOBP_ENDODERMAL_CELL_DIFFERENTIATION		25	0.616904	1.90085	0	0.0133966	0.789	484	tags=32%, list=8%, signal=35%
GOMF_OXIDOREDUCTION_DRIVEN_ACTIVE_TRANSMEMBRANE_TRANSPORTER_ACTIVITY	GOMF_OXIDOREDUCTION_DRIVEN_ACTIVE_TRANSMEMBRANE_TRANSPORTER_ACTIVITY		44	0.524967	1.8987	0	0.013692	0.799	2249	tags=75%, list=38%, signal=119%
GOCC_PIGMENT_GRANULE	GOCC_PIGMENT_GRANULE		83	0.472387	1.89779	0	0.0137365	0.803	990	tags=45%, list=17%, signal=53%
GOBP_LEUKOCYTE_CHEMOTAXIS	GOBP_LEUKOCYTE_CHEMOTAXIS		58	0.503664	1.89589	0	0.0139066	0.806	897	tags=34%, list=15%, signal=40%
GOBP_STEROL_METABOLIC_PROCESS	GOBP_STEROL_METABOLIC_PROCESS		62	0.502916	1.89267	0	0.0144344	0.823	759	tags=42%, list=13%, signal=48%
GOBP_REGULATION_OF_BIOMINERAL_TISSUE_DEVELOPMENT	GOBP_REGULATION_OF_BIOMINERAL_TISSUE_DEVELOPMENT		30	0.577507	1.8921	0.00389864	0.0143962	0.825	806	tags=40%, list=13%, signal=46%
GOBP_CELL_ADHESION	GOBP_CELL_ADHESION		482	0.373239	1.89206	0	0.014293	0.826	933	tags=25%, list=16%, signal=28%
GOBP_REGULATION_OF_HEART_RATE	GOBP_REGULATION_OF_HEART_RATE		23	0.611564	1.89195	0.0019084	0.0141911	0.826	843	tags=48%, list=14%, signal=55%
GOBP_SECOND_MESSENGER_MEDIATED_SIGNALING	GOBP_SECOND_MESSENGER_MEDIATED_SIGNALING		63	0.487524	1.88805	0	0.0148384	0.843	707	tags=27%, list=12%, signal=30%
GOBP_CALCIUM_ION_TRANSMEMBRANE_TRANSPORT	GOBP_CALCIUM_ION_TRANSMEMBRANE_TRANSPORT		94	0.456231	1.88068	0	0.016292	0.869	896	tags=36%, list=15%, signal=42%
GOMF_MOLECULAR_TRANSDUCER_ACTIVITY	GOMF_MOLECULAR_TRANSDUCER_ACTIVITY		149	0.431019	1.88021	0	0.0162171	0.87	963	tags=35%, list=16%, signal=41%
GOBP_POSITIVE_REGULATION_OF_LEUKOCYTE_MIGRATION	GOBP_POSITIVE_REGULATION_OF_LEUKOCYTE_MIGRATION		40	0.532663	1.87775	0.00195695	0.0165176	0.88	523	tags=28%, list=9%, signal=30%
GOCC_OXIDOREDUCTASE_COMPLEX	GOCC_OXIDOREDUCTASE_COMPLEX		80	0.47485	1.87693	0	0.0165293	0.884	1883	tags=58%, list=31%, signal=83%
GOMF_STEROL_BINDING	GOMF_STEROL_BINDING		28	0.592471	1.87647	0.00390625	0.0164783	0.885	813	tags=43%, list=14%, signal=49%
GOMF_ORGANIC_ACID_TRANSMEMBRANE_TRANSPORTER_ACTIVITY	GOMF_ORGANIC_ACID_TRANSMEMBRANE_TRANSPORTER_ACTIVITY		45	0.536166	1.87628	0.00369686	0.016366	0.885	1353	tags=62%, list=23%, signal=80%
GOBP_BONE_MINERALIZATION	GOBP_BONE_MINERALIZATION		31	0.572331	1.87507	0.00401606	0.016455	0.889	806	tags=39%, list=13%, signal=45%
GOCC_MITOCHONDRIAL_ENVELOPE	GOCC_MITOCHONDRIAL_ENVELOPE		453	0.374492	1.87428	0	0.0165046	0.891	2009	tags=55%, list=34%, signal=77%
GOCC_RESPIRASOME	GOCC_RESPIRASOME		62	0.49474	1.86576	0.00188679	0.0180311	0.912	2007	tags=63%, list=34%, signal=94%
GOBP_OSSIFICATION	GOBP_OSSIFICATION		133	0.427008	1.8635	0.00179211	0.0183328	0.919	990	tags=29%, list=17%, signal=33%
GOBP_CELL_CHEMOTAXIS	GOBP_CELL_CHEMOTAXIS		87	0.457604	1.86287	0	0.0183604	0.919	840	tags=29%, list=14%, signal=33%
GOBP_POSITIVE_REGULATION_OF_LOCOMOTION	GOBP_POSITIVE_REGULATION_OF_LOCOMOTION		210	0.409064	1.85966	0	0.0188786	0.925	737	tags=24%, list=12%, signal=27%
GOBP_POSITIVE_REGULATION_OF_PROTEIN_LOCALIZATION_TO_CELL_PERIPHERY	GOBP_POSITIVE_REGULATION_OF_PROTEIN_LOCALIZATION_TO_CELL_PERIPHERY		42	0.53018	1.85857	0.00177936	0.0189915	0.93	912	tags=33%, list=15%, signal=39%
GOCC_MITOCHONDRIAL_LARGE_RIBOSOMAL_SUBUNIT	GOCC_MITOCHONDRIAL_LARGE_RIBOSOMAL_SUBUNIT		51	0.500839	1.85699	0	0.0192492	0.937	2373	tags=76%, list=40%, signal=126%
GOBP_MONOATOMIC_ION_TRANSMEMBRANE_TRANSPORT	GOBP_MONOATOMIC_ION_TRANSMEMBRANE_TRANSPORT		251	0.393668	1.85682	0	0.019139	0.937	1667	tags=48%, list=28%, signal=64%
GOMF_SYMPORTER_ACTIVITY	GOMF_SYMPORTER_ACTIVITY		30	0.565184	1.85544	0.0056391	0.0193754	0.938	1324	tags=57%, list=22%, signal=72%
GOCC_NADH_DEHYDROGENASE_COMPLEX	GOCC_NADH_DEHYDROGENASE_COMPLEX		35	0.538994	1.85484	0	0.0193524	0.939	1838	tags=66%, list=31%, signal=94%
GOBP_NADH_DEHYDROGENASE_COMPLEX_ASSEMBLY	GOBP_NADH_DEHYDROGENASE_COMPLEX_ASSEMBLY		44	0.528584	1.85443	0.0037594	0.0192869	0.939	2459	tags=82%, list=41%, signal=138%
GOCC_SARCOPLASMIC_RETICULUM_MEMBRANE	GOCC_SARCOPLASMIC_RETICULUM_MEMBRANE		15	0.680974	1.85431	0.00785855	0.0191583	0.939	1014	tags=60%, list=17%, signal=72%
GOBP_SPHINGOLIPID_BIOSYNTHETIC_PROCESS	GOBP_SPHINGOLIPID_BIOSYNTHETIC_PROCESS		33	0.552718	1.85136	0.00195312	0.0196927	0.945	1724	tags=73%, list=29%, signal=102%
GOBP_REGULATION_OF_COAGULATION	GOBP_REGULATION_OF_COAGULATION		31	0.555874	1.84972	0	0.0198641	0.948	596	tags=39%, list=10%, signal=43%
GOCC_ENDOPLASMIC_RETICULUM_GOLGI_INTERMEDIATE_COMPARTMENT_MEMBRANE	GOCC_ENDOPLASMIC_RETICULUM_GOLGI_INTERMEDIATE_COMPARTMENT_MEMBRANE		48	0.515216	1.8482	0.00194175	0.0200123	0.95	1668	tags=63%, list=28%, signal=86%
GOBP_MITOCHONDRIAL_RESPIRATORY_CHAIN_COMPLEX_ASSEMBLY	GOBP_MITOCHONDRIAL_RESPIRATORY_CHAIN_COMPLEX_ASSEMBLY		63	0.480531	1.84561	0.00178891	0.0203379	0.952	1838	tags=57%, list=31%, signal=82%
GOMF_ANTIPORTER_ACTIVITY	GOMF_ANTIPORTER_ACTIVITY		30	0.566692	1.84434	0	0.0204959	0.954	1702	tags=77%, list=28%, signal=107%
GOCC_ORGANELLAR_RIBOSOME	GOCC_ORGANELLAR_RIBOSOME		84	0.4581	1.8404	0.00189036	0.0212784	0.958	2326	tags=73%, list=39%, signal=117%
GOBP_REGULATION_OF_CATION_CHANNEL_ACTIVITY	GOBP_REGULATION_OF_CATION_CHANNEL_ACTIVITY		30	0.561805	1.84001	0.00568182	0.0212381	0.958	707	tags=40%, list=12%, signal=45%
GOBP_MAMMARY_GLAND_MORPHOGENESIS	GOBP_MAMMARY_GLAND_MORPHOGENESIS		16	0.655788	1.8378	0.00582524	0.0215959	0.962	439	tags=25%, list=7%, signal=27%
GOBP_MONOATOMIC_CATION_TRANSMEMBRANE_TRANSPORT	GOBP_MONOATOMIC_CATION_TRANSMEMBRANE_TRANSPORT		216	0.398218	1.83485	0	0.0222524	0.966	1574	tags=46%, list=26%, signal=60%
GOBP_SKELETAL_MUSCLE_CELL_DIFFERENTIATION	GOBP_SKELETAL_MUSCLE_CELL_DIFFERENTIATION		17	0.65301	1.83416	0.00203666	0.0223065	0.966	550	tags=24%, list=9%, signal=26%
GOBP_CIRCULATORY_SYSTEM_PROCESS	GOBP_CIRCULATORY_SYSTEM_PROCESS		160	0.410538	1.83295	0	0.022406	0.968	958	tags=33%, list=16%, signal=38%
GOBP_ENDODERM_FORMATION	GOBP_ENDODERM_FORMATION		26	0.579467	1.83253	0.00193424	0.0223862	0.968	484	tags=31%, list=8%, signal=33%
GOMF_STRUCTURAL_MOLECULE_ACTIVITY	GOMF_STRUCTURAL_MOLECULE_ACTIVITY		330	0.376901	1.83201	0	0.0223145	0.968	2289	tags=58%, list=38%, signal=89%
GOBP_NERVE_DEVELOPMENT	GOBP_NERVE_DEVELOPMENT		20	0.616775	1.83185	0.00792079	0.0222306	0.968	536	tags=35%, list=9%, signal=38%
GOCC_CYTOSOLIC_LARGE_RIBOSOMAL_SUBUNIT	GOCC_CYTOSOLIC_LARGE_RIBOSOMAL_SUBUNIT		46	0.520999	1.8315	0.00196078	0.0221608	0.969	2743	tags=91%, list=46%, signal=167%
GOBP_UBIQUITIN_DEPENDENT_ERAD_PATHWAY	GOBP_UBIQUITIN_DEPENDENT_ERAD_PATHWAY		50	0.502279	1.82847	0	0.0228813	0.972	1147	tags=44%, list=19%, signal=54%
GOBP_COLUMNAR_CUBOIDAL_EPITHELIAL_CELL_DIFFERENTIATION	GOBP_COLUMNAR_CUBOIDAL_EPITHELIAL_CELL_DIFFERENTIATION		32	0.556835	1.82726	0.00376648	0.0229612	0.972	704	tags=38%, list=12%, signal=42%
GOBP_STEROL_TRANSPORT	GOBP_STEROL_TRANSPORT		47	0.51034	1.82651	0	0.0230141	0.974	420	tags=21%, list=7%, signal=23%
GOBP_FOREBRAIN_CELL_MIGRATION	GOBP_FOREBRAIN_CELL_MIGRATION		22	0.594933	1.82545	0.00203666	0.0231478	0.976	1245	tags=55%, list=21%, signal=69%
GOBP_REGULATION_OF_LEUKOCYTE_CHEMOTAXIS	GOBP_REGULATION_OF_LEUKOCYTE_CHEMOTAXIS		34	0.549315	1.82466	0.00191205	0.023192	0.977	840	tags=35%, list=14%, signal=41%
GOBP_MATERNAL_PROCESS_INVOLVED_IN_FEMALE_PREGNANCY	GOBP_MATERNAL_PROCESS_INVOLVED_IN_FEMALE_PREGNANCY		17	0.657845	1.82433	0.00790514	0.023181	0.978	705	tags=47%, list=12%, signal=53%
GOBP_HEMOSTASIS	GOBP_HEMOSTASIS		84	0.450747	1.82273	0	0.0234349	0.979	995	tags=35%, list=17%, signal=41%
GOBP_ENDOTHELIAL_CELL_PROLIFERATION	GOBP_ENDOTHELIAL_CELL_PROLIFERATION		51	0.498148	1.8209	0.00201613	0.0237184	0.982	824	tags=33%, list=14%, signal=38%
GOBP_FATTY_ACID_METABOLIC_PROCESS	GOBP_FATTY_ACID_METABOLIC_PROCESS		160	0.408894	1.82088	0	0.0235885	0.982	1279	tags=39%, list=21%, signal=48%
GOBP_REGULATION_OF_PROTEIN_AUTOPHOSPHORYLATION	GOBP_REGULATION_OF_PROTEIN_AUTOPHOSPHORYLATION		17	0.642267	1.81909	0.00592885	0.0238665	0.982	796	tags=41%, list=13%, signal=47%
GOBP_CALCIUM_MEDIATED_SIGNALING	GOBP_CALCIUM_MEDIATED_SIGNALING		48	0.494194	1.81865	0.00556586	0.023839	0.982	707	tags=31%, list=12%, signal=35%
GOBP_ENDOPLASMIC_RETICULUM_CALCIUM_ION_HOMEOSTASIS	GOBP_ENDOPLASMIC_RETICULUM_CALCIUM_ION_HOMEOSTASIS		16	0.654678	1.81835	0.00948767	0.0237641	0.982	1147	tags=63%, list=19%, signal=77%
GOCC_RIBOSOME	GOCC_RIBOSOME		183	0.400563	1.81713	0	0.0239291	0.983	2688	tags=75%, list=45%, signal=132%
GOBP_REGULATION_OF_CALCIUM_ION_TRANSMEMBRANE_TRANSPORTER_ACTIVITY	GOBP_REGULATION_OF_CALCIUM_ION_TRANSMEMBRANE_TRANSPORTER_ACTIVITY		28	0.568137	1.81672	0.00192678	0.0238728	0.983	896	tags=43%, list=15%, signal=50%
GOBP_O_GLYCAN_PROCESSING	GOBP_O_GLYCAN_PROCESSING		21	0.605886	1.8164	0.0018622	0.0237996	0.983	1234	tags=67%, list=21%, signal=84%
GOBP_REGULATION_OF_PLASMA_LIPOPROTEIN_PARTICLE_LEVELS	GOBP_REGULATION_OF_PLASMA_LIPOPROTEIN_PARTICLE_LEVELS		25	0.589085	1.8161	0.00191205	0.0237504	0.983	232	tags=24%, list=4%, signal=25%
GOBP_MITOCHONDRIAL_TRANSMEMBRANE_TRANSPORT	GOBP_MITOCHONDRIAL_TRANSMEMBRANE_TRANSPORT		49	0.507792	1.81599	0	0.0236493	0.983	2068	tags=69%, list=35%, signal=105%
GOBP_PROTEIN_CATABOLIC_PROCESS_IN_THE_VACUOLE	GOBP_PROTEIN_CATABOLIC_PROCESS_IN_THE_VACUOLE		15	0.686057	1.8129	0.00198413	0.0242837	0.983	886	tags=53%, list=15%, signal=62%
GOMF_STEROID_BINDING	GOMF_STEROID_BINDING		33	0.5404	1.8109	0.00186567	0.0247185	0.984	667	tags=42%, list=11%, signal=47%
GOBP_REGULATION_OF_FAT_CELL_DIFFERENTIATION	GOBP_REGULATION_OF_FAT_CELL_DIFFERENTIATION		29	0.561436	1.81077	0.00548446	0.0246255	0.984	55	tags=17%, list=1%, signal=17%
GOMF_CALCIUM_DEPENDENT_PHOSPHOLIPID_BINDING	GOMF_CALCIUM_DEPENDENT_PHOSPHOLIPID_BINDING		19	0.616098	1.8094	0.00392927	0.0249105	0.985	1053	tags=63%, list=18%, signal=76%
GOBP_DIGESTIVE_SYSTEM_DEVELOPMENT	GOBP_DIGESTIVE_SYSTEM_DEVELOPMENT		33	0.550875	1.809	0.00198413	0.0248568	0.985	484	tags=18%, list=8%, signal=20%
GOBP_RESPONSE_TO_INCREASED_OXYGEN_LEVELS	GOBP_RESPONSE_TO_INCREASED_OXYGEN_LEVELS		18	0.61814	1.80561	0.00394477	0.0256496	0.988	44	tags=17%, list=1%, signal=17%
GOCC_RECYCLING_ENDOSOME_MEMBRANE	GOCC_RECYCLING_ENDOSOME_MEMBRANE		61	0.477547	1.80528	0.00564972	0.0255981	0.988	1227	tags=41%, list=21%, signal=51%
GOMF_CARBOHYDRATE_DERIVATIVE_TRANSMEMBRANE_TRANSPORTER_ACTIVITY	GOMF_CARBOHYDRATE_DERIVATIVE_TRANSMEMBRANE_TRANSPORTER_ACTIVITY		20	0.618337	1.80313	0	0.0261073	0.99	1096	tags=70%, list=18%, signal=85%
GOBP_REGULATION_OF_CHEMOTAXIS	GOBP_REGULATION_OF_CHEMOTAXIS		71	0.46359	1.80149	0	0.0264215	0.991	840	tags=31%, list=14%, signal=36%
GOBP_PROTON_MOTIVE_FORCE_DRIVEN_ATP_SYNTHESIS	GOBP_PROTON_MOTIVE_FORCE_DRIVEN_ATP_SYNTHESIS		40	0.525692	1.80057	0	0.0266	0.991	2583	tags=85%, list=43%, signal=149%
GOBP_AMINO_ACID_TRANSPORT	GOBP_AMINO_ACID_TRANSPORT		45	0.510578	1.80038	0.00189753	0.0264951	0.991	1353	tags=56%, list=23%, signal=71%
GOBP_MONONUCLEAR_CELL_MIGRATION	GOBP_MONONUCLEAR_CELL_MIGRATION		48	0.497103	1.79812	0.00368324	0.0268635	0.991	897	tags=33%, list=15%, signal=39%
GOBP_MUSCLE_STRUCTURE_DEVELOPMENT	GOBP_MUSCLE_STRUCTURE_DEVELOPMENT		229	0.380378	1.79739	0	0.0269118	0.992	848	tags=21%, list=14%, signal=24%
GOBP_ENDOCHONDRAL_BONE_MORPHOGENESIS	GOBP_ENDOCHONDRAL_BONE_MORPHOGENESIS		15	0.65843	1.79489	0.00191939	0.0273437	0.992	293	tags=33%, list=5%, signal=35%
GOMF_CARBOHYDRATE_BINDING	GOMF_CARBOHYDRATE_BINDING		78	0.451504	1.7905	0	0.0284266	0.994	705	tags=37%, list=12%, signal=42%
GOBP_MONOCARBOXYLIC_ACID_TRANSPORT	GOBP_MONOCARBOXYLIC_ACID_TRANSPORT		44	0.518974	1.79008	0	0.0284119	0.994	1460	tags=55%, list=24%, signal=72%
GOCC_EXTRINSIC_COMPONENT_OF_PLASMA_MEMBRANE	GOCC_EXTRINSIC_COMPONENT_OF_PLASMA_MEMBRANE		60	0.478565	1.78988	0	0.0283169	0.994	1092	tags=38%, list=18%, signal=46%
GOBP_PROTEIN_N_LINKED_GLYCOSYLATION_VIA_ASPARAGINE	GOBP_PROTEIN_N_LINKED_GLYCOSYLATION_VIA_ASPARAGINE		18	0.618895	1.78943	0.00589391	0.0282763	0.994	1282	tags=61%, list=21%, signal=78%
GOBP_REGULATION_OF_LOCOMOTION	GOBP_REGULATION_OF_LOCOMOTION		359	0.362641	1.78881	0	0.0283689	0.994	917	tags=26%, list=15%, signal=29%
GOBP_SECONDARY_ALCOHOL_METABOLIC_PROCESS	GOBP_SECONDARY_ALCOHOL_METABOLIC_PROCESS		66	0.470811	1.7885	0	0.0283182	0.994	759	tags=39%, list=13%, signal=45%
GOCC_SMOOTH_ENDOPLASMIC_RETICULUM	GOCC_SMOOTH_ENDOPLASMIC_RETICULUM		18	0.620992	1.78732	0.00568182	0.0284412	0.994	617	tags=44%, list=10%, signal=49%
GOCC_90S_PRERIBOSOME	GOCC_90S_PRERIBOSOME		24	0.582122	1.78701	0.00396825	0.02839	0.994	1586	tags=58%, list=27%, signal=79%
GOCC_CATION_CHANNEL_COMPLEX	GOCC_CATION_CHANNEL_COMPLEX		17	0.61652	1.78629	0.00589391	0.028485	0.994	675	tags=35%, list=11%, signal=40%
GOCC_EXTRINSIC_COMPONENT_OF_CYTOPLASMIC_SIDE_OF_PLASMA_MEMBRANE	GOCC_EXTRINSIC_COMPONENT_OF_CYTOPLASMIC_SIDE_OF_PLASMA_MEMBRANE		34	0.532777	1.78618	0.00896057	0.0283572	0.994	1092	tags=47%, list=18%, signal=57%
GOBP_COLLAGEN_METABOLIC_PROCESS	GOBP_COLLAGEN_METABOLIC_PROCESS		33	0.520477	1.78604	0.00572519	0.0282562	0.994	652	tags=33%, list=11%, signal=37%
GOBP_POSITIVE_REGULATION_OF_LIPID_BIOSYNTHETIC_PROCESS	GOBP_POSITIVE_REGULATION_OF_LIPID_BIOSYNTHETIC_PROCESS		27	0.561869	1.78297	0.00393701	0.0290198	0.995	647	tags=30%, list=11%, signal=33%
GOBP_FAT_CELL_DIFFERENTIATION	GOBP_FAT_CELL_DIFFERENTIATION		66	0.464671	1.78136	0	0.0292832	0.996	209	tags=12%, list=3%, signal=12%
GOBP_MONOATOMIC_ION_TRANSPORT	GOBP_MONOATOMIC_ION_TRANSPORT		315	0.365151	1.77741	0	0.03038	0.997	1599	tags=45%, list=27%, signal=58%
GOBP_CELL_CELL_ADHESION_VIA_PLASMA_MEMBRANE_ADHESION_MOLECULES	GOBP_CELL_CELL_ADHESION_VIA_PLASMA_MEMBRANE_ADHESION_MOLECULES		52	0.488442	1.77493	0.00378788	0.0310192	0.998	824	tags=33%, list=14%, signal=38%
GOBP_POSITIVE_REGULATION_OF_LIPID_TRANSPORT	GOBP_POSITIVE_REGULATION_OF_LIPID_TRANSPORT		21	0.59935	1.77482	0.00736648	0.0308982	0.998	267	tags=19%, list=4%, signal=20%
GOMF_PHOSPHATIDYLSERINE_BINDING	GOMF_PHOSPHATIDYLSERINE_BINDING		23	0.570734	1.77454	0.00398406	0.0308381	0.998	644	tags=35%, list=11%, signal=39%
GOCC_SMALL_SUBUNIT_PROCESSOME	GOCC_SMALL_SUBUNIT_PROCESSOME		30	0.545787	1.77415	0.00365631	0.0307888	0.998	2385	tags=83%, list=40%, signal=138%
GOCC_GOLGI_APPARATUS_SUBCOMPARTMENT	GOCC_GOLGI_APPARATUS_SUBCOMPARTMENT		197	0.388436	1.7738	0	0.0307594	0.998	1409	tags=38%, list=24%, signal=48%
GOBP_RIBOSOMAL_SMALL_SUBUNIT_BIOGENESIS	GOBP_RIBOSOMAL_SMALL_SUBUNIT_BIOGENESIS		64	0.461124	1.77307	0.00200401	0.0308441	0.998	2507	tags=73%, list=42%, signal=125%
GOMF_OXIDOREDUCTASE_ACTIVITY_ACTING_ON_PAIRED_DONORS_WITH_INCORPORATION_OR_REDUCTION_OF_MOLECULAR_OXYGEN	GOMF_OXIDOREDUCTASE_ACTIVITY_ACTING_ON_PAIRED_DONORS_WITH_INCORPORATION_OR_REDUCTION_OF_MOLECULAR_OXYGEN		51	0.496182	1.77305	0.00192308	0.0307218	0.998	759	tags=45%, list=13%, signal=51%
GOBP_RRNA_PROCESSING	GOBP_RRNA_PROCESSING		161	0.400074	1.77267	0	0.0306738	0.999	2328	tags=61%, list=39%, signal=97%
GOBP_INORGANIC_ION_IMPORT_ACROSS_PLASMA_MEMBRANE	GOBP_INORGANIC_ION_IMPORT_ACROSS_PLASMA_MEMBRANE		24	0.564496	1.77007	0.00383142	0.0313223	0.999	1667	tags=63%, list=28%, signal=86%
GOCC_NUCLEAR_MEMBRANE	GOCC_NUCLEAR_MEMBRANE		157	0.404813	1.76568	0	0.0325959	0.999	1692	tags=46%, list=28%, signal=63%
GOMF_ATPASE_BINDING	GOMF_ATPASE_BINDING		42	0.496788	1.76418	0.00359712	0.0329214	0.999	920	tags=31%, list=15%, signal=36%
GOBP_ANIMAL_ORGAN_MORPHOGENESIS	GOBP_ANIMAL_ORGAN_MORPHOGENESIS		272	0.367803	1.76364	0	0.032998	0.999	881	tags=24%, list=15%, signal=26%
GOBP_INORGANIC_ANION_TRANSMEMBRANE_TRANSPORT	GOBP_INORGANIC_ANION_TRANSMEMBRANE_TRANSPORT		30	0.549408	1.7629	0.00363636	0.0330794	0.999	1563	tags=63%, list=26%, signal=85%
GOMF_MONOATOMIC_CATION_CHANNEL_ACTIVITY	GOMF_MONOATOMIC_CATION_CHANNEL_ACTIVITY		38	0.504262	1.7612	0.00547445	0.0334243	0.999	1574	tags=50%, list=26%, signal=67%
GOMF_SOLUTE_MONOATOMIC_CATION_SYMPORTER_ACTIVITY	GOMF_SOLUTE_MONOATOMIC_CATION_SYMPORTER_ACTIVITY		26	0.559927	1.76094	0.00562852	0.0333607	0.999	1324	tags=54%, list=22%, signal=69%
GOBP_LOCOMOTION	GOBP_LOCOMOTION		437	0.35276	1.76009	0	0.0334573	0.999	917	tags=25%, list=15%, signal=27%
GOBP_FATTY_ACYL_COA_BIOSYNTHETIC_PROCESS	GOBP_FATTY_ACYL_COA_BIOSYNTHETIC_PROCESS		15	0.652939	1.75866	0.00596422	0.0338105	0.999	941	tags=53%, list=16%, signal=63%
GOBP_CARBOHYDRATE_DERIVATIVE_TRANSPORT	GOBP_CARBOHYDRATE_DERIVATIVE_TRANSPORT		33	0.524948	1.75827	0	0.0337832	0.999	1621	tags=70%, list=27%, signal=95%
GOCC_OUTER_MEMBRANE	GOCC_OUTER_MEMBRANE		135	0.405508	1.75753	0	0.0338957	0.999	1410	tags=41%, list=24%, signal=52%
GOCC_ANCHORING_JUNCTION	GOCC_ANCHORING_JUNCTION		486	0.350259	1.75713	0	0.0338597	0.999	918	tags=24%, list=15%, signal=26%
GOCC_GOLGI_STACK	GOCC_GOLGI_STACK		80	0.437919	1.75562	0.00191939	0.0342295	0.999	1491	tags=50%, list=25%, signal=66%
GOBP_AMYLOID_BETA_CLEARANCE	GOBP_AMYLOID_BETA_CLEARANCE		20	0.60526	1.75485	0.00790514	0.0343483	0.999	1751	tags=60%, list=29%, signal=85%
GOMF_GDP_BINDING	GOMF_GDP_BINDING		50	0.48526	1.7545	0.00967118	0.0342923	0.999	1755	tags=66%, list=29%, signal=93%
GOBP_POSITIVE_REGULATION_OF_VASCULATURE_DEVELOPMENT	GOBP_POSITIVE_REGULATION_OF_VASCULATURE_DEVELOPMENT		50	0.480596	1.75414	0.0051458	0.0342507	0.999	1131	tags=38%, list=19%, signal=46%
GOBP_MONOATOMIC_CATION_TRANSPORT	GOBP_MONOATOMIC_CATION_TRANSPORT		277	0.365125	1.75408	0	0.0341367	0.999	1377	tags=40%, list=23%, signal=49%
GOCC_PRERIBOSOME	GOCC_PRERIBOSOME		64	0.453845	1.75363	0.00535714	0.0341225	0.999	2167	tags=64%, list=36%, signal=99%
GOBP_PORE_COMPLEX_ASSEMBLY	GOBP_PORE_COMPLEX_ASSEMBLY		15	0.635376	1.75324	0.00386847	0.034118	0.999	1411	tags=73%, list=24%, signal=96%
GOBP_REGULATION_OF_GLYCOPROTEIN_METABOLIC_PROCESS	GOBP_REGULATION_OF_GLYCOPROTEIN_METABOLIC_PROCESS		15	0.653586	1.75296	0.0134875	0.034055	0.999	1134	tags=53%, list=19%, signal=66%
GOBP_OSTEOBLAST_DIFFERENTIATION	GOBP_OSTEOBLAST_DIFFERENTIATION		84	0.437785	1.75092	0	0.0345226	0.999	1030	tags=31%, list=17%, signal=37%
GOCC_CYTOSOLIC_RIBOSOME	GOCC_CYTOSOLIC_RIBOSOME		79	0.439702	1.74472	0	0.0364046	1	2748	tags=80%, list=46%, signal=146%
GOMF_CORECEPTOR_ACTIVITY	GOMF_CORECEPTOR_ACTIVITY		15	0.63378	1.74373	0.00924214	0.0365494	1	629	tags=33%, list=11%, signal=37%
GOBP_MESENCHYMAL_CELL_MIGRATION	GOBP_MESENCHYMAL_CELL_MIGRATION		16	0.642375	1.74327	0.00770713	0.0365298	1	396	tags=44%, list=7%, signal=47%
GOBP_REACTIVE_NITROGEN_SPECIES_METABOLIC_PROCESS	GOBP_REACTIVE_NITROGEN_SPECIES_METABOLIC_PROCESS		29	0.538146	1.74282	0.00756144	0.0365147	1	166	tags=21%, list=3%, signal=21%
GOCC_CONTRACTILE_FIBER	GOCC_CONTRACTILE_FIBER		104	0.421558	1.74228	0.00173913	0.0365529	1	406	tags=19%, list=7%, signal=20%
GOCC_SIDE_OF_MEMBRANE	GOCC_SIDE_OF_MEMBRANE		191	0.382495	1.74195	0	0.0364692	1	1092	tags=36%, list=18%, signal=43%
GOBP_INORGANIC_ANION_TRANSPORT	GOBP_INORGANIC_ANION_TRANSPORT		45	0.489328	1.74138	0.00197239	0.0365204	1	1599	tags=60%, list=27%, signal=81%
GOBP_STEROID_BIOSYNTHETIC_PROCESS	GOBP_STEROID_BIOSYNTHETIC_PROCESS		67	0.451449	1.74122	0	0.03642	1	647	tags=34%, list=11%, signal=38%
GOCC_TRICARBOXYLIC_ACID_CYCLE_ENZYME_COMPLEX	GOCC_TRICARBOXYLIC_ACID_CYCLE_ENZYME_COMPLEX		15	0.633161	1.73741	0.00792079	0.0376543	1	1808	tags=73%, list=30%, signal=105%
GOBP_REGULATION_OF_CELLULAR_KETONE_METABOLIC_PROCESS	GOBP_REGULATION_OF_CELLULAR_KETONE_METABOLIC_PROCESS		42	0.493459	1.73284	0.00961539	0.0391439	1	647	tags=24%, list=11%, signal=27%
GOCC_CIS_GOLGI_NETWORK	GOCC_CIS_GOLGI_NETWORK		31	0.524412	1.73257	0.00772201	0.0390422	1	1578	tags=55%, list=26%, signal=74%
GOBP_REGULATION_OF_LIPID_LOCALIZATION	GOBP_REGULATION_OF_LIPID_LOCALIZATION		47	0.48145	1.73221	0.00183486	0.0389888	1	267	tags=15%, list=4%, signal=15%
GOBP_INNER_MITOCHONDRIAL_MEMBRANE_ORGANIZATION	GOBP_INNER_MITOCHONDRIAL_MEMBRANE_ORGANIZATION		23	0.569147	1.7305	0.0109091	0.0394004	1	1651	tags=52%, list=28%, signal=72%
GOMF_NUCLEOBASE_CONTAINING_COMPOUND_TRANSMEMBRANE_TRANSPORTER_ACTIVITY	GOMF_NUCLEOBASE_CONTAINING_COMPOUND_TRANSMEMBRANE_TRANSPORTER_ACTIVITY		22	0.566178	1.72983	0.0131332	0.0394377	1	1008	tags=64%, list=17%, signal=76%
GOBP_FATTY_ACID_TRANSPORT	GOBP_FATTY_ACID_TRANSPORT		29	0.532252	1.72967	0.00724638	0.0393159	1	1460	tags=55%, list=24%, signal=73%
GOBP_CHOLESTEROL_EFFLUX	GOBP_CHOLESTEROL_EFFLUX		15	0.638024	1.72862	0.015534	0.0395167	1	420	tags=33%, list=7%, signal=36%
GOBP_REGULATION_OF_ACTION_POTENTIAL	GOBP_REGULATION_OF_ACTION_POTENTIAL		22	0.591847	1.72574	0.00788955	0.0404053	1	1193	tags=50%, list=20%, signal=62%
GOBP_LONG_CHAIN_FATTY_ACID_TRANSPORT	GOBP_LONG_CHAIN_FATTY_ACID_TRANSPORT		23	0.558292	1.72523	0.00753296	0.0404055	1	988	tags=39%, list=17%, signal=47%
GOBP_POSITIVE_REGULATION_OF_PEPTIDYL_TYROSINE_PHOSPHORYLATION	GOBP_POSITIVE_REGULATION_OF_PEPTIDYL_TYROSINE_PHOSPHORYLATION		43	0.483902	1.72469	0.00575816	0.0404514	1	453	tags=19%, list=8%, signal=20%
GOBP_CHONDROCYTE_DIFFERENTIATION	GOBP_CHONDROCYTE_DIFFERENTIATION		29	0.534577	1.72325	0.0110497	0.0408126	1	1506	tags=55%, list=25%, signal=73%
GOCC_PLASMA_MEMBRANE_REGION	GOCC_PLASMA_MEMBRANE_REGION		402	0.343203	1.7224	0	0.0409291	1	940	tags=25%, list=16%, signal=28%
GOMF_GLYCOSYLTRANSFERASE_ACTIVITY	GOMF_GLYCOSYLTRANSFERASE_ACTIVITY		102	0.41809	1.71899	0	0.0418894	1	1387	tags=48%, list=23%, signal=61%
GOBP_RRNA_METABOLIC_PROCESS	GOBP_RRNA_METABOLIC_PROCESS		178	0.381306	1.71856	0	0.0418841	1	2328	tags=59%, list=39%, signal=94%
GOBP_LIPID_METABOLIC_PROCESS	GOBP_LIPID_METABOLIC_PROCESS		496	0.337861	1.71762	0	0.0420765	1	1289	tags=35%, list=22%, signal=41%
GOMF_EXTRACELLULAR_MATRIX_BINDING	GOMF_EXTRACELLULAR_MATRIX_BINDING		23	0.556444	1.71519	0.00929368	0.042824	1	848	tags=48%, list=14%, signal=56%
GOBP_CHEMICAL_HOMEOSTASIS	GOBP_CHEMICAL_HOMEOSTASIS		331	0.351232	1.71473	0	0.0428112	1	1068	tags=31%, list=18%, signal=35%
GOBP_STEROID_METABOLIC_PROCESS	GOBP_STEROID_METABOLIC_PROCESS		104	0.405389	1.71357	0.00179211	0.0431226	1	773	tags=32%, list=13%, signal=36%
GOBP_VASCULAR_PROCESS_IN_CIRCULATORY_SYSTEM	GOBP_VASCULAR_PROCESS_IN_CIRCULATORY_SYSTEM		73	0.431179	1.71206	0.00711744	0.0435611	1	958	tags=36%, list=16%, signal=42%
GOBP_CHLORIDE_TRANSPORT	GOBP_CHLORIDE_TRANSPORT		22	0.560301	1.70783	0.00604839	0.0451573	1	1347	tags=59%, list=23%, signal=76%
GOBP_RIBOSOME_BIOGENESIS	GOBP_RIBOSOME_BIOGENESIS		219	0.369101	1.70742	0	0.0451674	1	2336	tags=57%, list=39%, signal=90%
GOBP_CELLULAR_RESPONSE_TO_LIPOPROTEIN_PARTICLE_STIMULUS	GOBP_CELLULAR_RESPONSE_TO_LIPOPROTEIN_PARTICLE_STIMULUS		15	0.63485	1.70741	0.0160643	0.0450039	1	629	tags=53%, list=11%, signal=59%
GOBP_CIRCULATORY_SYSTEM_DEVELOPMENT	GOBP_CIRCULATORY_SYSTEM_DEVELOPMENT		367	0.35037	1.70712	0	0.0449434	1	897	tags=24%, list=15%, signal=27%
GOBP_TAXIS	GOBP_TAXIS		170	0.385297	1.70567	0	0.0454083	1	848	tags=25%, list=14%, signal=29%
GOBP_MUSCLE_CONTRACTION	GOBP_MUSCLE_CONTRACTION		96	0.414251	1.70502	0.0018315	0.0454337	1	741	tags=27%, list=12%, signal=30%
GOMF_PRIMARY_ACTIVE_TRANSMEMBRANE_TRANSPORTER_ACTIVITY	GOMF_PRIMARY_ACTIVE_TRANSMEMBRANE_TRANSPORTER_ACTIVITY		84	0.425139	1.70427	0.00357782	0.0455518	1	2327	tags=71%, list=39%, signal=115%
GOCC_SCHAFFER_COLLATERAL_CA1_SYNAPSE	GOCC_SCHAFFER_COLLATERAL_CA1_SYNAPSE		45	0.482488	1.70305	0.0109689	0.0459436	1	912	tags=31%, list=15%, signal=36%
GOMF_ATPASE_COUPLED_MONOATOMIC_CATION_TRANSMEMBRANE_TRANSPORTER_ACTIVITY	GOMF_ATPASE_COUPLED_MONOATOMIC_CATION_TRANSMEMBRANE_TRANSPORTER_ACTIVITY		21	0.575626	1.70275	0.00761905	0.0458928	1	1169	tags=43%, list=20%, signal=53%
GOBP_POSITIVE_REGULATION_OF_CELL_JUNCTION_ASSEMBLY	GOBP_POSITIVE_REGULATION_OF_CELL_JUNCTION_ASSEMBLY		28	0.537383	1.70268	0.00592885	0.0457538	1	439	tags=18%, list=7%, signal=19%
GOBP_SODIUM_ION_TRANSMEMBRANE_TRANSPORT	GOBP_SODIUM_ION_TRANSMEMBRANE_TRANSPORT		37	0.50261	1.69991	0.00552486	0.0467102	1	1034	tags=49%, list=17%, signal=58%
GOBP_CELL_COMMUNICATION_INVOLVED_IN_CARDIAC_CONDUCTION	GOBP_CELL_COMMUNICATION_INVOLVED_IN_CARDIAC_CONDUCTION		20	0.587797	1.69966	0.00938086	0.0466416	1	1302	tags=60%, list=22%, signal=76%
GOBP_NEUROTRANSMITTER_TRANSPORT	GOBP_NEUROTRANSMITTER_TRANSPORT		56	0.451076	1.69807	0.00740741	0.047239	1	658	tags=29%, list=11%, signal=32%
GOBP_MUSCLE_CELL_DIFFERENTIATION	GOBP_MUSCLE_CELL_DIFFERENTIATION		132	0.393276	1.69787	0	0.0471653	1	670	tags=22%, list=11%, signal=24%
GOBP_EPITHELIAL_CELL_PROLIFERATION	GOBP_EPITHELIAL_CELL_PROLIFERATION		140	0.389236	1.697	0.00180505	0.0473187	1	504	tags=18%, list=8%, signal=19%
GOBP_LIPID_BIOSYNTHETIC_PROCESS	GOBP_LIPID_BIOSYNTHETIC_PROCESS		271	0.355504	1.69675	0	0.0472457	1	1171	tags=35%, list=20%, signal=42%
GOBP_COLLAGEN_BIOSYNTHETIC_PROCESS	GOBP_COLLAGEN_BIOSYNTHETIC_PROCESS		17	0.606276	1.6947	0.010101	0.0479121	1	1273	tags=65%, list=21%, signal=82%
GOBP_GLOMERULUS_DEVELOPMENT	GOBP_GLOMERULUS_DEVELOPMENT		15	0.613574	1.69383	0.0146789	0.0480951	1	48	tags=13%, list=1%, signal=13%
GOBP_PROTEIN_EXIT_FROM_ENDOPLASMIC_RETICULUM	GOBP_PROTEIN_EXIT_FROM_ENDOPLASMIC_RETICULUM		31	0.521967	1.69287	0.00811359	0.0483292	1	2014	tags=68%, list=34%, signal=102%
GOCC_BASOLATERAL_PLASMA_MEMBRANE	GOCC_BASOLATERAL_PLASMA_MEMBRANE		80	0.422463	1.69179	0	0.0486399	1	897	tags=36%, list=15%, signal=42%
GOCC_PHAGOCYTIC_VESICLE_MEMBRANE	GOCC_PHAGOCYTIC_VESICLE_MEMBRANE		49	0.465602	1.69115	0.00364964	0.0486959	1	1455	tags=41%, list=24%, signal=54%
GOMF_GLYCOSAMINOGLYCAN_BINDING	GOMF_GLYCOSAMINOGLYCAN_BINDING		52	0.458494	1.6886	0.00561798	0.0496061	1	609	tags=37%, list=10%, signal=40%
GOBP_REGULATION_OF_LEUKOCYTE_MIGRATION	GOBP_REGULATION_OF_LEUKOCYTE_MIGRATION		69	0.43094	1.68762	0.00189036	0.0498581	1	523	tags=22%, list=9%, signal=24%
GOBP_REGULATION_OF_LIPID_BIOSYNTHETIC_PROCESS	GOBP_REGULATION_OF_LIPID_BIOSYNTHETIC_PROCESS		55	0.450188	1.68713	0.00378788	0.0498957	1	647	tags=25%, list=11%, signal=28%
GOBP_REGULATION_OF_FATTY_ACID_METABOLIC_PROCESS	GOBP_REGULATION_OF_FATTY_ACID_METABOLIC_PROCESS		25	0.548699	1.68605	0.00750469	0.0501735	1	897	tags=32%, list=15%, signal=37%
GOBP_LEARNING	GOBP_LEARNING		42	0.484158	1.68426	0.00760456	0.0507301	1	707	tags=29%, list=12%, signal=32%
GOBP_PROTEIN_LOCALIZATION_TO_CELL_PERIPHERY	GOBP_PROTEIN_LOCALIZATION_TO_CELL_PERIPHERY		177	0.375428	1.68384	0	0.0507459	1	1193	tags=32%, list=20%, signal=38%
GOBP_INORGANIC_ION_HOMEOSTASIS	GOBP_INORGANIC_ION_HOMEOSTASIS		176	0.373401	1.68309	0	0.0508448	1	1365	tags=41%, list=23%, signal=52%
GOBP_NEURAL_CREST_CELL_DIFFERENTIATION	GOBP_NEURAL_CREST_CELL_DIFFERENTIATION		28	0.531793	1.68269	0.0191939	0.0508341	1	396	tags=29%, list=7%, signal=30%
GOBP_BONE_MORPHOGENESIS	GOBP_BONE_MORPHOGENESIS		21	0.563318	1.68218	0.013308	0.0508277	1	293	tags=29%, list=5%, signal=30%
GOMF_O_ACYLTRANSFERASE_ACTIVITY	GOMF_O_ACYLTRANSFERASE_ACTIVITY		25	0.534334	1.68189	0.015748	0.0507787	1	1643	tags=72%, list=27%, signal=99%
GOBP_REGULATION_OF_NEUROTRANSMITTER_TRANSPORT	GOBP_REGULATION_OF_NEUROTRANSMITTER_TRANSPORT		32	0.514623	1.68131	0.00764818	0.0508265	1	802	tags=38%, list=13%, signal=43%
GOCC_PRESYNAPTIC_ACTIVE_ZONE	GOCC_PRESYNAPTIC_ACTIVE_ZONE		30	0.513561	1.68046	0.0116279	0.0509946	1	912	tags=37%, list=15%, signal=43%
GOMF_LIPID_TRANSPORTER_ACTIVITY	GOMF_LIPID_TRANSPORTER_ACTIVITY		48	0.466665	1.67977	0.00184843	0.0511122	1	902	tags=35%, list=15%, signal=41%
GOMF_MONOCARBOXYLIC_ACID_TRANSMEMBRANE_TRANSPORTER_ACTIVITY	GOMF_MONOCARBOXYLIC_ACID_TRANSMEMBRANE_TRANSPORTER_ACTIVITY		16	0.599614	1.6778	0.0170778	0.0517998	1	917	tags=63%, list=15%, signal=74%
GOBP_CELL_SUBSTRATE_ADHESION	GOBP_CELL_SUBSTRATE_ADHESION		152	0.377992	1.6777	0	0.0516503	1	875	tags=25%, list=15%, signal=29%
GOBP_INTRACELLULAR_MONOATOMIC_ION_HOMEOSTASIS	GOBP_INTRACELLULAR_MONOATOMIC_ION_HOMEOSTASIS		174	0.368746	1.67492	0	0.0527916	1	1220	tags=39%, list=20%, signal=47%
GOCC_MEMBRANE_PROTEIN_COMPLEX	GOCC_MEMBRANE_PROTEIN_COMPLEX		472	0.334093	1.67193	0	0.0539039	1	1685	tags=39%, list=28%, signal=49%
GOBP_REGULATION_OF_WOUND_HEALING	GOBP_REGULATION_OF_WOUND_HEALING		54	0.454974	1.67167	0.00540541	0.0538283	1	629	tags=30%, list=11%, signal=33%
GOBP_CELL_JUNCTION_MAINTENANCE	GOBP_CELL_JUNCTION_MAINTENANCE		18	0.581858	1.67012	0.0189036	0.0543644	1	640	tags=33%, list=11%, signal=37%
GOBP_MATURATION_OF_SSU_RRNA	GOBP_MATURATION_OF_SSU_RRNA		41	0.483219	1.66922	0.00401606	0.0545866	1	1522	tags=49%, list=25%, signal=65%
GOBP_RIBOSOMAL_LARGE_SUBUNIT_BIOGENESIS	GOBP_RIBOSOMAL_LARGE_SUBUNIT_BIOGENESIS		55	0.45059	1.66772	0.0093985	0.0550997	1	2707	tags=76%, list=45%, signal=138%
GOBP_STRIATED_MUSCLE_CELL_DEVELOPMENT	GOBP_STRIATED_MUSCLE_CELL_DEVELOPMENT		26	0.526355	1.66565	0.0168856	0.0558653	1	406	tags=23%, list=7%, signal=25%
GOBP_CELLULAR_COMPONENT_MAINTENANCE	GOBP_CELLULAR_COMPONENT_MAINTENANCE		29	0.511375	1.66301	0.0201207	0.0568449	1	640	tags=28%, list=11%, signal=31%
GOBP_PROTON_TRANSMEMBRANE_TRANSPORT	GOBP_PROTON_TRANSMEMBRANE_TRANSPORT		55	0.453135	1.6613	0.00371057	0.0574545	1	2118	tags=65%, list=35%, signal=100%
GOBP_SODIUM_ION_TRANSPORT	GOBP_SODIUM_ION_TRANSPORT		53	0.463988	1.66119	0.00902527	0.0573324	1	917	tags=43%, list=15%, signal=51%
GOBP_MATURATION_OF_SSU_RRNA_FROM_TRICISTRONIC_RRNA_TRANSCRIPT_SSU_RRNA_5_8S_RRNA_LSU_RRNA	GOBP_MATURATION_OF_SSU_RRNA_FROM_TRICISTRONIC_RRNA_TRANSCRIPT_SSU_RRNA_5_8S_RRNA_LSU_RRNA		29	0.516906	1.66026	0.0135397	0.0576051	1	2797	tags=90%, list=47%, signal=168%
GOBP_MUSCLE_TISSUE_DEVELOPMENT	GOBP_MUSCLE_TISSUE_DEVELOPMENT		128	0.381699	1.65919	0	0.0579513	1	638	tags=20%, list=11%, signal=21%
GOBP_MUSCLE_SYSTEM_PROCESS	GOBP_MUSCLE_SYSTEM_PROCESS		126	0.384107	1.65792	0.00364299	0.0584146	1	848	tags=27%, list=14%, signal=31%
GOBP_MACROPHAGE_MIGRATION	GOBP_MACROPHAGE_MIGRATION		20	0.571006	1.65725	0.0186916	0.058587	1	344	tags=20%, list=6%, signal=21%
GOBP_GRANULOCYTE_CHEMOTAXIS	GOBP_GRANULOCYTE_CHEMOTAXIS		31	0.495959	1.65682	0.00801603	0.0586415	1	897	tags=35%, list=15%, signal=42%
GOBP_PHOSPHATIDYLCHOLINE_METABOLIC_PROCESS	GOBP_PHOSPHATIDYLCHOLINE_METABOLIC_PROCESS		25	0.545109	1.65593	0.0175097	0.058855	1	1549	tags=56%, list=26%, signal=75%
GOBP_POSITIVE_REGULATION_OF_TUMOR_NECROSIS_FACTOR_SUPERFAMILY_CYTOKINE_PRODUCTION	GOBP_POSITIVE_REGULATION_OF_TUMOR_NECROSIS_FACTOR_SUPERFAMILY_CYTOKINE_PRODUCTION		30	0.511854	1.65023	0.0155039	0.0616165	1	160	tags=17%, list=3%, signal=17%
GOBP_CEREBRAL_CORTEX_CELL_MIGRATION	GOBP_CEREBRAL_CORTEX_CELL_MIGRATION		19	0.565196	1.64864	0.017341	0.0622673	1	1139	tags=47%, list=19%, signal=58%
GOBP_OXIDATIVE_PHOSPHORYLATION	GOBP_OXIDATIVE_PHOSPHORYLATION		80	0.413181	1.64801	0.00377358	0.062422	1	2009	tags=61%, list=34%, signal=91%
GOBP_LIPID_STORAGE	GOBP_LIPID_STORAGE		34	0.495073	1.64759	0.0108696	0.0624164	1	70	tags=15%, list=1%, signal=15%
GOBP_POSITIVE_REGULATION_OF_CALCIUM_ION_TRANSMEMBRANE_TRANSPORTER_ACTIVITY	GOBP_POSITIVE_REGULATION_OF_CALCIUM_ION_TRANSMEMBRANE_TRANSPORTER_ACTIVITY		19	0.561787	1.64671	0.0225141	0.0626605	1	1090	tags=47%, list=18%, signal=58%
GOBP_DENDRITIC_CELL_DIFFERENTIATION	GOBP_DENDRITIC_CELL_DIFFERENTIATION		17	0.570603	1.64462	0.0289575	0.0635984	1	862	tags=35%, list=14%, signal=41%
GOBP_CALCIUM_ION_TRANSMEMBRANE_IMPORT_INTO_CYTOSOL	GOBP_CALCIUM_ION_TRANSMEMBRANE_IMPORT_INTO_CYTOSOL		49	0.457263	1.64459	0.012963	0.0634197	1	844	tags=33%, list=14%, signal=38%
GOBP_REGULATION_OF_BLOOD_PRESSURE	GOBP_REGULATION_OF_BLOOD_PRESSURE		40	0.463473	1.64376	0.0246679	0.0636985	1	958	tags=35%, list=16%, signal=41%
GOBP_REGULATION_OF_CELLULAR_RESPONSE_TO_GROWTH_FACTOR_STIMULUS	GOBP_REGULATION_OF_CELLULAR_RESPONSE_TO_GROWTH_FACTOR_STIMULUS		106	0.388	1.64369	0.00559702	0.0635302	1	840	tags=24%, list=14%, signal=27%
GOCC_APICAL_PART_OF_CELL	GOCC_APICAL_PART_OF_CELL		148	0.369533	1.64345	0	0.0634664	1	668	tags=25%, list=11%, signal=27%
GOBP_POSITIVE_REGULATION_OF_PROTEIN_LOCALIZATION_TO_MEMBRANE	GOBP_POSITIVE_REGULATION_OF_PROTEIN_LOCALIZATION_TO_MEMBRANE		56	0.443306	1.64272	0.0093633	0.0635612	1	1181	tags=39%, list=20%, signal=48%
GOBP_REGULATION_OF_BODY_FLUID_LEVELS	GOBP_REGULATION_OF_BODY_FLUID_LEVELS		119	0.388841	1.64175	0.00348432	0.0638682	1	995	tags=28%, list=17%, signal=33%
GOBP_CARTILAGE_DEVELOPMENT	GOBP_CARTILAGE_DEVELOPMENT		42	0.463825	1.64162	0.0111111	0.0637496	1	1506	tags=50%, list=25%, signal=66%
GOMF_PROTEIN_DISULFIDE_ISOMERASE_ACTIVITY	GOMF_PROTEIN_DISULFIDE_ISOMERASE_ACTIVITY		16	0.590949	1.64033	0.0244898	0.0641685	1	1427	tags=69%, list=24%, signal=90%
GOMF_LAMININ_BINDING	GOMF_LAMININ_BINDING		18	0.580906	1.63957	0.0363636	0.0644386	1	848	tags=50%, list=14%, signal=58%
GOMF_HEPARIN_BINDING	GOMF_HEPARIN_BINDING		38	0.481796	1.63945	0.0116054	0.0643191	1	609	tags=39%, list=10%, signal=44%
GOCC_ENDOPLASMIC_RETICULUM_GOLGI_INTERMEDIATE_COMPARTMENT	GOCC_ENDOPLASMIC_RETICULUM_GOLGI_INTERMEDIATE_COMPARTMENT		83	0.403887	1.63893	0.00544465	0.0643948	1	1668	tags=53%, list=28%, signal=73%
GOBP_ENTRY_INTO_HOST	GOBP_ENTRY_INTO_HOST		73	0.42164	1.63799	0.00718133	0.0647281	1	1338	tags=44%, list=22%, signal=56%
GOBP_PROTEIN_LOCALIZATION_TO_SYNAPSE	GOBP_PROTEIN_LOCALIZATION_TO_SYNAPSE		28	0.51112	1.63773	0.0147874	0.0646654	1	1024	tags=32%, list=17%, signal=39%
GOCC_CORNIFIED_ENVELOPE	GOCC_CORNIFIED_ENVELOPE		15	0.607102	1.63764	0.0190476	0.064503	1	897	tags=53%, list=15%, signal=63%
GOBP_MUSCLE_CELL_DEVELOPMENT	GOBP_MUSCLE_CELL_DEVELOPMENT		63	0.429519	1.63738	0.0125	0.0644326	1	638	tags=25%, list=11%, signal=28%
GOBP_ORGANIC_HYDROXY_COMPOUND_TRANSPORT	GOBP_ORGANIC_HYDROXY_COMPOUND_TRANSPORT		75	0.418844	1.63638	0	0.0647341	1	786	tags=27%, list=13%, signal=30%
GOCC_TRANS_GOLGI_NETWORK	GOCC_TRANS_GOLGI_NETWORK		133	0.37794	1.63515	0	0.0651854	1	1227	tags=32%, list=21%, signal=39%
GOBP_REGULATION_OF_CARDIAC_MUSCLE_CELL_ACTION_POTENTIAL	GOBP_REGULATION_OF_CARDIAC_MUSCLE_CELL_ACTION_POTENTIAL		15	0.585704	1.63451	0.023301	0.0652401	1	843	tags=47%, list=14%, signal=54%
GOBP_ACTION_POTENTIAL	GOBP_ACTION_POTENTIAL		43	0.475003	1.63287	0.0111317	0.065948	1	1328	tags=49%, list=22%, signal=62%
GOCC_POSTSYNAPTIC_MEMBRANE	GOCC_POSTSYNAPTIC_MEMBRANE		56	0.442951	1.63264	0.00188324	0.0658926	1	1497	tags=43%, list=25%, signal=57%
GOBP_CELLULAR_RESPIRATION	GOBP_CELLULAR_RESPIRATION		139	0.374176	1.63006	0	0.0671237	1	2009	tags=60%, list=34%, signal=89%
GOBP_CELLULAR_LIPID_METABOLIC_PROCESS	GOBP_CELLULAR_LIPID_METABOLIC_PROCESS		368	0.333145	1.62939	0	0.0672803	1	1344	tags=36%, list=22%, signal=44%
GOBP_ENZYME_LINKED_RECEPTOR_PROTEIN_SIGNALING_PATHWAY	GOBP_ENZYME_LINKED_RECEPTOR_PROTEIN_SIGNALING_PATHWAY		334	0.334099	1.62818	0	0.0676903	1	670	tags=18%, list=11%, signal=19%
GOCC_LIPID_DROPLET	GOCC_LIPID_DROPLET		50	0.452304	1.62715	0.0126812	0.0680819	1	1279	tags=46%, list=21%, signal=58%
GOBP_BODY_MORPHOGENESIS	GOBP_BODY_MORPHOGENESIS		18	0.570492	1.62644	0.0336449	0.068237	1	1076	tags=44%, list=18%, signal=54%
GOBP_POSITIVE_REGULATION_OF_NERVOUS_SYSTEM_DEVELOPMENT	GOBP_POSITIVE_REGULATION_OF_NERVOUS_SYSTEM_DEVELOPMENT		87	0.406501	1.62599	0.00371057	0.0682639	1	918	tags=28%, list=15%, signal=32%
GOBP_POSITIVE_REGULATION_OF_NEUROGENESIS	GOBP_POSITIVE_REGULATION_OF_NEUROGENESIS		81	0.407264	1.62506	0.00546448	0.0686894	1	918	tags=28%, list=15%, signal=33%
GOMF_ELECTRON_TRANSFER_ACTIVITY	GOMF_ELECTRON_TRANSFER_ACTIVITY		69	0.422302	1.62422	0.00574713	0.0690022	1	1634	tags=49%, list=27%, signal=67%
GOBP_MONOATOMIC_ION_HOMEOSTASIS	GOBP_MONOATOMIC_ION_HOMEOSTASIS		206	0.351308	1.62198	0	0.0700272	1	1220	tags=36%, list=20%, signal=44%
GOCC_CYTOCHROME_COMPLEX	GOCC_CYTOCHROME_COMPLEX		19	0.556417	1.6219	0.0238569	0.0698688	1	2007	tags=68%, list=34%, signal=103%
GOBP_REGULATION_OF_PEPTIDYL_TYROSINE_PHOSPHORYLATION	GOBP_REGULATION_OF_PEPTIDYL_TYROSINE_PHOSPHORYLATION		72	0.416044	1.62018	0	0.070659	1	508	tags=18%, list=8%, signal=19%
GOBP_REGULATION_OF_MONONUCLEAR_CELL_MIGRATION	GOBP_REGULATION_OF_MONONUCLEAR_CELL_MIGRATION		35	0.477838	1.61766	0.00922509	0.0717608	1	489	tags=23%, list=8%, signal=25%
GOBP_REGULATION_OF_MULTICELLULAR_ORGANISMAL_DEVELOPMENT	GOBP_REGULATION_OF_MULTICELLULAR_ORGANISMAL_DEVELOPMENT		404	0.322783	1.61577	0	0.0725333	1	1073	tags=26%, list=18%, signal=30%
GOBP_REGULATION_OF_RESPONSE_TO_WOUNDING	GOBP_REGULATION_OF_RESPONSE_TO_WOUNDING		67	0.424066	1.61534	0.00784314	0.0725443	1	629	tags=25%, list=11%, signal=28%
GOBP_STRIATED_MUSCLE_CELL_DIFFERENTIATION	GOBP_STRIATED_MUSCLE_CELL_DIFFERENTIATION		92	0.396631	1.61421	0.00545454	0.0730724	1	638	tags=21%, list=11%, signal=23%
GOBP_NEUROMUSCULAR_JUNCTION_DEVELOPMENT	GOBP_NEUROMUSCULAR_JUNCTION_DEVELOPMENT		21	0.537837	1.61044	0.0438247	0.0750678	1	638	tags=29%, list=11%, signal=32%
GOBP_REGULATION_OF_MUSCLE_SYSTEM_PROCESS	GOBP_REGULATION_OF_MUSCLE_SYSTEM_PROCESS		71	0.419964	1.60954	0.00894454	0.0754044	1	909	tags=34%, list=15%, signal=39%
GOBP_PEPTIDYL_TYROSINE_MODIFICATION	GOBP_PEPTIDYL_TYROSINE_MODIFICATION		113	0.377637	1.60891	0.00368324	0.0755577	1	508	tags=18%, list=8%, signal=19%
GOBP_AXON_EXTENSION	GOBP_AXON_EXTENSION		45	0.44366	1.60814	0.008	0.0757893	1	629	tags=31%, list=11%, signal=35%
GOBP_BONE_DEVELOPMENT	GOBP_BONE_DEVELOPMENT		63	0.420666	1.60775	0.010453	0.0757953	1	1193	tags=37%, list=20%, signal=45%
GOBP_ENDODERM_DEVELOPMENT	GOBP_ENDODERM_DEVELOPMENT		38	0.471077	1.60763	0.01	0.0756549	1	484	tags=21%, list=8%, signal=23%
GOBP_POSITIVE_REGULATION_OF_DEVELOPMENTAL_PROCESS	GOBP_POSITIVE_REGULATION_OF_DEVELOPMENTAL_PROCESS		396	0.323071	1.60696	0	0.0758534	1	806	tags=19%, list=13%, signal=20%
GOBP_POSITIVE_REGULATION_OF_ATP_DEPENDENT_ACTIVITY	GOBP_POSITIVE_REGULATION_OF_ATP_DEPENDENT_ACTIVITY		27	0.512938	1.60644	0.0134875	0.0759852	1	1090	tags=41%, list=18%, signal=50%
GOBP_CELL_RECOGNITION	GOBP_CELL_RECOGNITION		42	0.46008	1.60602	0.0166359	0.0760222	1	489	tags=21%, list=8%, signal=23%
GOBP_REGULATION_OF_NITRIC_OXIDE_METABOLIC_PROCESS	GOBP_REGULATION_OF_NITRIC_OXIDE_METABOLIC_PROCESS		23	0.526364	1.60567	0.0262172	0.0760443	1	109	tags=17%, list=2%, signal=18%
GOBP_ERAD_PATHWAY	GOBP_ERAD_PATHWAY		65	0.419764	1.60507	0.00362319	0.0761294	1	1282	tags=40%, list=21%, signal=50%
GOBP_INTEGRIN_MEDIATED_SIGNALING_PATHWAY	GOBP_INTEGRIN_MEDIATED_SIGNALING_PATHWAY		58	0.430663	1.60366	0.0118343	0.0767233	1	772	tags=31%, list=13%, signal=35%
GOBP_AEROBIC_RESPIRATION	GOBP_AEROBIC_RESPIRATION		116	0.378467	1.60353	0.00172117	0.0765949	1	2009	tags=61%, list=34%, signal=90%
GOBP_STEM_CELL_DEVELOPMENT	GOBP_STEM_CELL_DEVELOPMENT		27	0.513714	1.60259	0.0373832	0.0769373	1	396	tags=30%, list=7%, signal=32%
GOBP_FORMATION_OF_PRIMARY_GERM_LAYER	GOBP_FORMATION_OF_PRIMARY_GERM_LAYER		46	0.448839	1.60201	0.011194	0.0770696	1	629	tags=26%, list=11%, signal=29%
GOCC_NUCLEAR_OUTER_MEMBRANE	GOCC_NUCLEAR_OUTER_MEMBRANE		16	0.569532	1.60175	0.0382409	0.0770117	1	1410	tags=50%, list=24%, signal=65%
GOBP_SKELETAL_MUSCLE_ORGAN_DEVELOPMENT	GOBP_SKELETAL_MUSCLE_ORGAN_DEVELOPMENT		52	0.446436	1.60144	0.0136719	0.076988	1	638	tags=19%, list=11%, signal=21%
GOBP_APOPTOTIC_CELL_CLEARANCE	GOBP_APOPTOTIC_CELL_CLEARANCE		18	0.564384	1.60089	0.0224949	0.0771081	1	1245	tags=44%, list=21%, signal=56%
GOCC_TRANSPORT_VESICLE	GOCC_TRANSPORT_VESICLE		185	0.353281	1.60062	0.00181159	0.0770679	1	1045	tags=29%, list=17%, signal=34%
GOBP_REGULATION_OF_NEUROTRANSMITTER_SECRETION	GOBP_REGULATION_OF_NEUROTRANSMITTER_SECRETION		27	0.512569	1.5998	0.0182482	0.0772987	1	802	tags=37%, list=13%, signal=43%
GOBP_REGULATION_OF_METAL_ION_TRANSPORT	GOBP_REGULATION_OF_METAL_ION_TRANSPORT		114	0.377892	1.59973	0.00531915	0.0771376	1	917	tags=32%, list=15%, signal=37%
GOBP_LEUKOCYTE_MIGRATION	GOBP_LEUKOCYTE_MIGRATION		116	0.377126	1.59921	0	0.0772615	1	840	tags=26%, list=14%, signal=30%
GOBP_POSITIVE_REGULATION_OF_NEURON_PROJECTION_DEVELOPMENT	GOBP_POSITIVE_REGULATION_OF_NEURON_PROJECTION_DEVELOPMENT		63	0.413857	1.59648	0.00552486	0.0787213	1	735	tags=25%, list=12%, signal=29%
GOBP_COGNITION	GOBP_COGNITION		89	0.390816	1.59537	0.00373134	0.0792395	1	803	tags=25%, list=13%, signal=28%
GOMF_NAD_P_H_DEHYDROGENASE_QUINONE_ACTIVITY	GOMF_NAD_P_H_DEHYDROGENASE_QUINONE_ACTIVITY		33	0.474893	1.59023	0.0207547	0.0821281	1	2537	tags=82%, list=42%, signal=141%
GOBP_CELL_CELL_ADHESION	GOBP_CELL_CELL_ADHESION		282	0.334145	1.58941	0	0.0824368	1	657	tags=20%, list=11%, signal=21%
GOMF_PASSIVE_TRANSMEMBRANE_TRANSPORTER_ACTIVITY	GOMF_PASSIVE_TRANSMEMBRANE_TRANSPORTER_ACTIVITY		67	0.415256	1.5894	0.00910747	0.0822318	1	1599	tags=51%, list=27%, signal=68%
GOBP_AMINE_TRANSPORT	GOBP_AMINE_TRANSPORT		18	0.547658	1.58908	0.0380228	0.0821962	1	745	tags=50%, list=12%, signal=57%
GOBP_REGULATION_OF_MUSCLE_CONTRACTION	GOBP_REGULATION_OF_MUSCLE_CONTRACTION		47	0.4402	1.58697	0.011215	0.0833698	1	909	tags=38%, list=15%, signal=45%
GOBP_ENDOPLASMIC_RETICULUM_TO_CYTOSOL_TRANSPORT	GOBP_ENDOPLASMIC_RETICULUM_TO_CYTOSOL_TRANSPORT		18	0.550688	1.58416	0.0305927	0.0849693	1	2005	tags=72%, list=34%, signal=108%
GOBP_REGULATION_OF_LIPID_METABOLIC_PROCESS	GOBP_REGULATION_OF_LIPID_METABOLIC_PROCESS		112	0.37469	1.584	0.00373832	0.0848417	1	1284	tags=33%, list=21%, signal=41%
GOCC_I_BAND	GOCC_I_BAND		65	0.411012	1.58315	0.0116279	0.0852095	1	484	tags=20%, list=8%, signal=22%
GOBP_REGULATION_OF_GRANULOCYTE_CHEMOTAXIS	GOBP_REGULATION_OF_GRANULOCYTE_CHEMOTAXIS		19	0.535907	1.58248	0.0295276	0.0853938	1	124	tags=16%, list=2%, signal=16%
GOBP_RESPONSE_TO_TOPOLOGICALLY_INCORRECT_PROTEIN	GOBP_RESPONSE_TO_TOPOLOGICALLY_INCORRECT_PROTEIN		88	0.388528	1.58216	0.00187266	0.0853963	1	1820	tags=51%, list=30%, signal=72%
GOCC_ION_CHANNEL_COMPLEX	GOCC_ION_CHANNEL_COMPLEX		33	0.482258	1.58146	0.027027	0.0855877	1	1599	tags=48%, list=27%, signal=66%
GOBP_CARDIAC_MUSCLE_CELL_ACTION_POTENTIAL	GOBP_CARDIAC_MUSCLE_CELL_ACTION_POTENTIAL		28	0.493407	1.58057	0.0258964	0.0859213	1	843	tags=43%, list=14%, signal=50%
GOCC_PLATELET_ALPHA_GRANULE	GOCC_PLATELET_ALPHA_GRANULE		43	0.452181	1.58053	0.0206379	0.0857234	1	1145	tags=44%, list=19%, signal=54%
GOBP_CELL_MATRIX_ADHESION	GOBP_CELL_MATRIX_ADHESION		104	0.380753	1.58017	0.00925926	0.0857437	1	848	tags=24%, list=14%, signal=28%
GOCC_LYSOSOMAL_LUMEN	GOCC_LYSOSOMAL_LUMEN		56	0.42481	1.57865	0.00744879	0.0865351	1	857	tags=23%, list=14%, signal=27%
GOBP_POSITIVE_REGULATION_OF_RESPONSE_TO_WOUNDING	GOBP_POSITIVE_REGULATION_OF_RESPONSE_TO_WOUNDING		31	0.484454	1.57857	0.0210325	0.0863668	1	1407	tags=52%, list=24%, signal=67%
GOBP_ENDOPLASMIC_RETICULUM_TO_GOLGI_VESICLE_MEDIATED_TRANSPORT	GOBP_ENDOPLASMIC_RETICULUM_TO_GOLGI_VESICLE_MEDIATED_TRANSPORT		94	0.385022	1.57854	0.0110294	0.0861726	1	1668	tags=41%, list=28%, signal=57%
GOBP_REGULATION_OF_CALCIUM_ION_TRANSPORT	GOBP_REGULATION_OF_CALCIUM_ION_TRANSPORT		73	0.402049	1.57619	0.00705467	0.0874209	1	896	tags=32%, list=15%, signal=37%
GOBP_SULFUR_COMPOUND_TRANSPORT	GOBP_SULFUR_COMPOUND_TRANSPORT		21	0.535375	1.5758	0.0409357	0.0874361	1	1599	tags=67%, list=27%, signal=91%
GOMF_2_OXOGLUTARATE_DEPENDENT_DIOXYGENASE_ACTIVITY	GOMF_2_OXOGLUTARATE_DEPENDENT_DIOXYGENASE_ACTIVITY		22	0.524775	1.57567	0.0271845	0.0872987	1	748	tags=41%, list=13%, signal=47%
GOBP_POSITIVE_REGULATION_OF_EPITHELIAL_TO_MESENCHYMAL_TRANSITION	GOBP_POSITIVE_REGULATION_OF_EPITHELIAL_TO_MESENCHYMAL_TRANSITION		21	0.526562	1.57392	0.0313076	0.088238	1	484	tags=24%, list=8%, signal=26%
GOCC_SYNAPTIC_MEMBRANE	GOCC_SYNAPTIC_MEMBRANE		99	0.380184	1.57356	0.00545454	0.0882718	1	658	tags=21%, list=11%, signal=23%
GOBP_SEMAPHORIN_PLEXIN_SIGNALING_PATHWAY	GOBP_SEMAPHORIN_PLEXIN_SIGNALING_PATHWAY		18	0.548093	1.57173	0.0261682	0.0892906	1	354	tags=33%, list=6%, signal=35%
GOBP_REGULATION_OF_CELL_SUBSTRATE_ADHESION	GOBP_REGULATION_OF_CELL_SUBSTRATE_ADHESION		105	0.376096	1.5717	0.00541516	0.0890873	1	875	tags=24%, list=15%, signal=27%
GOBP_REGULATION_OF_TRANS_SYNAPTIC_SIGNALING	GOBP_REGULATION_OF_TRANS_SYNAPTIC_SIGNALING		130	0.364365	1.5709	0.0017331	0.0893792	1	662	tags=23%, list=11%, signal=25%
GOBP_TRANSMEMBRANE_RECEPTOR_PROTEIN_TYROSINE_KINASE_SIGNALING_PATHWAY	GOBP_TRANSMEMBRANE_RECEPTOR_PROTEIN_TYROSINE_KINASE_SIGNALING_PATHWAY		221	0.337311	1.5705	0	0.08941	1	796	tags=22%, list=13%, signal=24%
GOBP_REGULATION_OF_SYSTEM_PROCESS	GOBP_REGULATION_OF_SYSTEM_PROCESS		125	0.366774	1.56978	0.00364299	0.0896605	1	917	tags=27%, list=15%, signal=31%
GOBP_MONOATOMIC_ANION_TRANSPORT	GOBP_MONOATOMIC_ANION_TRANSPORT		36	0.467259	1.56826	0.0251451	0.0904624	1	1599	tags=50%, list=27%, signal=68%
GOBP_POSITIVE_REGULATION_OF_BIOMINERAL_TISSUE_DEVELOPMENT	GOBP_POSITIVE_REGULATION_OF_BIOMINERAL_TISSUE_DEVELOPMENT		15	0.578017	1.56823	0.0553435	0.0902818	1	601	tags=33%, list=10%, signal=37%
GOBP_POSITIVE_REGULATION_OF_CELL_SUBSTRATE_ADHESION	GOBP_POSITIVE_REGULATION_OF_CELL_SUBSTRATE_ADHESION		58	0.420019	1.56812	0.0218182	0.090143	1	457	tags=19%, list=8%, signal=20%
GOCC_MICROBODY_MEMBRANE	GOCC_MICROBODY_MEMBRANE		39	0.447369	1.56784	0.0322581	0.0901588	1	2508	tags=77%, list=42%, signal=132%
GOMF_EXOGENOUS_PROTEIN_BINDING	GOMF_EXOGENOUS_PROTEIN_BINDING		36	0.478218	1.56702	0.0223464	0.09045	1	1405	tags=61%, list=24%, signal=79%
GOBP_AMINOGLYCAN_BIOSYNTHETIC_PROCESS	GOBP_AMINOGLYCAN_BIOSYNTHETIC_PROCESS		32	0.469481	1.56525	0.0227704	0.091434	1	1534	tags=59%, list=26%, signal=79%
GOCC_ROUGH_ENDOPLASMIC_RETICULUM_MEMBRANE	GOCC_ROUGH_ENDOPLASMIC_RETICULUM_MEMBRANE		19	0.541015	1.56514	0.0453649	0.0912919	1	977	tags=47%, list=16%, signal=56%
GOBP_REGULATION_OF_STRIATED_MUSCLE_CONTRACTION	GOBP_REGULATION_OF_STRIATED_MUSCLE_CONTRACTION		31	0.47915	1.55756	0.0294695	0.0960915	1	843	tags=39%, list=14%, signal=45%
GOBP_PHOSPHATIDYLGLYCEROL_METABOLIC_PROCESS	GOBP_PHOSPHATIDYLGLYCEROL_METABOLIC_PROCESS		16	0.57649	1.5569	0.0314342	0.096353	1	1962	tags=81%, list=33%, signal=121%
GOBP_GRANULOCYTE_MIGRATION	GOBP_GRANULOCYTE_MIGRATION		36	0.463943	1.55671	0.032381	0.0962631	1	897	tags=33%, list=15%, signal=39%
GOBP_HOMOPHILIC_CELL_ADHESION_VIA_PLASMA_MEMBRANE_ADHESION_MOLECULES	GOBP_HOMOPHILIC_CELL_ADHESION_VIA_PLASMA_MEMBRANE_ADHESION_MOLECULES		32	0.478594	1.55615	0.0265655	0.096408	1	824	tags=34%, list=14%, signal=40%
GOMF_PROTEIN_MEMBRANE_ADAPTOR_ACTIVITY	GOMF_PROTEIN_MEMBRANE_ADAPTOR_ACTIVITY		15	0.570168	1.55571	0.0431211	0.0965473	1	1370	tags=53%, list=23%, signal=69%
GOBP_NEURON_PROJECTION_REGENERATION	GOBP_NEURON_PROJECTION_REGENERATION		20	0.53306	1.55484	0.0224949	0.0969422	1	144	tags=20%, list=2%, signal=20%
GOBP_SPHINGOLIPID_METABOLIC_PROCESS	GOBP_SPHINGOLIPID_METABOLIC_PROCESS		56	0.415849	1.5546	0.0128913	0.0968742	1	1448	tags=50%, list=24%, signal=65%
GOBP_CELLULAR_MODIFIED_AMINO_ACID_METABOLIC_PROCESS	GOBP_CELLULAR_MODIFIED_AMINO_ACID_METABOLIC_PROCESS		47	0.438201	1.55423	0.0251799	0.0969041	1	1195	tags=49%, list=20%, signal=61%
GOMF_RRNA_BINDING	GOMF_RRNA_BINDING		50	0.428435	1.55368	0.0191939	0.0970436	1	2667	tags=86%, list=45%, signal=154%
GOBP_MITOCHONDRIAL_RNA_METABOLIC_PROCESS	GOBP_MITOCHONDRIAL_RNA_METABOLIC_PROCESS		31	0.473193	1.55116	0.037037	0.0986248	1	2245	tags=52%, list=38%, signal=82%
GOBP_REGULATION_OF_NEURAL_PRECURSOR_CELL_PROLIFERATION	GOBP_REGULATION_OF_NEURAL_PRECURSOR_CELL_PROLIFERATION		24	0.50131	1.55008	0.0330097	0.0991714	1	1131	tags=38%, list=19%, signal=46%
GOBP_PROTEIN_LOCALIZATION_TO_PLASMA_MEMBRANE	GOBP_PROTEIN_LOCALIZATION_TO_PLASMA_MEMBRANE		153	0.35091	1.55003	0.00175131	0.0989779	1	1193	tags=31%, list=20%, signal=37%
GOCC_NUCLEOID	GOCC_NUCLEOID		34	0.466831	1.5494	0.0246914	0.0992303	1	1683	tags=53%, list=28%, signal=73%
GOBP_MATURATION_OF_LSU_RRNA	GOBP_MATURATION_OF_LSU_RRNA		20	0.532723	1.54835	0.0348162	0.0996879	1	1622	tags=55%, list=27%, signal=75%
GOBP_REGULATION_OF_B_CELL_MEDIATED_IMMUNITY	GOBP_REGULATION_OF_B_CELL_MEDIATED_IMMUNITY		15	0.569352	1.54716	0.0451977	0.100368	1	1692	tags=53%, list=28%, signal=74%
GOMF_SNAP_RECEPTOR_ACTIVITY	GOMF_SNAP_RECEPTOR_ACTIVITY		26	0.49746	1.54578	0.0441177	0.101183	1	2060	tags=58%, list=34%, signal=88%
GOBP_CELLULAR_COMPONENT_ASSEMBLY_INVOLVED_IN_MORPHOGENESIS	GOBP_CELLULAR_COMPONENT_ASSEMBLY_INVOLVED_IN_MORPHOGENESIS		44	0.434323	1.54306	0.0228571	0.103044	1	638	tags=23%, list=11%, signal=25%
GOCC_DENDRITIC_SHAFT	GOCC_DENDRITIC_SHAFT		15	0.567881	1.54123	0.0448343	0.104174	1	1467	tags=47%, list=25%, signal=62%
GOBP_REGULATION_OF_LIPID_TRANSPORT	GOBP_REGULATION_OF_LIPID_TRANSPORT		36	0.455482	1.54116	0.0202952	0.103982	1	267	tags=14%, list=4%, signal=14%
GOBP_POSITIVE_REGULATION_OF_ORGANIC_ACID_TRANSPORT	GOBP_POSITIVE_REGULATION_OF_ORGANIC_ACID_TRANSPORT		16	0.550553	1.54082	0.0364372	0.103988	1	1398	tags=50%, list=23%, signal=65%
GOBP_REGULATION_OF_CARDIAC_MUSCLE_CONTRACTION	GOBP_REGULATION_OF_CARDIAC_MUSCLE_CONTRACTION		28	0.47485	1.54016	0.0480962	0.104236	1	843	tags=39%, list=14%, signal=46%
GOBP_SENSORY_PERCEPTION_OF_LIGHT_STIMULUS	GOBP_SENSORY_PERCEPTION_OF_LIGHT_STIMULUS		38	0.455537	1.53972	0.0384615	0.104289	1	1212	tags=34%, list=20%, signal=43%
GOBP_REGULATION_OF_ATP_DEPENDENT_ACTIVITY	GOBP_REGULATION_OF_ATP_DEPENDENT_ACTIVITY		39	0.448952	1.53762	0.0285714	0.105668	1	920	tags=31%, list=15%, signal=36%
GOBP_REGULATION_OF_ORGANIC_ACID_TRANSPORT	GOBP_REGULATION_OF_ORGANIC_ACID_TRANSPORT		26	0.493447	1.53705	0.0366089	0.105831	1	745	tags=35%, list=12%, signal=39%
GOBP_REGULATION_OF_SYSTEMIC_ARTERIAL_BLOOD_PRESSURE	GOBP_REGULATION_OF_SYSTEMIC_ARTERIAL_BLOOD_PRESSURE		19	0.53435	1.53467	0.0568182	0.107397	1	596	tags=26%, list=10%, signal=29%
GOBP_REGULATION_OF_BONE_MINERALIZATION	GOBP_REGULATION_OF_BONE_MINERALIZATION		23	0.512172	1.53391	0.0553435	0.10775	1	954	tags=43%, list=16%, signal=52%
GOMF_INTRAMEMBRANE_LIPID_TRANSPORTER_ACTIVITY	GOMF_INTRAMEMBRANE_LIPID_TRANSPORTER_ACTIVITY		17	0.541725	1.53381	0.0335306	0.107579	1	902	tags=47%, list=15%, signal=55%
GOBP_CHONDROITIN_SULFATE_PROTEOGLYCAN_METABOLIC_PROCESS	GOBP_CHONDROITIN_SULFATE_PROTEOGLYCAN_METABOLIC_PROCESS		15	0.551852	1.53324	0.0306122	0.107771	1	1534	tags=53%, list=26%, signal=72%
GOBP_MEMBRANE_LIPID_METABOLIC_PROCESS	GOBP_MEMBRANE_LIPID_METABOLIC_PROCESS		71	0.385156	1.53286	0.0150376	0.1078	1	1448	tags=49%, list=24%, signal=64%
GOMF_TRANSITION_METAL_ION_TRANSMEMBRANE_TRANSPORTER_ACTIVITY	GOMF_TRANSITION_METAL_ION_TRANSMEMBRANE_TRANSPORTER_ACTIVITY		17	0.555478	1.53159	0.0456274	0.10849	1	2401	tags=82%, list=40%, signal=137%
GOBP_MITOCHONDRIAL_CALCIUM_ION_HOMEOSTASIS	GOBP_MITOCHONDRIAL_CALCIUM_ION_HOMEOSTASIS		15	0.561801	1.53059	0.0556622	0.109016	1	1651	tags=67%, list=28%, signal=92%
GOBP_REGULATION_OF_MONOATOMIC_ION_TRANSPORT	GOBP_REGULATION_OF_MONOATOMIC_ION_TRANSPORT		136	0.355185	1.52852	0.0106383	0.110271	1	917	tags=29%, list=15%, signal=34%
GOBP_C4_DICARBOXYLATE_TRANSPORT	GOBP_C4_DICARBOXYLATE_TRANSPORT		15	0.563065	1.528	0.0559846	0.110389	1	1599	tags=67%, list=27%, signal=91%
GOBP_RNA_5_END_PROCESSING	GOBP_RNA_5_END_PROCESSING		15	0.554126	1.5279	0.0603622	0.110253	1	2314	tags=80%, list=39%, signal=130%
GOBP_CARDIAC_MUSCLE_CELL_CONTRACTION	GOBP_CARDIAC_MUSCLE_CELL_CONTRACTION		29	0.476911	1.52783	0.039604	0.110075	1	1302	tags=48%, list=22%, signal=61%
GOBP_POSITIVE_REGULATION_OF_EPITHELIAL_CELL_PROLIFERATION	GOBP_POSITIVE_REGULATION_OF_EPITHELIAL_CELL_PROLIFERATION		67	0.398331	1.52726	0.0143885	0.110275	1	806	tags=25%, list=13%, signal=29%
GOBP_AORTA_DEVELOPMENT	GOBP_AORTA_DEVELOPMENT		20	0.524597	1.52602	0.0537428	0.111007	1	1327	tags=50%, list=22%, signal=64%
GOBP_PHOSPHATIDIC_ACID_METABOLIC_PROCESS	GOBP_PHOSPHATIDIC_ACID_METABOLIC_PROCESS		16	0.556252	1.52535	0.0571992	0.111252	1	2026	tags=81%, list=34%, signal=123%
GOBP_INTESTINAL_ABSORPTION	GOBP_INTESTINAL_ABSORPTION		15	0.564796	1.52301	0.0549242	0.112808	1	679	tags=33%, list=11%, signal=38%
GOBP_LOCALIZATION_WITHIN_MEMBRANE	GOBP_LOCALIZATION_WITHIN_MEMBRANE		344	0.311843	1.52259	0.00170068	0.112958	1	1196	tags=29%, list=20%, signal=34%
GOMF_INORGANIC_ANION_TRANSMEMBRANE_TRANSPORTER_ACTIVITY	GOMF_INORGANIC_ANION_TRANSMEMBRANE_TRANSPORTER_ACTIVITY		29	0.470013	1.52196	0.0196078	0.113195	1	1563	tags=62%, list=26%, signal=84%
GOCC_ORGANELLE_MEMBRANE_CONTACT_SITE	GOCC_ORGANELLE_MEMBRANE_CONTACT_SITE		36	0.455246	1.5219	0.0350195	0.113004	1	1347	tags=39%, list=23%, signal=50%
GOBP_NEGATIVE_REGULATION_OF_CELLULAR_RESPONSE_TO_GROWTH_FACTOR_STIMULUS	GOBP_NEGATIVE_REGULATION_OF_CELLULAR_RESPONSE_TO_GROWTH_FACTOR_STIMULUS		26	0.478083	1.52102	0.0469925	0.113429	1	840	tags=38%, list=14%, signal=45%
GOBP_POTASSIUM_ION_TRANSPORT	GOBP_POTASSIUM_ION_TRANSPORT		45	0.423027	1.52086	0.0272904	0.113312	1	629	tags=29%, list=11%, signal=32%
GOBP_CERAMIDE_BIOSYNTHETIC_PROCESS	GOBP_CERAMIDE_BIOSYNTHETIC_PROCESS		21	0.513828	1.5208	0.0546875	0.113119	1	1724	tags=67%, list=29%, signal=93%
GOBP_ALCOHOL_BIOSYNTHETIC_PROCESS	GOBP_ALCOHOL_BIOSYNTHETIC_PROCESS		49	0.422009	1.52018	0.0261682	0.11334	1	682	tags=37%, list=11%, signal=41%
GOMF_PHOSPHOLIPID_TRANSPORTER_ACTIVITY	GOMF_PHOSPHOLIPID_TRANSPORTER_ACTIVITY		20	0.517189	1.52005	0.0475285	0.113227	1	569	tags=40%, list=10%, signal=44%
GOBP_ELECTRON_TRANSPORT_CHAIN	GOBP_ELECTRON_TRANSPORT_CHAIN		94	0.371168	1.51987	0.0111111	0.113089	1	1667	tags=50%, list=28%, signal=68%
GOBP_TRIGLYCERIDE_METABOLIC_PROCESS	GOBP_TRIGLYCERIDE_METABOLIC_PROCESS		28	0.481727	1.51847	0.0333333	0.113958	1	1139	tags=43%, list=19%, signal=53%
GOMF_FLAVIN_ADENINE_DINUCLEOTIDE_BINDING	GOMF_FLAVIN_ADENINE_DINUCLEOTIDE_BINDING		44	0.428305	1.5173	0.0281955	0.114636	1	767	tags=30%, list=13%, signal=34%
GOBP_FATTY_ACID_DERIVATIVE_BIOSYNTHETIC_PROCESS	GOBP_FATTY_ACID_DERIVATIVE_BIOSYNTHETIC_PROCESS		20	0.519719	1.51639	0.0545455	0.115102	1	941	tags=40%, list=16%, signal=47%
GOBP_ODONTOGENESIS_OF_DENTIN_CONTAINING_TOOTH	GOBP_ODONTOGENESIS_OF_DENTIN_CONTAINING_TOOTH		20	0.523958	1.51514	0.0415842	0.115862	1	1072	tags=40%, list=18%, signal=49%
GOBP_TUMOR_NECROSIS_FACTOR_SUPERFAMILY_CYTOKINE_PRODUCTION	GOBP_TUMOR_NECROSIS_FACTOR_SUPERFAMILY_CYTOKINE_PRODUCTION		46	0.426935	1.51414	0.0350877	0.116445	1	160	tags=15%, list=3%, signal=16%
GOBP_ORGANOPHOSPHATE_ESTER_TRANSPORT	GOBP_ORGANOPHOSPHATE_ESTER_TRANSPORT		55	0.406324	1.51409	0.0205224	0.116232	1	1008	tags=36%, list=17%, signal=43%
GOCC_PROTON_TRANSPORTING_TWO_SECTOR_ATPASE_COMPLEX	GOCC_PROTON_TRANSPORTING_TWO_SECTOR_ATPASE_COMPLEX		16	0.539025	1.51408	0.056391	0.115996	1	2689	tags=94%, list=45%, signal=170%
GOBP_RUFFLE_ORGANIZATION	GOBP_RUFFLE_ORGANIZATION		27	0.485012	1.51397	0.045208	0.115845	1	132	tags=15%, list=2%, signal=15%
GOBP_REGULATION_OF_SYNAPTIC_VESICLE_EXOCYTOSIS	GOBP_REGULATION_OF_SYNAPTIC_VESICLE_EXOCYTOSIS		19	0.515924	1.5134	0.0667903	0.116052	1	802	tags=37%, list=13%, signal=42%
GOBP_ORGANIC_HYDROXY_COMPOUND_BIOSYNTHETIC_PROCESS	GOBP_ORGANIC_HYDROXY_COMPOUND_BIOSYNTHETIC_PROCESS		76	0.385048	1.51167	0.0224299	0.117211	1	759	tags=30%, list=13%, signal=34%
GOBP_MORPHOGENESIS_OF_A_BRANCHING_STRUCTURE	GOBP_MORPHOGENESIS_OF_A_BRANCHING_STRUCTURE		53	0.409588	1.51139	0.0258303	0.117233	1	882	tags=25%, list=15%, signal=29%
GOBP_POSITIVE_REGULATION_OF_CALCIUM_ION_TRANSPORT	GOBP_POSITIVE_REGULATION_OF_CALCIUM_ION_TRANSPORT		38	0.439784	1.51053	0.0281426	0.117666	1	1328	tags=45%, list=22%, signal=57%
GOBP_REGULATION_OF_OSTEOBLAST_DIFFERENTIATION	GOBP_REGULATION_OF_OSTEOBLAST_DIFFERENTIATION		32	0.456879	1.51006	0.0467626	0.117823	1	796	tags=31%, list=13%, signal=36%
GOBP_CELLULAR_HOMEOSTASIS	GOBP_CELLULAR_HOMEOSTASIS		280	0.31607	1.50944	0	0.118057	1	1068	tags=30%, list=18%, signal=34%
GOBP_MODIFIED_AMINO_ACID_TRANSPORT	GOBP_MODIFIED_AMINO_ACID_TRANSPORT		15	0.555057	1.50818	0.0560748	0.118875	1	760	tags=53%, list=13%, signal=61%
GOBP_PROTEIN_HYDROXYLATION	GOBP_PROTEIN_HYDROXYLATION		16	0.54638	1.50655	0.05386	0.119897	1	714	tags=44%, list=12%, signal=50%
GOCC_TRANS_GOLGI_NETWORK_TRANSPORT_VESICLE	GOCC_TRANS_GOLGI_NETWORK_TRANSPORT_VESICLE		26	0.485301	1.50646	0.0480769	0.119728	1	1040	tags=35%, list=17%, signal=42%
GOBP_REGULATION_OF_STEROID_METABOLIC_PROCESS	GOBP_REGULATION_OF_STEROID_METABOLIC_PROCESS		27	0.47849	1.50606	0.0332031	0.119785	1	647	tags=33%, list=11%, signal=37%
GOBP_ARTERY_MORPHOGENESIS	GOBP_ARTERY_MORPHOGENESIS		20	0.512543	1.50545	0.0531309	0.120065	1	1327	tags=45%, list=22%, signal=58%
GOBP_SKELETAL_SYSTEM_DEVELOPMENT	GOBP_SKELETAL_SYSTEM_DEVELOPMENT		131	0.347945	1.50522	0.0139616	0.11998	1	1193	tags=31%, list=20%, signal=37%
GOCC_SPECIFIC_GRANULE	GOCC_SPECIFIC_GRANULE		83	0.372863	1.50464	0.0144404	0.120179	1	1171	tags=36%, list=20%, signal=44%
GOBP_RIBOSOME_ASSEMBLY	GOBP_RIBOSOME_ASSEMBLY		46	0.42861	1.50422	0.0327273	0.120253	1	2706	tags=74%, list=45%, signal=134%
GOMF_IRON_ION_BINDING	GOMF_IRON_ION_BINDING		40	0.436724	1.50275	0.0317757	0.12122	1	748	tags=45%, list=13%, signal=51%
GOMF_CALCIUM_DEPENDENT_PROTEIN_BINDING	GOMF_CALCIUM_DEPENDENT_PROTEIN_BINDING		26	0.476768	1.50205	0.0443548	0.121547	1	1053	tags=38%, list=18%, signal=46%
GOBP_CARDIAC_MUSCLE_CONTRACTION	GOBP_CARDIAC_MUSCLE_CONTRACTION		47	0.418996	1.50168	0.0261682	0.121641	1	741	tags=30%, list=12%, signal=34%
GOBP_GASTRULATION	GOBP_GASTRULATION		70	0.385143	1.50134	0.0217786	0.12168	1	484	tags=19%, list=8%, signal=20%
GOBP_POSITIVE_REGULATION_OF_ENDOTHELIAL_CELL_PROLIFERATION	GOBP_POSITIVE_REGULATION_OF_ENDOTHELIAL_CELL_PROLIFERATION		37	0.431036	1.50081	0.0372439	0.121854	1	806	tags=30%, list=13%, signal=34%
GOBP_REGULATION_OF_PHAGOCYTOSIS	GOBP_REGULATION_OF_PHAGOCYTOSIS		31	0.452397	1.49942	0.0516252	0.12281	1	702	tags=26%, list=12%, signal=29%
GOBP_REGULATION_OF_HISTONE_DEACETYLATION	GOBP_REGULATION_OF_HISTONE_DEACETYLATION		18	0.526749	1.49929	0.0497132	0.122694	1	1708	tags=44%, list=29%, signal=62%
GOMF_MONOATOMIC_ANION_TRANSMEMBRANE_TRANSPORTER_ACTIVITY	GOMF_MONOATOMIC_ANION_TRANSMEMBRANE_TRANSPORTER_ACTIVITY		27	0.465036	1.49853	0.0350195	0.123067	1	1715	tags=67%, list=29%, signal=93%
GOCC_T_TUBULE	GOCC_T_TUBULE		17	0.531884	1.49849	0.0555556	0.122866	1	675	tags=47%, list=11%, signal=53%
GOBP_OUTFLOW_TRACT_MORPHOGENESIS	GOBP_OUTFLOW_TRACT_MORPHOGENESIS		23	0.493922	1.49816	0.0595903	0.122864	1	484	tags=22%, list=8%, signal=24%
GOBP_REGULATION_OF_ENDOTHELIAL_CELL_MIGRATION	GOBP_REGULATION_OF_ENDOTHELIAL_CELL_MIGRATION		64	0.396327	1.49801	0.0206767	0.122754	1	1145	tags=38%, list=19%, signal=46%
GOBP_FATTY_ACID_CATABOLIC_PROCESS	GOBP_FATTY_ACID_CATABOLIC_PROCESS		58	0.397375	1.49692	0.0203704	0.123319	1	1689	tags=43%, list=28%, signal=59%
GOBP_RUFFLE_ASSEMBLY	GOBP_RUFFLE_ASSEMBLY		21	0.494261	1.49689	0.0582524	0.123098	1	132	tags=14%, list=2%, signal=15%
GOMF_PROTEOGLYCAN_BINDING	GOMF_PROTEOGLYCAN_BINDING		19	0.516526	1.49636	0.0711539	0.123269	1	983	tags=42%, list=16%, signal=50%
GOBP_RECEPTOR_MEDIATED_ENDOCYTOSIS	GOBP_RECEPTOR_MEDIATED_ENDOCYTOSIS		114	0.3532	1.49617	0.00537634	0.123162	1	918	tags=23%, list=15%, signal=26%
GOBP_FATTY_ACID_BIOSYNTHETIC_PROCESS	GOBP_FATTY_ACID_BIOSYNTHETIC_PROCESS		57	0.401033	1.49615	0.0281426	0.12293	1	988	tags=33%, list=17%, signal=40%
GOBP_MULTI_MULTICELLULAR_ORGANISM_PROCESS	GOBP_MULTI_MULTICELLULAR_ORGANISM_PROCESS		65	0.391967	1.49519	0.0263158	0.123553	1	705	tags=26%, list=12%, signal=29%
GOBP_REGULATION_OF_TRANSCRIPTION_BY_RNA_POLYMERASE_I	GOBP_REGULATION_OF_TRANSCRIPTION_BY_RNA_POLYMERASE_I		27	0.467496	1.49513	0.0548204	0.123374	1	1436	tags=44%, list=24%, signal=58%
GOMF_MODIFIED_AMINO_ACID_BINDING	GOMF_MODIFIED_AMINO_ACID_BINDING		29	0.466928	1.49452	0.040856	0.123632	1	644	tags=28%, list=11%, signal=31%
GOCC_RECEPTOR_COMPLEX	GOCC_RECEPTOR_COMPLEX		98	0.359857	1.49442	0.0243446	0.123479	1	629	tags=24%, list=11%, signal=27%
GOBP_GLANDULAR_EPITHELIAL_CELL_DIFFERENTIATION	GOBP_GLANDULAR_EPITHELIAL_CELL_DIFFERENTIATION		17	0.535576	1.49259	0.0599613	0.124806	1	704	tags=41%, list=12%, signal=47%
GOBP_REGULATION_OF_PROTEIN_LOCALIZATION_TO_MEMBRANE	GOBP_REGULATION_OF_PROTEIN_LOCALIZATION_TO_MEMBRANE		97	0.362678	1.49078	0.0069808	0.126117	1	1181	tags=32%, list=20%, signal=39%
GOBP_MATURATION_OF_5_8S_RRNA	GOBP_MATURATION_OF_5_8S_RRNA		31	0.459204	1.49054	0.0429105	0.126072	1	2484	tags=68%, list=42%, signal=115%
GOBP_REGULATION_OF_PROTEIN_LOCALIZATION_TO_CELL_PERIPHERY	GOBP_REGULATION_OF_PROTEIN_LOCALIZATION_TO_CELL_PERIPHERY		76	0.384766	1.48988	0.0268336	0.126375	1	943	tags=26%, list=16%, signal=31%
GOBP_VASCULAR_ENDOTHELIAL_GROWTH_FACTOR_SIGNALING_PATHWAY	GOBP_VASCULAR_ENDOTHELIAL_GROWTH_FACTOR_SIGNALING_PATHWAY		15	0.543618	1.48953	0.0615079	0.126377	1	796	tags=40%, list=13%, signal=46%
GOCC_EXOCYTIC_VESICLE	GOCC_EXOCYTIC_VESICLE		91	0.369894	1.48909	0.0145985	0.126545	1	1685	tags=47%, list=28%, signal=65%
GOBP_VESICLE_DOCKING	GOBP_VESICLE_DOCKING		40	0.427461	1.48874	0.0346154	0.126606	1	1024	tags=33%, list=17%, signal=39%
GOBP_MESENCHYMAL_CELL_DIFFERENTIATION	GOBP_MESENCHYMAL_CELL_DIFFERENTIATION		82	0.372673	1.48823	0.0223048	0.126817	1	648	tags=21%, list=11%, signal=23%
GOBP_REGENERATION	GOBP_REGENERATION		60	0.398404	1.48788	0.0342857	0.126868	1	1097	tags=32%, list=18%, signal=38%
GOCC_BASAL_PART_OF_CELL	GOCC_BASAL_PART_OF_CELL		102	0.357182	1.48785	0.0146252	0.126647	1	935	tags=31%, list=16%, signal=37%
GOBP_SEQUESTERING_OF_CALCIUM_ION	GOBP_SEQUESTERING_OF_CALCIUM_ION		43	0.426548	1.48643	0.0427046	0.127572	1	844	tags=35%, list=14%, signal=40%
GOBP_REGULATION_OF_ACTIN_FILAMENT_BASED_MOVEMENT	GOBP_REGULATION_OF_ACTIN_FILAMENT_BASED_MOVEMENT		17	0.525698	1.48396	0.0512821	0.129592	1	1302	tags=53%, list=22%, signal=67%
GOBP_MATURATION_OF_5_8S_RRNA_FROM_TRICISTRONIC_RRNA_TRANSCRIPT_SSU_RRNA_5_8S_RRNA_LSU_RRNA	GOBP_MATURATION_OF_5_8S_RRNA_FROM_TRICISTRONIC_RRNA_TRANSCRIPT_SSU_RRNA_5_8S_RRNA_LSU_RRNA		21	0.495008	1.4831	0.0578358	0.130041	1	2937	tags=95%, list=49%, signal=187%
GOBP_MYELOID_LEUKOCYTE_MIGRATION	GOBP_MYELOID_LEUKOCYTE_MIGRATION		64	0.389427	1.48308	0.0331492	0.129822	1	897	tags=27%, list=15%, signal=31%
GOBP_REGULATION_OF_CELL_ADHESION	GOBP_REGULATION_OF_CELL_ADHESION		287	0.308557	1.48216	0	0.13038	1	912	tags=22%, list=15%, signal=24%
GOMF_SIGNALING_RECEPTOR_REGULATOR_ACTIVITY	GOMF_SIGNALING_RECEPTOR_REGULATOR_ACTIVITY		47	0.417044	1.48185	0.0337711	0.130395	1	609	tags=28%, list=10%, signal=31%
GOBP_MORPHOGENESIS_OF_AN_EPITHELIUM	GOBP_MORPHOGENESIS_OF_AN_EPITHELIUM		172	0.328743	1.48181	0.00683761	0.130175	1	1145	tags=25%, list=19%, signal=30%
GOBP_RESPONSE_TO_TRANSFORMING_GROWTH_FACTOR_BETA	GOBP_RESPONSE_TO_TRANSFORMING_GROWTH_FACTOR_BETA		114	0.348932	1.48153	0.0159858	0.130181	1	629	tags=18%, list=11%, signal=19%
GOBP_ANTIGEN_PROCESSING_AND_PRESENTATION_OF_PEPTIDE_ANTIGEN_VIA_MHC_CLASS_I	GOBP_ANTIGEN_PROCESSING_AND_PRESENTATION_OF_PEPTIDE_ANTIGEN_VIA_MHC_CLASS_I		22	0.491741	1.48085	0.0596154	0.130506	1	1349	tags=45%, list=23%, signal=58%
GOBP_INTRACELLULAR_LIPID_TRANSPORT	GOBP_INTRACELLULAR_LIPID_TRANSPORT		27	0.480617	1.48039	0.0405644	0.130686	1	409	tags=15%, list=7%, signal=16%
GOBP_SYNAPTIC_SIGNALING	GOBP_SYNAPTIC_SIGNALING		202	0.319109	1.48018	0.00884956	0.130627	1	848	tags=23%, list=14%, signal=26%
GOBP_MUCOPOLYSACCHARIDE_METABOLIC_PROCESS	GOBP_MUCOPOLYSACCHARIDE_METABOLIC_PROCESS		35	0.435758	1.47955	0.0501859	0.130905	1	1534	tags=51%, list=26%, signal=69%
GOBP_BLOOD_VESSEL_ENDOTHELIAL_CELL_MIGRATION	GOBP_BLOOD_VESSEL_ENDOTHELIAL_CELL_MIGRATION		44	0.410123	1.47793	0.0378788	0.132091	1	1328	tags=41%, list=22%, signal=52%
GOBP_REGULATION_OF_RECEPTOR_SIGNALING_PATHWAY_VIA_STAT	GOBP_REGULATION_OF_RECEPTOR_SIGNALING_PATHWAY_VIA_STAT		20	0.496523	1.47789	0.0670611	0.131865	1	180	tags=15%, list=3%, signal=15%
GOBP_OVULATION_CYCLE	GOBP_OVULATION_CYCLE		22	0.492745	1.47747	0.0672098	0.131959	1	1245	tags=41%, list=21%, signal=51%
GOBP_REGULATION_OF_HEART_CONTRACTION	GOBP_REGULATION_OF_HEART_CONTRACTION		48	0.412407	1.4773	0.0361011	0.131883	1	843	tags=33%, list=14%, signal=38%
GOBP_REGULATION_OF_BLOOD_CIRCULATION	GOBP_REGULATION_OF_BLOOD_CIRCULATION		55	0.399806	1.47709	0.0342205	0.131813	1	1371	tags=45%, list=23%, signal=58%
GOBP_REGULATION_OF_NEUROTRANSMITTER_LEVELS	GOBP_REGULATION_OF_NEUROTRANSMITTER_LEVELS		62	0.387659	1.47603	0.0361664	0.132481	1	643	tags=26%, list=11%, signal=29%
GOBP_RESPONSE_TO_PURINE_CONTAINING_COMPOUND	GOBP_RESPONSE_TO_PURINE_CONTAINING_COMPOUND		43	0.418028	1.47479	0.0296296	0.133256	1	834	tags=33%, list=14%, signal=38%
GOBP_NEGATIVE_REGULATION_OF_COAGULATION	GOBP_NEGATIVE_REGULATION_OF_COAGULATION		18	0.518811	1.47286	0.070632	0.134668	1	385	tags=33%, list=6%, signal=36%
GOMF_LIPID_BINDING	GOMF_LIPID_BINDING		313	0.305253	1.47279	0.00170358	0.134483	1	692	tags=20%, list=12%, signal=21%
GOBP_REGULATION_OF_SYNAPTIC_PLASTICITY	GOBP_REGULATION_OF_SYNAPTIC_PLASTICITY		56	0.393824	1.47233	0.0294695	0.134652	1	643	tags=25%, list=11%, signal=28%
GOBP_SYNAPTIC_TRANSMISSION_GLUTAMATERGIC	GOBP_SYNAPTIC_TRANSMISSION_GLUTAMATERGIC		23	0.483527	1.46898	0.0723809	0.137568	1	802	tags=30%, list=13%, signal=35%
GOCC_LATERAL_PLASMA_MEMBRANE	GOCC_LATERAL_PLASMA_MEMBRANE		28	0.465041	1.46866	0.0552381	0.137601	1	1241	tags=46%, list=21%, signal=58%
GOBP_NEUROBLAST_PROLIFERATION	GOBP_NEUROBLAST_PROLIFERATION		24	0.476715	1.46862	0.0457256	0.137392	1	1131	tags=42%, list=19%, signal=51%
GOCC_PHAGOCYTIC_VESICLE	GOCC_PHAGOCYTIC_VESICLE		90	0.355496	1.46806	0.0183486	0.137638	1	1338	tags=36%, list=22%, signal=45%
GOBP_TOXIN_TRANSPORT	GOBP_TOXIN_TRANSPORT		26	0.46962	1.46688	0.0721063	0.138474	1	821	tags=23%, list=14%, signal=27%
GOBP_GLIOGENESIS	GOBP_GLIOGENESIS		114	0.343421	1.46668	0.0109091	0.138407	1	897	tags=25%, list=15%, signal=28%
GOBP_TISSUE_MORPHOGENESIS	GOBP_TISSUE_MORPHOGENESIS		203	0.318169	1.46614	0.00498339	0.138612	1	882	tags=21%, list=15%, signal=24%
GOBP_LIPID_OXIDATION	GOBP_LIPID_OXIDATION		58	0.396585	1.46579	0.0339623	0.138647	1	887	tags=22%, list=15%, signal=26%
GOCC_ADHERENS_JUNCTION	GOCC_ADHERENS_JUNCTION		89	0.369257	1.46548	0.0339893	0.138621	1	1299	tags=30%, list=22%, signal=38%
GOBP_POSITIVE_REGULATION_OF_CELL_DIFFERENTIATION	GOBP_POSITIVE_REGULATION_OF_CELL_DIFFERENTIATION		256	0.311417	1.46488	0.00353357	0.13891	1	704	tags=17%, list=12%, signal=19%
GOBP_POSITIVE_REGULATION_OF_MONONUCLEAR_CELL_MIGRATION	GOBP_POSITIVE_REGULATION_OF_MONONUCLEAR_CELL_MIGRATION		18	0.51364	1.46463	0.0759259	0.138855	1	489	tags=33%, list=8%, signal=36%
GOBP_ATP_SYNTHESIS_COUPLED_ELECTRON_TRANSPORT	GOBP_ATP_SYNTHESIS_COUPLED_ELECTRON_TRANSPORT		61	0.385877	1.46368	0.0345455	0.139446	1	2007	tags=61%, list=34%, signal=90%
GOBP_CELLULAR_RESPONSE_TO_ACID_CHEMICAL	GOBP_CELLULAR_RESPONSE_TO_ACID_CHEMICAL		36	0.435161	1.46317	0.0635209	0.139652	1	469	tags=17%, list=8%, signal=18%
GOMF_PHOSPHOLIPASE_ACTIVITY	GOMF_PHOSPHOLIPASE_ACTIVITY		30	0.457455	1.46261	0.0435572	0.139889	1	1050	tags=43%, list=18%, signal=52%
GOBP_REGULATION_OF_NEUROGENESIS	GOBP_REGULATION_OF_NEUROGENESIS		115	0.345197	1.46139	0.0155979	0.140729	1	848	tags=23%, list=14%, signal=27%
GOBP_REGULATION_OF_PROTEIN_TYROSINE_KINASE_ACTIVITY	GOBP_REGULATION_OF_PROTEIN_TYROSINE_KINASE_ACTIVITY		28	0.456087	1.46094	0.0754352	0.140863	1	639	tags=25%, list=11%, signal=28%
GOMF_SIGNALING_RECEPTOR_BINDING	GOMF_SIGNALING_RECEPTOR_BINDING		401	0.295324	1.46087	0	0.140687	1	662	tags=18%, list=11%, signal=19%
GOBP_REGULATION_OF_STEROID_BIOSYNTHETIC_PROCESS	GOBP_REGULATION_OF_STEROID_BIOSYNTHETIC_PROCESS		22	0.479654	1.4585	0.0525292	0.142604	1	647	tags=36%, list=11%, signal=41%
GOBP_REGULATION_OF_TRANSPORTER_ACTIVITY	GOBP_REGULATION_OF_TRANSPORTER_ACTIVITY		82	0.366336	1.45792	0.0191205	0.142871	1	917	tags=27%, list=15%, signal=31%
GOBP_COTRANSLATIONAL_PROTEIN_TARGETING_TO_MEMBRANE	GOBP_COTRANSLATIONAL_PROTEIN_TARGETING_TO_MEMBRANE		17	0.504945	1.45714	0.0590476	0.14334	1	1274	tags=53%, list=21%, signal=67%
GOBP_POSITIVE_REGULATION_OF_AXONOGENESIS	GOBP_POSITIVE_REGULATION_OF_AXONOGENESIS		29	0.456071	1.45679	0.0571429	0.143384	1	582	tags=28%, list=10%, signal=30%
GOBP_CHAPERONE_MEDIATED_PROTEIN_FOLDING	GOBP_CHAPERONE_MEDIATED_PROTEIN_FOLDING		47	0.401184	1.45615	0.0408922	0.143762	1	1675	tags=43%, list=28%, signal=59%
GOMF_STRUCTURAL_CONSTITUENT_OF_NUCLEAR_PORE	GOMF_STRUCTURAL_CONSTITUENT_OF_NUCLEAR_PORE		18	0.509759	1.45581	0.0678899	0.143811	1	2041	tags=78%, list=34%, signal=118%
GOBP_REGULATION_OF_SODIUM_ION_TRANSPORT	GOBP_REGULATION_OF_SODIUM_ION_TRANSPORT		29	0.44448	1.45519	0.0569745	0.144171	1	917	tags=41%, list=15%, signal=49%
GOBP_RIBOSOMAL_SMALL_SUBUNIT_ASSEMBLY	GOBP_RIBOSOMAL_SMALL_SUBUNIT_ASSEMBLY		17	0.513165	1.45475	0.0828283	0.144313	1	2499	tags=76%, list=42%, signal=131%
GOMF_OXIDOREDUCTASE_ACTIVITY_ACTING_ON_THE_ALDEHYDE_OR_OXO_GROUP_OF_DONORS	GOMF_OXIDOREDUCTASE_ACTIVITY_ACTING_ON_THE_ALDEHYDE_OR_OXO_GROUP_OF_DONORS		31	0.437041	1.45319	0.0567766	0.145545	1	1199	tags=45%, list=20%, signal=56%
GOBP_CARDIAC_CONDUCTION	GOBP_CARDIAC_CONDUCTION		30	0.458329	1.45315	0.0458015	0.145321	1	1473	tags=53%, list=25%, signal=70%
GOBP_NEGATIVE_REGULATION_OF_IMMUNE_EFFECTOR_PROCESS	GOBP_NEGATIVE_REGULATION_OF_IMMUNE_EFFECTOR_PROCESS		30	0.444724	1.45192	0.0499076	0.146203	1	1365	tags=53%, list=23%, signal=69%
GOBP_NEURON_PROJECTION_EXTENSION	GOBP_NEURON_PROJECTION_EXTENSION		64	0.375741	1.45086	0.0442804	0.146882	1	629	tags=25%, list=11%, signal=28%
GOBP_NEGATIVE_REGULATION_OF_LYMPHOCYTE_MEDIATED_IMMUNITY	GOBP_NEGATIVE_REGULATION_OF_LYMPHOCYTE_MEDIATED_IMMUNITY		15	0.52974	1.45025	0.0920502	0.147168	1	1365	tags=60%, list=23%, signal=78%
GOMF_VOLTAGE_GATED_CHANNEL_ACTIVITY	GOMF_VOLTAGE_GATED_CHANNEL_ACTIVITY		18	0.505397	1.4502	0.0834915	0.146962	1	1933	tags=72%, list=32%, signal=106%
GOBP_RESPONSE_TO_GROWTH_FACTOR	GOBP_RESPONSE_TO_GROWTH_FACTOR		256	0.308034	1.44871	0.00327869	0.148134	1	655	tags=16%, list=11%, signal=17%
GOBP_PROTEIN_LOCALIZATION_TO_POSTSYNAPSE	GOBP_PROTEIN_LOCALIZATION_TO_POSTSYNAPSE		16	0.522925	1.44849	0.0750988	0.148094	1	1734	tags=63%, list=29%, signal=88%
GOBP_REGULATION_OF_SYNAPTIC_TRANSMISSION_GLUTAMATERGIC	GOBP_REGULATION_OF_SYNAPTIC_TRANSMISSION_GLUTAMATERGIC		17	0.504744	1.44801	0.0892857	0.148255	1	802	tags=35%, list=13%, signal=41%
GOCC_ENDOCYTIC_VESICLE	GOCC_ENDOCYTIC_VESICLE		165	0.319109	1.44788	0.021164	0.148085	1	1227	tags=32%, list=21%, signal=39%
GOBP_REGULATION_OF_CALCIUM_ION_TRANSMEMBRANE_TRANSPORT	GOBP_REGULATION_OF_CALCIUM_ION_TRANSMEMBRANE_TRANSPORT		54	0.388559	1.44777	0.0409683	0.14793	1	896	tags=31%, list=15%, signal=37%
GOMF_PHOSPHORIC_DIESTER_HYDROLASE_ACTIVITY	GOMF_PHOSPHORIC_DIESTER_HYDROLASE_ACTIVITY		18	0.514709	1.44766	0.0732177	0.147786	1	846	tags=33%, list=14%, signal=39%
GOBP_MORPHOGENESIS_OF_AN_EPITHELIAL_SHEET	GOBP_MORPHOGENESIS_OF_AN_EPITHELIAL_SHEET		32	0.442872	1.44744	0.0667939	0.147719	1	286	tags=19%, list=5%, signal=20%
GOBP_REGULATION_OF_ANATOMICAL_STRUCTURE_MORPHOGENESIS	GOBP_REGULATION_OF_ANATOMICAL_STRUCTURE_MORPHOGENESIS		306	0.299327	1.44645	0.00645161	0.148414	1	918	tags=24%, list=15%, signal=27%
GOBP_VASCULAR_ASSOCIATED_SMOOTH_MUSCLE_CELL_PROLIFERATION	GOBP_VASCULAR_ASSOCIATED_SMOOTH_MUSCLE_CELL_PROLIFERATION		25	0.463801	1.44585	0.072549	0.148703	1	1170	tags=52%, list=20%, signal=64%
GOBP_TYROSINE_PHOSPHORYLATION_OF_STAT_PROTEIN	GOBP_TYROSINE_PHOSPHORYLATION_OF_STAT_PROTEIN		17	0.502472	1.44534	0.076	0.148931	1	318	tags=18%, list=5%, signal=19%
GOBP_SEMI_LUNAR_VALVE_DEVELOPMENT	GOBP_SEMI_LUNAR_VALVE_DEVELOPMENT		17	0.516315	1.4444	0.0729783	0.149553	1	1145	tags=41%, list=19%, signal=51%
GOMF_GTPASE_ACTIVITY	GOMF_GTPASE_ACTIVITY		150	0.328428	1.44403	0.00725953	0.149677	1	1771	tags=51%, list=30%, signal=70%
GOBP_CELLULAR_RESPONSE_TO_RETINOIC_ACID	GOBP_CELLULAR_RESPONSE_TO_RETINOIC_ACID		17	0.509697	1.4411	0.0916497	0.152288	1	46	tags=12%, list=1%, signal=12%
GOBP_CELLULAR_COMPONENT_MORPHOGENESIS	GOBP_CELLULAR_COMPONENT_MORPHOGENESIS		271	0.300396	1.44102	0.0033389	0.152097	1	648	tags=17%, list=11%, signal=19%
GOBP_RESPIRATORY_ELECTRON_TRANSPORT_CHAIN	GOBP_RESPIRATORY_ELECTRON_TRANSPORT_CHAIN		73	0.367107	1.44046	0.0304659	0.152401	1	2007	tags=59%, list=34%, signal=88%
GOBP_NEGATIVE_REGULATION_OF_DEVELOPMENTAL_PROCESS	GOBP_NEGATIVE_REGULATION_OF_DEVELOPMENTAL_PROCESS		226	0.311111	1.43994	0	0.15263	1	862	tags=21%, list=14%, signal=24%
GOBP_REGULATION_OF_NEURON_PROJECTION_DEVELOPMENT	GOBP_REGULATION_OF_NEURON_PROJECTION_DEVELOPMENT		160	0.323992	1.43848	0.0166945	0.153779	1	663	tags=21%, list=11%, signal=23%
GOMF_DIOXYGENASE_ACTIVITY	GOMF_DIOXYGENASE_ACTIVITY		27	0.452552	1.43827	0.0703422	0.153697	1	748	tags=37%, list=13%, signal=42%
GOBP_ALCOHOL_METABOLIC_PROCESS	GOBP_ALCOHOL_METABOLIC_PROCESS		132	0.331469	1.43735	0.0121951	0.154328	1	759	tags=30%, list=13%, signal=33%
GOBP_POSITIVE_REGULATION_OF_LIPID_METABOLIC_PROCESS	GOBP_POSITIVE_REGULATION_OF_LIPID_METABOLIC_PROCESS		50	0.404689	1.43618	0.0295858	0.15524	1	1277	tags=38%, list=21%, signal=48%
GOBP_GLYCOLIPID_BIOSYNTHETIC_PROCESS	GOBP_GLYCOLIPID_BIOSYNTHETIC_PROCESS		19	0.48159	1.4354	0.0825516	0.155795	1	2069	tags=84%, list=35%, signal=128%
GOBP_ACTOMYOSIN_STRUCTURE_ORGANIZATION	GOBP_ACTOMYOSIN_STRUCTURE_ORGANIZATION		96	0.352282	1.43474	0.0231729	0.156201	1	406	tags=14%, list=7%, signal=14%
GOMF_GATED_CHANNEL_ACTIVITY	GOMF_GATED_CHANNEL_ACTIVITY		35	0.426904	1.43445	0.0769231	0.156254	1	1574	tags=51%, list=26%, signal=69%
GOBP_MUSCLE_ORGAN_MORPHOGENESIS	GOBP_MUSCLE_ORGAN_MORPHOGENESIS		21	0.475091	1.43436	0.0860806	0.156091	1	1327	tags=52%, list=22%, signal=67%
GOBP_EPITHELIUM_DEVELOPMENT	GOBP_EPITHELIUM_DEVELOPMENT		383	0.290643	1.43356	0.00161551	0.156647	1	1058	tags=25%, list=18%, signal=28%
GOBP_TRANSFORMING_GROWTH_FACTOR_BETA_RECEPTOR_SIGNALING_PATHWAY	GOBP_TRANSFORMING_GROWTH_FACTOR_BETA_RECEPTOR_SIGNALING_PATHWAY		95	0.347463	1.43315	0.0347985	0.156786	1	629	tags=17%, list=11%, signal=19%
GOCC_POSTSYNAPTIC_SPECIALIZATION_MEMBRANE	GOCC_POSTSYNAPTIC_SPECIALIZATION_MEMBRANE		20	0.478301	1.43201	0.0707071	0.157816	1	1494	tags=40%, list=25%, signal=53%
GOCC_GABA_ERGIC_SYNAPSE	GOCC_GABA_ERGIC_SYNAPSE		15	0.515304	1.43186	0.0707457	0.157684	1	1277	tags=47%, list=21%, signal=59%
GOCC_SECRETORY_VESICLE	GOCC_SECRETORY_VESICLE		467	0.284604	1.43113	0	0.158174	1	1184	tags=28%, list=20%, signal=32%
GOBP_ACTIN_MEDIATED_CELL_CONTRACTION	GOBP_ACTIN_MEDIATED_CELL_CONTRACTION		39	0.414012	1.43071	0.0558659	0.158352	1	843	tags=28%, list=14%, signal=33%
GOCC_SNARE_COMPLEX	GOCC_SNARE_COMPLEX		30	0.444013	1.43017	0.0612648	0.158592	1	2432	tags=60%, list=41%, signal=101%
GOBP_POSITIVE_REGULATION_OF_INTERLEUKIN_6_PRODUCTION	GOBP_POSITIVE_REGULATION_OF_INTERLEUKIN_6_PRODUCTION		17	0.504289	1.42988	0.0907372	0.158588	1	596	tags=29%, list=10%, signal=33%
GOBP_STRIATED_MUSCLE_CONTRACTION	GOBP_STRIATED_MUSCLE_CONTRACTION		53	0.388487	1.42931	0.038961	0.158873	1	741	tags=26%, list=12%, signal=30%
GOBP_PHOSPHOLIPID_TRANSPORT	GOBP_PHOSPHOLIPID_TRANSPORT		34	0.43885	1.42881	0.064695	0.15909	1	644	tags=29%, list=11%, signal=33%
GOBP_ENDOTHELIUM_DEVELOPMENT	GOBP_ENDOTHELIUM_DEVELOPMENT		54	0.379408	1.42838	0.0434783	0.159258	1	639	tags=24%, list=11%, signal=27%
GOBP_CONNECTIVE_TISSUE_DEVELOPMENT	GOBP_CONNECTIVE_TISSUE_DEVELOPMENT		65	0.375051	1.42802	0.0452899	0.159339	1	1506	tags=45%, list=25%, signal=59%
GOBP_INTERLEUKIN_1_PRODUCTION	GOBP_INTERLEUKIN_1_PRODUCTION		29	0.447997	1.42676	0.0684411	0.160352	1	897	tags=41%, list=15%, signal=48%
GOBP_POSITIVE_REGULATION_OF_WOUND_HEALING	GOBP_POSITIVE_REGULATION_OF_WOUND_HEALING		25	0.460721	1.42664	0.0640496	0.160206	1	1407	tags=52%, list=24%, signal=68%
GOBP_RESPONSE_TO_ENDOPLASMIC_RETICULUM_STRESS	GOBP_RESPONSE_TO_ENDOPLASMIC_RETICULUM_STRESS		134	0.33322	1.42584	0.0108696	0.16074	1	1212	tags=34%, list=20%, signal=41%
GOBP_PHAGOCYTOSIS	GOBP_PHAGOCYTOSIS		86	0.347808	1.42497	0.0294659	0.16134	1	929	tags=28%, list=16%, signal=33%
GOCC_SMALL_RIBOSOMAL_SUBUNIT	GOCC_SMALL_RIBOSOMAL_SUBUNIT		65	0.375101	1.42464	0.0368324	0.161419	1	2748	tags=75%, list=46%, signal=138%
GOBP_NEGATIVE_REGULATION_OF_LEUKOCYTE_MEDIATED_IMMUNITY	GOBP_NEGATIVE_REGULATION_OF_LEUKOCYTE_MEDIATED_IMMUNITY		18	0.490066	1.42416	0.0979021	0.161634	1	1365	tags=56%, list=23%, signal=72%
GOBP_POSITIVE_REGULATION_OF_TRANSCRIPTION_BY_RNA_POLYMERASE_I	GOBP_POSITIVE_REGULATION_OF_TRANSCRIPTION_BY_RNA_POLYMERASE_I		20	0.48206	1.42389	0.0857143	0.161659	1	1436	tags=40%, list=24%, signal=52%
GOBP_POSITIVE_REGULATION_OF_T_CELL_PROLIFERATION	GOBP_POSITIVE_REGULATION_OF_T_CELL_PROLIFERATION		27	0.449166	1.42354	0.0744467	0.161773	1	897	tags=30%, list=15%, signal=35%
GOBP_POSITIVE_REGULATION_OF_PHOSPHORUS_METABOLIC_PROCESS	GOBP_POSITIVE_REGULATION_OF_PHOSPHORUS_METABOLIC_PROCESS		280	0.295322	1.4232	0.00527241	0.161846	1	673	tags=17%, list=11%, signal=18%
GOBP_CELL_MORPHOGENESIS_INVOLVED_IN_DIFFERENTIATION	GOBP_CELL_MORPHOGENESIS_INVOLVED_IN_DIFFERENTIATION		215	0.306162	1.4207	0.0123023	0.163979	1	640	tags=19%, list=11%, signal=20%
GOCC_POSTSYNAPTIC_DENSITY_MEMBRANE	GOCC_POSTSYNAPTIC_DENSITY_MEMBRANE		16	0.510542	1.42051	0.0891089	0.1639	1	1494	tags=44%, list=25%, signal=58%
GOBP_ARTERY_DEVELOPMENT	GOBP_ARTERY_DEVELOPMENT		29	0.444121	1.42026	0.0731225	0.163873	1	1327	tags=41%, list=22%, signal=53%
GOMF_TRANSFERASE_ACTIVITY_TRANSFERRING_SULPHUR_CONTAINING_GROUPS	GOMF_TRANSFERASE_ACTIVITY_TRANSFERRING_SULPHUR_CONTAINING_GROUPS		18	0.496502	1.41883	0.102612	0.165002	1	1446	tags=50%, list=24%, signal=66%
GOBP_POSITIVE_REGULATION_OF_PROTEIN_KINASE_B_SIGNALING	GOBP_POSITIVE_REGULATION_OF_PROTEIN_KINASE_B_SIGNALING		39	0.411191	1.41801	0.0564202	0.165531	1	435	tags=23%, list=7%, signal=25%
GOBP_RESPONSE_TO_PEPTIDE	GOBP_RESPONSE_TO_PEPTIDE		208	0.306962	1.4177	0.00167785	0.165587	1	705	tags=18%, list=12%, signal=19%
GOBP_NEPHRON_EPITHELIUM_DEVELOPMENT	GOBP_NEPHRON_EPITHELIUM_DEVELOPMENT		23	0.45623	1.41702	0.0779468	0.165985	1	590	tags=17%, list=10%, signal=19%
GOBP_MEMBRANE_DOCKING	GOBP_MEMBRANE_DOCKING		57	0.384292	1.41677	0.048474	0.166004	1	1024	tags=32%, list=17%, signal=38%
GOBP_NEUROTRANSMITTER_SECRETION	GOBP_NEUROTRANSMITTER_SECRETION		46	0.395881	1.41493	0.0482375	0.167714	1	912	tags=26%, list=15%, signal=31%
GOBP_RIBOSOMAL_LARGE_SUBUNIT_ASSEMBLY	GOBP_RIBOSOMAL_LARGE_SUBUNIT_ASSEMBLY		19	0.498878	1.41346	0.0846154	0.168968	1	2706	tags=84%, list=45%, signal=153%
GOMF_MONOATOMIC_ANION_CHANNEL_ACTIVITY	GOMF_MONOATOMIC_ANION_CHANNEL_ACTIVITY		18	0.481784	1.41325	0.0796117	0.168888	1	1878	tags=67%, list=31%, signal=97%
GOMF_MYOSIN_BINDING	GOMF_MYOSIN_BINDING		32	0.430718	1.4129	0.0633397	0.168955	1	1092	tags=44%, list=18%, signal=53%
GOBP_SKIN_DEVELOPMENT	GOBP_SKIN_DEVELOPMENT		83	0.35428	1.41281	0.0382514	0.168796	1	557	tags=22%, list=9%, signal=24%
GOBP_POSITIVE_REGULATION_OF_PHOSPHORYLATION	GOBP_POSITIVE_REGULATION_OF_PHOSPHORYLATION		251	0.297775	1.41281	0.00837521	0.168532	1	673	tags=18%, list=11%, signal=19%
GOCC_EXCITATORY_SYNAPSE	GOCC_EXCITATORY_SYNAPSE		17	0.509621	1.41176	0.098646	0.169317	1	803	tags=47%, list=13%, signal=54%
GOBP_SYNAPSE_ASSEMBLY	GOBP_SYNAPSE_ASSEMBLY		45	0.39825	1.41082	0.0492701	0.170031	1	536	tags=22%, list=9%, signal=24%
GOCC_NUCLEAR_INNER_MEMBRANE	GOCC_NUCLEAR_INNER_MEMBRANE		30	0.439356	1.41009	0.0742857	0.170521	1	1410	tags=43%, list=24%, signal=56%
GOBP_MAINTENANCE_OF_LOCATION	GOBP_MAINTENANCE_OF_LOCATION		141	0.321416	1.40978	0.0192982	0.170573	1	900	tags=25%, list=15%, signal=29%
GOBP_FATTY_ACYL_COA_METABOLIC_PROCESS	GOBP_FATTY_ACYL_COA_METABOLIC_PROCESS		21	0.474564	1.40832	0.0981481	0.17182	1	941	tags=38%, list=16%, signal=45%
GOBP_POSITIVE_REGULATION_OF_CELL_ADHESION	GOBP_POSITIVE_REGULATION_OF_CELL_ADHESION		177	0.312992	1.40719	0.0189983	0.172753	1	702	tags=18%, list=12%, signal=20%
GOBP_NEGATIVE_REGULATION_OF_ENDOCYTOSIS	GOBP_NEGATIVE_REGULATION_OF_ENDOCYTOSIS		23	0.462325	1.40631	0.0877514	0.173405	1	735	tags=17%, list=12%, signal=20%
GOCC_CENTRIOLAR_SATELLITE	GOCC_CENTRIOLAR_SATELLITE		42	0.396307	1.40631	0.0603291	0.173133	1	222	tags=14%, list=4%, signal=15%
GOBP_CELL_JUNCTION_ORGANIZATION	GOBP_CELL_JUNCTION_ORGANIZATION		282	0.296963	1.40568	0.00683761	0.17359	1	663	tags=17%, list=11%, signal=18%
GOBP_REGULATION_OF_MONOATOMIC_ION_TRANSMEMBRANE_TRANSPORT	GOBP_REGULATION_OF_MONOATOMIC_ION_TRANSMEMBRANE_TRANSPORT		106	0.338277	1.40392	0.032491	0.175234	1	917	tags=28%, list=15%, signal=33%
GOBP_CELL_CELL_JUNCTION_ORGANIZATION	GOBP_CELL_CELL_JUNCTION_ORGANIZATION		88	0.346842	1.4022	0.0383912	0.176798	1	1299	tags=32%, list=22%, signal=40%
GOBP_GLYCOPROTEIN_CATABOLIC_PROCESS	GOBP_GLYCOPROTEIN_CATABOLIC_PROCESS		15	0.519086	1.40136	0.109344	0.177385	1	857	tags=27%, list=14%, signal=31%
GOBP_REGULATION_OF_NECROTIC_CELL_DEATH	GOBP_REGULATION_OF_NECROTIC_CELL_DEATH		23	0.452271	1.40091	0.0800781	0.177585	1	732	tags=26%, list=12%, signal=30%
GOBP_AXON_DEVELOPMENT	GOBP_AXON_DEVELOPMENT		155	0.322647	1.40074	0.026178	0.177468	1	640	tags=19%, list=11%, signal=21%
GOCC_SECRETORY_GRANULE	GOCC_SECRETORY_GRANULE		409	0.280707	1.40069	0.00167504	0.177249	1	1145	tags=27%, list=19%, signal=31%
GOMF_PROTEIN_FOLDING_CHAPERONE	GOMF_PROTEIN_FOLDING_CHAPERONE		43	0.398399	1.40036	0.0702703	0.177295	1	1646	tags=44%, list=28%, signal=61%
GOBP_POSITIVE_REGULATION_OF_SYNAPTIC_TRANSMISSION	GOBP_POSITIVE_REGULATION_OF_SYNAPTIC_TRANSMISSION		40	0.396681	1.39999	0.0605505	0.17741	1	571	tags=25%, list=10%, signal=27%
GOMF_ACTIN_BINDING	GOMF_ACTIN_BINDING		212	0.304642	1.39978	0.00501672	0.17743	1	316	tags=12%, list=5%, signal=12%
GOCC_INTERMEDIATE_FILAMENT	GOCC_INTERMEDIATE_FILAMENT		29	0.427669	1.3988	0.0909091	0.17822	1	843	tags=34%, list=14%, signal=40%
GOBP_REGULATION_OF_PHOSPHOLIPID_METABOLIC_PROCESS	GOBP_REGULATION_OF_PHOSPHOLIPID_METABOLIC_PROCESS		16	0.505609	1.39832	0.0956175	0.178479	1	479	tags=19%, list=8%, signal=20%
GOBP_NEUTRAL_LIPID_METABOLIC_PROCESS	GOBP_NEUTRAL_LIPID_METABOLIC_PROCESS		37	0.40796	1.39698	0.0764706	0.1796	1	1549	tags=57%, list=26%, signal=76%
GOBP_ENDOTHELIAL_CELL_MIGRATION	GOBP_ENDOTHELIAL_CELL_MIGRATION		86	0.349312	1.39636	0.0483871	0.179964	1	897	tags=29%, list=15%, signal=34%
GOBP_PHOSPHOLIPID_TRANSLOCATION	GOBP_PHOSPHOLIPID_TRANSLOCATION		18	0.4991	1.39517	0.106061	0.180969	1	896	tags=39%, list=15%, signal=46%
GOBP_NEGATIVE_REGULATION_OF_MULTICELLULAR_ORGANISMAL_PROCESS	GOBP_NEGATIVE_REGULATION_OF_MULTICELLULAR_ORGANISMAL_PROCESS		293	0.290581	1.39362	0.00511073	0.182404	1	897	tags=24%, list=15%, signal=27%
GOBP_CELLULAR_RESPONSE_TO_VASCULAR_ENDOTHELIAL_GROWTH_FACTOR_STIMULUS	GOBP_CELLULAR_RESPONSE_TO_VASCULAR_ENDOTHELIAL_GROWTH_FACTOR_STIMULUS		24	0.456721	1.39298	0.105461	0.182817	1	897	tags=33%, list=15%, signal=39%
GOCC_PRESYNAPTIC_MEMBRANE	GOCC_PRESYNAPTIC_MEMBRANE		43	0.398928	1.39298	0.0585938	0.182541	1	484	tags=19%, list=8%, signal=20%
GOBP_CELL_JUNCTION_ASSEMBLY	GOBP_CELL_JUNCTION_ASSEMBLY		155	0.318536	1.39275	0.0250447	0.18249	1	577	tags=17%, list=10%, signal=18%
GOMF_SULFUR_COMPOUND_TRANSMEMBRANE_TRANSPORTER_ACTIVITY	GOMF_SULFUR_COMPOUND_TRANSMEMBRANE_TRANSPORTER_ACTIVITY		23	0.464694	1.39261	0.0873786	0.182383	1	1621	tags=65%, list=27%, signal=89%
GOBP_REGULATION_OF_CELL_DIFFERENTIATION	GOBP_REGULATION_OF_CELL_DIFFERENTIATION		434	0.280593	1.39259	0.00165289	0.182124	1	866	tags=18%, list=14%, signal=19%
GOBP_MESENCHYME_DEVELOPMENT	GOBP_MESENCHYME_DEVELOPMENT		95	0.339324	1.39256	0.0290381	0.18188	1	558	tags=17%, list=9%, signal=18%
GOCC_GOLGI_ASSOCIATED_VESICLE	GOCC_GOLGI_ASSOCIATED_VESICLE		54	0.380413	1.39254	0.061657	0.181644	1	1040	tags=30%, list=17%, signal=36%
GOBP_ENDOCRINE_PROCESS	GOBP_ENDOCRINE_PROCESS		16	0.513199	1.39247	0.0894632	0.181445	1	1136	tags=50%, list=19%, signal=62%
GOBP_CELLULAR_RESPONSE_TO_UNFOLDED_PROTEIN	GOBP_CELLULAR_RESPONSE_TO_UNFOLDED_PROTEIN		51	0.38547	1.39216	0.0492091	0.181516	1	1428	tags=43%, list=24%, signal=56%
GOBP_POSITIVE_REGULATION_OF_CALCIUM_ION_TRANSMEMBRANE_TRANSPORT	GOBP_POSITIVE_REGULATION_OF_CALCIUM_ION_TRANSMEMBRANE_TRANSPORT		30	0.429757	1.39137	0.0684105	0.182154	1	896	tags=33%, list=15%, signal=39%
GOCC_SNO_S_RNA_CONTAINING_RIBONUCLEOPROTEIN_COMPLEX	GOCC_SNO_S_RNA_CONTAINING_RIBONUCLEOPROTEIN_COMPLEX		19	0.483242	1.39072	0.107486	0.182625	1	2443	tags=74%, list=41%, signal=124%
GOBP_POSITIVE_REGULATION_OF_EXTRINSIC_APOPTOTIC_SIGNALING_PATHWAY	GOBP_POSITIVE_REGULATION_OF_EXTRINSIC_APOPTOTIC_SIGNALING_PATHWAY		25	0.447092	1.38955	0.0909091	0.183511	1	410	tags=20%, list=7%, signal=21%
GOCC_RECYCLING_ENDOSOME	GOCC_RECYCLING_ENDOSOME		110	0.334196	1.3891	0.0390071	0.183697	1	1127	tags=31%, list=19%, signal=37%
GOBP_PALLIUM_DEVELOPMENT	GOBP_PALLIUM_DEVELOPMENT		67	0.356388	1.38879	0.0588235	0.183736	1	840	tags=24%, list=14%, signal=27%
GOCC_PLATELET_ALPHA_GRANULE_LUMEN	GOCC_PLATELET_ALPHA_GRANULE_LUMEN		27	0.44014	1.38773	0.0946746	0.184636	1	1252	tags=48%, list=21%, signal=61%
GOBP_SYNAPSE_ORGANIZATION	GOBP_SYNAPSE_ORGANIZATION		160	0.31527	1.3873	0.0172414	0.184874	1	663	tags=18%, list=11%, signal=20%
GOBP_POSITIVE_REGULATION_OF_MONOATOMIC_ION_TRANSPORT	GOBP_POSITIVE_REGULATION_OF_MONOATOMIC_ION_TRANSPORT		61	0.368329	1.38689	0.0529301	0.18505	1	1328	tags=39%, list=22%, signal=50%
GOBP_AMEBOIDAL_TYPE_CELL_MIGRATION	GOBP_AMEBOIDAL_TYPE_CELL_MIGRATION		180	0.309996	1.38684	0.0279605	0.184828	1	917	tags=26%, list=15%, signal=29%
GOBP_ER_NUCLEUS_SIGNALING_PATHWAY	GOBP_ER_NUCLEUS_SIGNALING_PATHWAY		23	0.455769	1.38676	0.0784314	0.184644	1	1212	tags=52%, list=20%, signal=65%
GOBP_NEURON_PROJECTION_GUIDANCE	GOBP_NEURON_PROJECTION_GUIDANCE		56	0.365544	1.38627	0.0695489	0.184943	1	489	tags=20%, list=8%, signal=21%
GOMF_OXIDOREDUCTASE_ACTIVITY_ACTING_ON_THE_ALDEHYDE_OR_OXO_GROUP_OF_DONORS_NAD_OR_NADP_AS_ACCEPTOR	GOMF_OXIDOREDUCTASE_ACTIVITY_ACTING_ON_THE_ALDEHYDE_OR_OXO_GROUP_OF_DONORS_NAD_OR_NADP_AS_ACCEPTOR		27	0.440114	1.38619	0.111554	0.184748	1	238	tags=22%, list=4%, signal=23%
GOBP_BLOOD_VESSEL_REMODELING	GOBP_BLOOD_VESSEL_REMODELING		15	0.507835	1.38575	0.0881801	0.184935	1	1245	tags=40%, list=21%, signal=50%
GOBP_INTRACELLULAR_PROTEIN_TRANSMEMBRANE_TRANSPORT	GOBP_INTRACELLULAR_PROTEIN_TRANSMEMBRANE_TRANSPORT		33	0.412509	1.38551	0.0701754	0.184918	1	1746	tags=52%, list=29%, signal=72%
GOBP_REGULATION_OF_PROTEIN_LOCALIZATION_TO_PLASMA_MEMBRANE	GOBP_REGULATION_OF_PROTEIN_LOCALIZATION_TO_PLASMA_MEMBRANE		62	0.363257	1.38307	0.0535373	0.187328	1	1181	tags=29%, list=20%, signal=36%
GOCC_COPII_COATED_ER_TO_GOLGI_TRANSPORT_VESICLE	GOCC_COPII_COATED_ER_TO_GOLGI_TRANSPORT_VESICLE		61	0.361931	1.38301	0.0508167	0.187119	1	1125	tags=34%, list=19%, signal=42%
GOBP_POSITIVE_REGULATION_OF_BLOOD_VESSEL_ENDOTHELIAL_CELL_MIGRATION	GOBP_POSITIVE_REGULATION_OF_BLOOD_VESSEL_ENDOTHELIAL_CELL_MIGRATION		24	0.446775	1.38036	0.0963391	0.189733	1	1145	tags=38%, list=19%, signal=46%
GOMF_MONOSACCHARIDE_BINDING	GOMF_MONOSACCHARIDE_BINDING		31	0.421203	1.37977	0.0897196	0.190112	1	705	tags=42%, list=12%, signal=47%
GOBP_HEPATICOBILIARY_SYSTEM_DEVELOPMENT	GOBP_HEPATICOBILIARY_SYSTEM_DEVELOPMENT		57	0.370832	1.3789	0.0749507	0.190849	1	1182	tags=30%, list=20%, signal=37%
GOBP_POSITIVE_REGULATION_OF_PHAGOCYTOSIS	GOBP_POSITIVE_REGULATION_OF_PHAGOCYTOSIS		20	0.467892	1.37816	0.100917	0.191399	1	702	tags=30%, list=12%, signal=34%
GOBP_REGULATION_OF_LONG_TERM_SYNAPTIC_POTENTIATION	GOBP_REGULATION_OF_LONG_TERM_SYNAPTIC_POTENTIATION		17	0.485724	1.378	0.122772	0.19131	1	803	tags=35%, list=13%, signal=41%
GOBP_RESPONSE_TO_PEPTIDE_HORMONE	GOBP_RESPONSE_TO_PEPTIDE_HORMONE		178	0.304851	1.37758	0.0308748	0.191519	1	705	tags=17%, list=12%, signal=19%
GOBP_CEREBRAL_CORTEX_DEVELOPMENT	GOBP_CEREBRAL_CORTEX_DEVELOPMENT		51	0.383465	1.3769	0.0691589	0.192035	1	840	tags=24%, list=14%, signal=27%
GOMF_SULFUR_COMPOUND_BINDING	GOMF_SULFUR_COMPOUND_BINDING		85	0.341099	1.37651	0.0504505	0.19218	1	609	tags=25%, list=10%, signal=27%
GOCC_NUCLEAR_ENVELOPE	GOCC_NUCLEAR_ENVELOPE		267	0.288651	1.37613	0.0104167	0.192322	1	1692	tags=39%, list=28%, signal=52%
GOBP_REGULATION_OF_MUSCLE_TISSUE_DEVELOPMENT	GOBP_REGULATION_OF_MUSCLE_TISSUE_DEVELOPMENT		17	0.490599	1.37595	0.1	0.192242	1	484	tags=24%, list=8%, signal=26%
GOCC_OUTER_MITOCHONDRIAL_MEMBRANE_PROTEIN_COMPLEX	GOCC_OUTER_MITOCHONDRIAL_MEMBRANE_PROTEIN_COMPLEX		15	0.504035	1.37593	0.116761	0.191973	1	2624	tags=73%, list=44%, signal=130%
GOBP_REGULATION_OF_NERVOUS_SYSTEM_DEVELOPMENT	GOBP_REGULATION_OF_NERVOUS_SYSTEM_DEVELOPMENT		132	0.318955	1.37531	0.0322004	0.192388	1	848	tags=22%, list=14%, signal=25%
GOMF_FAD_BINDING	GOMF_FAD_BINDING		18	0.479987	1.3743	0.105263	0.193254	1	1818	tags=61%, list=30%, signal=88%
GOBP_NEUTROPHIL_CHEMOTAXIS	GOBP_NEUTROPHIL_CHEMOTAXIS		23	0.459827	1.37416	0.0797665	0.193127	1	840	tags=35%, list=14%, signal=40%
GOBP_POSITIVE_REGULATION_OF_MONOATOMIC_ION_TRANSMEMBRANE_TRANSPORT	GOBP_POSITIVE_REGULATION_OF_MONOATOMIC_ION_TRANSMEMBRANE_TRANSPORT		46	0.385717	1.37397	0.062963	0.193045	1	917	tags=33%, list=15%, signal=38%
GOBP_CELL_CELL_SIGNALING	GOBP_CELL_CELL_SIGNALING		427	0.272957	1.37237	0.0063593	0.194585	1	917	tags=20%, list=15%, signal=22%
GOBP_NEGATIVE_REGULATION_OF_EPITHELIAL_CELL_PROLIFERATION	GOBP_NEGATIVE_REGULATION_OF_EPITHELIAL_CELL_PROLIFERATION		43	0.386003	1.3714	0.0744879	0.195501	1	1506	tags=37%, list=25%, signal=49%
GOBP_POSITIVE_REGULATION_OF_COLD_INDUCED_THERMOGENESIS	GOBP_POSITIVE_REGULATION_OF_COLD_INDUCED_THERMOGENESIS		33	0.425885	1.37121	0.0932836	0.195435	1	283	tags=15%, list=5%, signal=16%
GOBP_REGULATION_OF_EPITHELIAL_CELL_MIGRATION	GOBP_REGULATION_OF_EPITHELIAL_CELL_MIGRATION		97	0.338107	1.37015	0.0458716	0.196343	1	840	tags=26%, list=14%, signal=30%
GOCC_TRANSPORT_VESICLE_MEMBRANE	GOCC_TRANSPORT_VESICLE_MEMBRANE		105	0.330903	1.36912	0.0334573	0.197166	1	1045	tags=28%, list=17%, signal=33%
GOBP_ISOPRENOID_METABOLIC_PROCESS	GOBP_ISOPRENOID_METABOLIC_PROCESS		40	0.394212	1.36802	0.0681004	0.198187	1	730	tags=30%, list=12%, signal=34%
GOBP_REGULATION_OF_MONOATOMIC_CATION_TRANSMEMBRANE_TRANSPORT	GOBP_REGULATION_OF_MONOATOMIC_CATION_TRANSMEMBRANE_TRANSPORT		95	0.336398	1.3679	0.0595903	0.198042	1	917	tags=28%, list=15%, signal=33%
GOBP_SKELETAL_SYSTEM_MORPHOGENESIS	GOBP_SKELETAL_SYSTEM_MORPHOGENESIS		53	0.369292	1.36725	0.075188	0.198501	1	484	tags=19%, list=8%, signal=20%
GOBP_MUSCLE_ADAPTATION	GOBP_MUSCLE_ADAPTATION		33	0.416796	1.36709	0.0756458	0.198405	1	604	tags=24%, list=10%, signal=27%
GOBP_EYE_MORPHOGENESIS	GOBP_EYE_MORPHOGENESIS		43	0.386128	1.3667	0.075	0.198592	1	1337	tags=37%, list=22%, signal=48%
GOBP_MONOCARBOXYLIC_ACID_METABOLIC_PROCESS	GOBP_MONOCARBOXYLIC_ACID_METABOLIC_PROCESS		263	0.2866	1.36615	0.0123239	0.19896	1	800	tags=23%, list=13%, signal=25%
GOBP_POSITIVE_REGULATION_OF_MULTICELLULAR_ORGANISMAL_PROCESS	GOBP_POSITIVE_REGULATION_OF_MULTICELLULAR_ORGANISMAL_PROCESS		471	0.270728	1.36585	0.00658979	0.199026	1	946	tags=21%, list=16%, signal=23%
GOBP_NEGATIVE_REGULATION_OF_EPITHELIAL_CELL_APOPTOTIC_PROCESS	GOBP_NEGATIVE_REGULATION_OF_EPITHELIAL_CELL_APOPTOTIC_PROCESS		21	0.445964	1.36407	0.114943	0.200761	1	504	tags=24%, list=8%, signal=26%
GOBP_CARDIAC_VENTRICLE_DEVELOPMENT	GOBP_CARDIAC_VENTRICLE_DEVELOPMENT		40	0.385454	1.36371	0.073501	0.200931	1	1371	tags=38%, list=23%, signal=48%
GOBP_REGULATION_OF_EXTENT_OF_CELL_GROWTH	GOBP_REGULATION_OF_EXTENT_OF_CELL_GROWTH		32	0.414847	1.36243	0.0996241	0.202115	1	309	tags=22%, list=5%, signal=23%
GOBP_INSULIN_SECRETION_INVOLVED_IN_CELLULAR_RESPONSE_TO_GLUCOSE_STIMULUS	GOBP_INSULIN_SECRETION_INVOLVED_IN_CELLULAR_RESPONSE_TO_GLUCOSE_STIMULUS		19	0.468999	1.36232	0.109589	0.201985	1	803	tags=42%, list=13%, signal=48%
GOBP_NEURON_MIGRATION	GOBP_NEURON_MIGRATION		48	0.373546	1.36212	0.0881801	0.201924	1	484	tags=23%, list=8%, signal=25%
GOBP_REGULATION_OF_SODIUM_ION_TRANSMEMBRANE_TRANSPORT	GOBP_REGULATION_OF_SODIUM_ION_TRANSMEMBRANE_TRANSPORT		22	0.446029	1.36199	0.124074	0.201787	1	917	tags=41%, list=15%, signal=48%
GOBP_POSITIVE_REGULATION_OF_AXON_EXTENSION	GOBP_POSITIVE_REGULATION_OF_AXON_EXTENSION		16	0.495951	1.36106	0.128155	0.202614	1	582	tags=31%, list=10%, signal=35%
GOBP_REGULATION_OF_EPITHELIAL_TO_MESENCHYMAL_TRANSITION	GOBP_REGULATION_OF_EPITHELIAL_TO_MESENCHYMAL_TRANSITION		36	0.410029	1.35878	0.0998043	0.205124	1	648	tags=22%, list=11%, signal=25%
GOBP_AMINOGLYCAN_METABOLIC_PROCESS	GOBP_AMINOGLYCAN_METABOLIC_PROCESS		44	0.384154	1.3586	0.0943396	0.205059	1	1534	tags=48%, list=26%, signal=64%
GOBP_BRANCHING_MORPHOGENESIS_OF_AN_EPITHELIAL_TUBE	GOBP_BRANCHING_MORPHOGENESIS_OF_AN_EPITHELIAL_TUBE		44	0.381169	1.35767	0.0805009	0.205867	1	882	tags=23%, list=15%, signal=26%
GOBP_RESPONSE_TO_AXON_INJURY	GOBP_RESPONSE_TO_AXON_INJURY		35	0.402905	1.35491	0.0939335	0.208811	1	1328	tags=43%, list=22%, signal=55%
GOBP_POSITIVE_REGULATION_OF_NOTCH_SIGNALING_PATHWAY	GOBP_POSITIVE_REGULATION_OF_NOTCH_SIGNALING_PATHWAY		15	0.489286	1.35486	0.109615	0.208594	1	315	tags=20%, list=5%, signal=21%
GOBP_TRANSCRIPTION_BY_RNA_POLYMERASE_I	GOBP_TRANSCRIPTION_BY_RNA_POLYMERASE_I		34	0.410049	1.3537	0.102616	0.209746	1	1588	tags=44%, list=27%, signal=60%
GOBP_NERVOUS_SYSTEM_PROCESS	GOBP_NERVOUS_SYSTEM_PROCESS		235	0.289983	1.35361	0.0135593	0.209589	1	861	tags=23%, list=14%, signal=25%
GOBP_CELLULAR_RESPONSE_TO_TOPOLOGICALLY_INCORRECT_PROTEIN	GOBP_CELLULAR_RESPONSE_TO_TOPOLOGICALLY_INCORRECT_PROTEIN		62	0.355811	1.35111	0.0662768	0.212348	1	1707	tags=48%, list=29%, signal=67%
GOBP_RESPONSE_TO_NUTRIENT	GOBP_RESPONSE_TO_NUTRIENT		51	0.36779	1.34872	0.0786517	0.21502	1	539	tags=20%, list=9%, signal=21%
GOBP_RESPONSE_TO_OXYGEN_LEVELS	GOBP_RESPONSE_TO_OXYGEN_LEVELS		131	0.315165	1.34812	0.0445269	0.215457	1	657	tags=19%, list=11%, signal=21%
GOBP_HOMOTYPIC_CELL_CELL_ADHESION	GOBP_HOMOTYPIC_CELL_CELL_ADHESION		46	0.373303	1.34801	0.0914077	0.215275	1	375	tags=13%, list=6%, signal=14%
GOBP_REGULATION_OF_MEMBRANE_LIPID_DISTRIBUTION	GOBP_REGULATION_OF_MEMBRANE_LIPID_DISTRIBUTION		20	0.457569	1.34796	0.125241	0.215031	1	902	tags=40%, list=15%, signal=47%
GOBP_REGULATION_OF_GLIOGENESIS	GOBP_REGULATION_OF_GLIOGENESIS		29	0.418502	1.34787	0.108059	0.214876	1	1537	tags=48%, list=26%, signal=65%
GOMF_STRUCTURAL_CONSTITUENT_OF_MUSCLE	GOMF_STRUCTURAL_CONSTITUENT_OF_MUSCLE		17	0.487538	1.34785	0.108268	0.214617	1	1261	tags=53%, list=21%, signal=67%
GOBP_LONG_TERM_SYNAPTIC_POTENTIATION	GOBP_LONG_TERM_SYNAPTIC_POTENTIATION		27	0.428223	1.34729	0.104587	0.214948	1	571	tags=30%, list=10%, signal=33%
GOBP_PANCREAS_DEVELOPMENT	GOBP_PANCREAS_DEVELOPMENT		19	0.458158	1.34462	0.148221	0.217955	1	897	tags=47%, list=15%, signal=56%
GOBP_FATTY_ACID_BETA_OXIDATION	GOBP_FATTY_ACID_BETA_OXIDATION		47	0.375973	1.34402	0.0967118	0.218435	1	1768	tags=43%, list=30%, signal=60%
GOCC_COATED_VESICLE	GOCC_COATED_VESICLE		181	0.299199	1.34381	0.0346715	0.218375	1	1071	tags=27%, list=18%, signal=31%
GOBP_POSITIVE_REGULATION_OF_CELL_DEVELOPMENT	GOBP_POSITIVE_REGULATION_OF_CELL_DEVELOPMENT		143	0.304256	1.34304	0.0439189	0.21905	1	918	tags=22%, list=15%, signal=25%
GOBP_POSITIVE_REGULATION_OF_INTRINSIC_APOPTOTIC_SIGNALING_PATHWAY	GOBP_POSITIVE_REGULATION_OF_INTRINSIC_APOPTOTIC_SIGNALING_PATHWAY		27	0.429043	1.3426	0.0968379	0.219346	1	692	tags=30%, list=12%, signal=33%
GOBP_MITOCHONDRIAL_FUSION	GOBP_MITOCHONDRIAL_FUSION		21	0.448505	1.34237	0.133595	0.219342	1	1399	tags=48%, list=23%, signal=62%
GOMF_PROTEIN_MACROMOLECULE_ADAPTOR_ACTIVITY	GOMF_PROTEIN_MACROMOLECULE_ADAPTOR_ACTIVITY		186	0.295185	1.34232	0.02	0.219097	1	949	tags=18%, list=16%, signal=21%
GOMF_MISFOLDED_PROTEIN_BINDING	GOMF_MISFOLDED_PROTEIN_BINDING		21	0.453566	1.34211	0.136015	0.219039	1	1678	tags=57%, list=28%, signal=79%
GOBP_RESPONSE_TO_INSULIN	GOBP_RESPONSE_TO_INSULIN		121	0.313594	1.34143	0.0446429	0.219588	1	700	tags=17%, list=12%, signal=18%
GOBP_REGULATION_OF_APOPTOTIC_SIGNALING_PATHWAY	GOBP_REGULATION_OF_APOPTOTIC_SIGNALING_PATHWAY		165	0.298708	1.3408	0.0337478	0.220101	1	1180	tags=28%, list=20%, signal=34%
GOBP_BONE_REMODELING	GOBP_BONE_REMODELING		22	0.444849	1.33998	0.127135	0.220838	1	484	tags=23%, list=8%, signal=25%
GOBP_POSITIVE_REGULATION_OF_PHOSPHATIDYLINOSITOL_3_KINASE_SIGNALING	GOBP_POSITIVE_REGULATION_OF_PHOSPHATIDYLINOSITOL_3_KINASE_SIGNALING		25	0.42713	1.33904	0.112754	0.221711	1	596	tags=24%, list=10%, signal=27%
GOBP_CELLULAR_RESPONSE_TO_NITROGEN_COMPOUND	GOBP_CELLULAR_RESPONSE_TO_NITROGEN_COMPOUND		271	0.284727	1.33888	0.0120275	0.221634	1	675	tags=16%, list=11%, signal=17%
GOBP_RECEPTOR_INTERNALIZATION	GOBP_RECEPTOR_INTERNALIZATION		51	0.369488	1.33836	0.0934066	0.221982	1	637	tags=18%, list=11%, signal=20%
GOBP_ACIDIC_AMINO_ACID_TRANSPORT	GOBP_ACIDIC_AMINO_ACID_TRANSPORT		24	0.431824	1.33774	0.121331	0.222454	1	1274	tags=50%, list=21%, signal=63%
GOBP_POSITIVE_REGULATION_OF_APOPTOTIC_SIGNALING_PATHWAY	GOBP_POSITIVE_REGULATION_OF_APOPTOTIC_SIGNALING_PATHWAY		59	0.354169	1.33757	0.076225	0.222386	1	692	tags=22%, list=12%, signal=25%
GOBP_RETROGRADE_VESICLE_MEDIATED_TRANSPORT_GOLGI_TO_ENDOPLASMIC_RETICULUM	GOBP_RETROGRADE_VESICLE_MEDIATED_TRANSPORT_GOLGI_TO_ENDOPLASMIC_RETICULUM		43	0.381372	1.33742	0.10058	0.222281	1	2055	tags=49%, list=34%, signal=74%
GOCC_MITOCHONDRIAL_SMALL_RIBOSOMAL_SUBUNIT	GOCC_MITOCHONDRIAL_SMALL_RIBOSOMAL_SUBUNIT		32	0.404455	1.33739	0.103704	0.222026	1	2326	tags=72%, list=39%, signal=117%
GOBP_RESPONSE_TO_FIBROBLAST_GROWTH_FACTOR	GOBP_RESPONSE_TO_FIBROBLAST_GROWTH_FACTOR		32	0.401777	1.33721	0.118577	0.221937	1	484	tags=22%, list=8%, signal=24%
GOBP_RESPONSE_TO_RETINOIC_ACID	GOBP_RESPONSE_TO_RETINOIC_ACID		28	0.425019	1.33715	0.127135	0.221713	1	608	tags=18%, list=10%, signal=20%
GOBP_REGULATION_OF_RESPONSE_TO_ENDOPLASMIC_RETICULUM_STRESS	GOBP_REGULATION_OF_RESPONSE_TO_ENDOPLASMIC_RETICULUM_STRESS		42	0.384508	1.33714	0.0989011	0.221429	1	1212	tags=38%, list=20%, signal=47%
GOBP_NEGATIVE_REGULATION_OF_EPITHELIAL_CELL_MIGRATION	GOBP_NEGATIVE_REGULATION_OF_EPITHELIAL_CELL_MIGRATION		22	0.446078	1.33579	0.133595	0.222803	1	1145	tags=50%, list=19%, signal=62%
GOCC_SYNAPTIC_VESICLE_MEMBRANE	GOCC_SYNAPTIC_VESICLE_MEMBRANE		45	0.377154	1.3354	0.0943396	0.222931	1	1832	tags=56%, list=31%, signal=80%
GOBP_RESPONSE_TO_VITAMIN	GOBP_RESPONSE_TO_VITAMIN		23	0.428445	1.33391	0.126923	0.224495	1	493	tags=22%, list=8%, signal=24%
GOCC_POLYSOMAL_RIBOSOME	GOCC_POLYSOMAL_RIBOSOME		26	0.426883	1.33383	0.131021	0.224309	1	2821	tags=73%, list=47%, signal=138%
GOBP_ZYMOGEN_ACTIVATION	GOBP_ZYMOGEN_ACTIVATION		22	0.450597	1.33362	0.116858	0.224231	1	714	tags=27%, list=12%, signal=31%
GOBP_NEGATIVE_REGULATION_OF_CELL_POPULATION_PROLIFERATION	GOBP_NEGATIVE_REGULATION_OF_CELL_POPULATION_PROLIFERATION		213	0.291065	1.33357	0.0360206	0.223984	1	609	tags=15%, list=10%, signal=17%
GOMF_CHANNEL_REGULATOR_ACTIVITY	GOMF_CHANNEL_REGULATOR_ACTIVITY		38	0.393407	1.3333	0.109375	0.224056	1	1302	tags=37%, list=22%, signal=47%
GOCC_9PLUS2_MOTILE_CILIUM	GOCC_9PLUS2_MOTILE_CILIUM		28	0.416327	1.33307	0.118447	0.224079	1	917	tags=36%, list=15%, signal=42%
GOMF_TRANSMEMBRANE_TRANSPORTER_BINDING	GOMF_TRANSMEMBRANE_TRANSPORTER_BINDING		49	0.365395	1.33088	0.0882353	0.226535	1	875	tags=24%, list=15%, signal=28%
GOBP_THIOESTER_BIOSYNTHETIC_PROCESS	GOBP_THIOESTER_BIOSYNTHETIC_PROCESS		27	0.420393	1.33079	0.110075	0.226368	1	941	tags=37%, list=16%, signal=44%
GOBP_NEURAL_RETINA_DEVELOPMENT	GOBP_NEURAL_RETINA_DEVELOPMENT		16	0.479459	1.33043	0.137405	0.226544	1	824	tags=31%, list=14%, signal=36%
GOBP_ENDOPLASMIC_RETICULUM_UNFOLDED_PROTEIN_RESPONSE	GOBP_ENDOPLASMIC_RETICULUM_UNFOLDED_PROTEIN_RESPONSE		38	0.388754	1.32963	0.107212	0.227271	1	1791	tags=50%, list=30%, signal=71%
GOCC_CELL_CELL_CONTACT_ZONE	GOCC_CELL_CELL_CONTACT_ZONE		39	0.384268	1.32868	0.109804	0.228129	1	843	tags=28%, list=14%, signal=33%
GOBP_GLYCEROLIPID_METABOLIC_PROCESS	GOBP_GLYCEROLIPID_METABOLIC_PROCESS		142	0.303684	1.32693	0.0546448	0.230048	1	1567	tags=39%, list=26%, signal=52%
GOBP_GLAND_DEVELOPMENT	GOBP_GLAND_DEVELOPMENT		138	0.30417	1.32636	0.0449219	0.230519	1	608	tags=16%, list=10%, signal=17%
GOBP_PROTEIN_LOCALIZATION_TO_CELL_JUNCTION	GOBP_PROTEIN_LOCALIZATION_TO_CELL_JUNCTION		45	0.376334	1.32573	0.127376	0.230997	1	1024	tags=22%, list=17%, signal=27%
GOBP_NEUTROPHIL_MIGRATION	GOBP_NEUTROPHIL_MIGRATION		28	0.421998	1.32524	0.118577	0.231368	1	840	tags=32%, list=14%, signal=37%
GOBP_CARDIAC_SEPTUM_MORPHOGENESIS	GOBP_CARDIAC_SEPTUM_MORPHOGENESIS		22	0.450031	1.32519	0.112782	0.231129	1	396	tags=23%, list=7%, signal=24%
GOBP_NEPHRON_DEVELOPMENT	GOBP_NEPHRON_DEVELOPMENT		34	0.400438	1.32474	0.108571	0.231379	1	1273	tags=29%, list=21%, signal=37%
GOBP_HEART_PROCESS	GOBP_HEART_PROCESS		71	0.344003	1.32383	0.074856	0.232276	1	741	tags=24%, list=12%, signal=27%
GOBP_RESPONSE_TO_ORGANOPHOSPHORUS	GOBP_RESPONSE_TO_ORGANOPHOSPHORUS		37	0.38822	1.32377	0.115672	0.232044	1	834	tags=32%, list=14%, signal=37%
GOBP_REGULATION_OF_SMOOTHENED_SIGNALING_PATHWAY	GOBP_REGULATION_OF_SMOOTHENED_SIGNALING_PATHWAY		25	0.426054	1.32365	0.129159	0.231889	1	205	tags=16%, list=3%, signal=16%
GOBP_INTERLEUKIN_6_PRODUCTION	GOBP_INTERLEUKIN_6_PRODUCTION		30	0.411255	1.32269	0.128459	0.232855	1	702	tags=23%, list=12%, signal=26%
GOBP_POSITIVE_REGULATION_OF_RESPONSE_TO_EXTERNAL_STIMULUS	GOBP_POSITIVE_REGULATION_OF_RESPONSE_TO_EXTERNAL_STIMULUS		197	0.28799	1.32202	0.0260417	0.233438	1	552	tags=15%, list=9%, signal=16%
GOBP_POSITIVE_REGULATION_OF_TRANSPORTER_ACTIVITY	GOBP_POSITIVE_REGULATION_OF_TRANSPORTER_ACTIVITY		36	0.383553	1.32183	0.119691	0.233377	1	896	tags=31%, list=15%, signal=36%
GOBP_POSITIVE_REGULATION_OF_TRANSMEMBRANE_TRANSPORT	GOBP_POSITIVE_REGULATION_OF_TRANSMEMBRANE_TRANSPORT		68	0.339845	1.32127	0.0651341	0.233839	1	941	tags=28%, list=16%, signal=33%
GOBP_EPITHELIAL_CELL_DEVELOPMENT	GOBP_EPITHELIAL_CELL_DEVELOPMENT		84	0.331143	1.32125	0.0568384	0.233571	1	946	tags=27%, list=16%, signal=32%
GOBP_REGULATION_OF_INTRINSIC_APOPTOTIC_SIGNALING_PATHWAY	GOBP_REGULATION_OF_INTRINSIC_APOPTOTIC_SIGNALING_PATHWAY		80	0.330665	1.32121	0.0626118	0.233318	1	955	tags=24%, list=16%, signal=28%
GOBP_EMBRYO_DEVELOPMENT	GOBP_EMBRYO_DEVELOPMENT		380	0.266969	1.32041	0.00807754	0.234054	1	637	tags=14%, list=11%, signal=14%
GOCC_CLATHRIN_COATED_ENDOCYTIC_VESICLE_MEMBRANE	GOCC_CLATHRIN_COATED_ENDOCYTIC_VESICLE_MEMBRANE		26	0.414193	1.31971	0.121387	0.234647	1	644	tags=31%, list=11%, signal=34%
GOBP_EPITHELIAL_CELL_DIFFERENTIATION	GOBP_EPITHELIAL_CELL_DIFFERENTIATION		217	0.284543	1.31898	0.0285235	0.235291	1	1042	tags=26%, list=17%, signal=30%
GOBP_DEFENSE_RESPONSE_TO_GRAM_POSITIVE_BACTERIUM	GOBP_DEFENSE_RESPONSE_TO_GRAM_POSITIVE_BACTERIUM		19	0.450991	1.31564	0.149312	0.239335	1	20	tags=11%, list=0%, signal=11%
GOBP_TELENCEPHALON_DEVELOPMENT	GOBP_TELENCEPHALON_DEVELOPMENT		86	0.320699	1.31522	0.0662021	0.239625	1	840	tags=23%, list=14%, signal=27%
GOMF_OXIDOREDUCTASE_ACTIVITY	GOMF_OXIDOREDUCTASE_ACTIVITY		346	0.269342	1.31511	0.0119863	0.239477	1	1233	tags=32%, list=21%, signal=38%
GOBP_CARDIAC_VENTRICLE_MORPHOGENESIS	GOBP_CARDIAC_VENTRICLE_MORPHOGENESIS		21	0.439607	1.31329	0.1341	0.241614	1	843	tags=33%, list=14%, signal=39%
GOBP_MICROVILLUS_ORGANIZATION	GOBP_MICROVILLUS_ORGANIZATION		19	0.445437	1.31298	0.155303	0.241734	1	639	tags=32%, list=11%, signal=35%
GOBP_CARBOHYDRATE_DERIVATIVE_BIOSYNTHETIC_PROCESS	GOBP_CARBOHYDRATE_DERIVATIVE_BIOSYNTHETIC_PROCESS		300	0.274277	1.31296	0.0261011	0.241455	1	1649	tags=43%, list=28%, signal=56%
GOBP_REGULATION_OF_EPITHELIAL_CELL_DIFFERENTIATION	GOBP_REGULATION_OF_EPITHELIAL_CELL_DIFFERENTIATION		40	0.381025	1.31272	0.101083	0.241476	1	1131	tags=33%, list=19%, signal=40%
GOBP_VENTRICULAR_CARDIAC_MUSCLE_TISSUE_DEVELOPMENT	GOBP_VENTRICULAR_CARDIAC_MUSCLE_TISSUE_DEVELOPMENT		16	0.468762	1.31099	0.151923	0.243399	1	1371	tags=50%, list=23%, signal=65%
GOBP_RESPIRATORY_CHAIN_COMPLEX_IV_ASSEMBLY	GOBP_RESPIRATORY_CHAIN_COMPLEX_IV_ASSEMBLY		16	0.475363	1.31076	0.150313	0.243407	1	1612	tags=50%, list=27%, signal=68%
GOBP_GLUTAMINE_FAMILY_AMINO_ACID_METABOLIC_PROCESS	GOBP_GLUTAMINE_FAMILY_AMINO_ACID_METABOLIC_PROCESS		34	0.394579	1.31058	0.125483	0.243314	1	1176	tags=35%, list=20%, signal=44%
GOBP_RESPONSE_TO_NITROGEN_COMPOUND	GOBP_RESPONSE_TO_NITROGEN_COMPOUND		448	0.260861	1.31049	0.0109375	0.243134	1	897	tags=20%, list=15%, signal=22%
GOBP_CELL_ADHESION_MEDIATED_BY_INTEGRIN	GOBP_CELL_ADHESION_MEDIATED_BY_INTEGRIN		33	0.391451	1.31029	0.11002	0.243098	1	629	tags=30%, list=11%, signal=34%
GOBP_CELLULAR_RESPONSE_TO_PEPTIDE_HORMONE_STIMULUS	GOBP_CELLULAR_RESPONSE_TO_PEPTIDE_HORMONE_STIMULUS		134	0.298145	1.30979	0.0578358	0.243488	1	670	tags=16%, list=11%, signal=18%
GOBP_TISSUE_MIGRATION	GOBP_TISSUE_MIGRATION		128	0.309956	1.30936	0.0463918	0.243816	1	840	tags=24%, list=14%, signal=28%
GOBP_MITOCHONDRIAL_ELECTRON_TRANSPORT_NADH_TO_UBIQUINONE	GOBP_MITOCHONDRIAL_ELECTRON_TRANSPORT_NADH_TO_UBIQUINONE		35	0.386255	1.30915	0.125	0.243769	1	1838	tags=63%, list=31%, signal=90%
GOBP_CELLULAR_RESPONSE_TO_CARBOHYDRATE_STIMULUS	GOBP_CELLULAR_RESPONSE_TO_CARBOHYDRATE_STIMULUS		48	0.356911	1.309	0.11002	0.24366	1	803	tags=25%, list=13%, signal=29%
GOBP_BEHAVIOR	GOBP_BEHAVIOR		163	0.293246	1.30885	0.0553633	0.243585	1	643	tags=18%, list=11%, signal=19%
GOCC_LUMENAL_SIDE_OF_ENDOPLASMIC_RETICULUM_MEMBRANE	GOCC_LUMENAL_SIDE_OF_ENDOPLASMIC_RETICULUM_MEMBRANE		16	0.479942	1.30818	0.16141	0.244172	1	862	tags=38%, list=14%, signal=44%
GOBP_CELLULAR_RESPONSE_TO_PEPTIDE	GOBP_CELLULAR_RESPONSE_TO_PEPTIDE		160	0.29434	1.30802	0.0460993	0.244075	1	675	tags=17%, list=11%, signal=19%
GOMF_GROWTH_FACTOR_ACTIVITY	GOMF_GROWTH_FACTOR_ACTIVITY		16	0.465339	1.30794	0.165692	0.243868	1	1145	tags=56%, list=19%, signal=69%
GOCC_MEDIATOR_COMPLEX	GOCC_MEDIATOR_COMPLEX		16	0.479121	1.3079	0.121547	0.243623	1	2753	tags=81%, list=46%, signal=150%
GOBP_ORGANIC_HYDROXY_COMPOUND_METABOLIC_PROCESS	GOBP_ORGANIC_HYDROXY_COMPOUND_METABOLIC_PROCESS		174	0.292761	1.30767	0.0537262	0.24364	1	759	tags=25%, list=13%, signal=28%
GOBP_APPENDAGE_DEVELOPMENT	GOBP_APPENDAGE_DEVELOPMENT		34	0.394434	1.3072	0.131238	0.243963	1	714	tags=21%, list=12%, signal=23%
GOBP_HEART_VALVE_MORPHOGENESIS	GOBP_HEART_VALVE_MORPHOGENESIS		18	0.455313	1.30693	0.164794	0.24405	1	1145	tags=33%, list=19%, signal=41%
GOBP_REGULATION_OF_OSSIFICATION	GOBP_REGULATION_OF_OSSIFICATION		32	0.399891	1.30532	0.138672	0.245866	1	954	tags=34%, list=16%, signal=41%
GOBP_POSITIVE_REGULATION_OF_GLIOGENESIS	GOBP_POSITIVE_REGULATION_OF_GLIOGENESIS		20	0.444274	1.30336	0.126984	0.248164	1	1537	tags=50%, list=26%, signal=67%
GOBP_REGULATION_OF_DNA_TEMPLATED_DNA_REPLICATION	GOBP_REGULATION_OF_DNA_TEMPLATED_DNA_REPLICATION		28	0.408796	1.30327	0.132673	0.248008	1	2368	tags=68%, list=40%, signal=112%
GOBP_MYOTUBE_DIFFERENTIATION	GOBP_MYOTUBE_DIFFERENTIATION		33	0.394813	1.30285	0.131238	0.24826	1	749	tags=27%, list=13%, signal=31%
GOBP_REGULATION_OF_TRANSMEMBRANE_RECEPTOR_PROTEIN_SERINE_THREONINE_KINASE_SIGNALING_PATHWAY	GOBP_REGULATION_OF_TRANSMEMBRANE_RECEPTOR_PROTEIN_SERINE_THREONINE_KINASE_SIGNALING_PATHWAY		89	0.319618	1.30109	0.078712	0.25034	1	1145	tags=22%, list=19%, signal=27%
GOBP_BIOLOGICAL_PROCESS_INVOLVED_IN_SYMBIOTIC_INTERACTION	GOBP_BIOLOGICAL_PROCESS_INVOLVED_IN_SYMBIOTIC_INTERACTION		158	0.290155	1.30096	0.0537634	0.250198	1	935	tags=23%, list=16%, signal=26%
GOCC_CLATHRIN_COATED_VESICLE_MEMBRANE	GOCC_CLATHRIN_COATED_VESICLE_MEMBRANE		64	0.337314	1.30059	0.105455	0.250382	1	1178	tags=30%, list=20%, signal=37%
GOBP_REGULATION_OF_TRANSMEMBRANE_TRANSPORT	GOBP_REGULATION_OF_TRANSMEMBRANE_TRANSPORT		154	0.294082	1.30029	0.048913	0.250468	1	941	tags=25%, list=16%, signal=29%
GOBP_EPITHELIAL_CELL_APOPTOTIC_PROCESS	GOBP_EPITHELIAL_CELL_APOPTOTIC_PROCESS		49	0.362398	1.29999	0.110701	0.250571	1	657	tags=22%, list=11%, signal=25%
GOBP_REGULATION_OF_MEMBRANE_POTENTIAL	GOBP_REGULATION_OF_MEMBRANE_POTENTIAL		106	0.311771	1.29982	0.0671785	0.250477	1	745	tags=24%, list=12%, signal=26%
GOBP_NATURAL_KILLER_CELL_ACTIVATION	GOBP_NATURAL_KILLER_CELL_ACTIVATION		22	0.422667	1.29862	0.145221	0.251757	1	468	tags=18%, list=8%, signal=20%
GOBP_EPITHELIAL_TUBE_MORPHOGENESIS	GOBP_EPITHELIAL_TUBE_MORPHOGENESIS		101	0.315446	1.29768	0.0868762	0.252788	1	1145	tags=26%, list=19%, signal=31%
GOCC_VACUOLE	GOCC_VACUOLE		437	0.259732	1.29728	0.0217391	0.253053	1	1053	tags=23%, list=18%, signal=26%
GOBP_XENOBIOTIC_TRANSPORT	GOBP_XENOBIOTIC_TRANSPORT		16	0.466168	1.29696	0.164062	0.253194	1	267	tags=38%, list=4%, signal=39%
GOBP_ORGANIC_ACID_BIOSYNTHETIC_PROCESS	GOBP_ORGANIC_ACID_BIOSYNTHETIC_PROCESS		128	0.30157	1.29681	0.0632911	0.25308	1	647	tags=23%, list=11%, signal=26%
GOBP_CLEAVAGE_INVOLVED_IN_RRNA_PROCESSING	GOBP_CLEAVAGE_INVOLVED_IN_RRNA_PROCESSING		24	0.427434	1.29577	0.146388	0.254193	1	2937	tags=83%, list=49%, signal=163%
GOBP_INTRACELLULAR_GLUCOSE_HOMEOSTASIS	GOBP_INTRACELLULAR_GLUCOSE_HOMEOSTASIS		53	0.348518	1.29533	0.120983	0.25449	1	803	tags=25%, list=13%, signal=28%
GOBP_GLYCEROLIPID_BIOSYNTHETIC_PROCESS	GOBP_GLYCEROLIPID_BIOSYNTHETIC_PROCESS		100	0.313509	1.29439	0.0602837	0.25545	1	1158	tags=30%, list=19%, signal=37%
GOBP_REGULATION_OF_PHOSPHATIDYLINOSITOL_3_KINASE_SIGNALING	GOBP_REGULATION_OF_PHOSPHATIDYLINOSITOL_3_KINASE_SIGNALING		34	0.396097	1.29422	0.135849	0.25538	1	648	tags=26%, list=11%, signal=30%
GOMF_CELL_CELL_ADHESION_MEDIATOR_ACTIVITY	GOMF_CELL_CELL_ADHESION_MEDIATOR_ACTIVITY		26	0.41199	1.29385	0.144385	0.255678	1	1124	tags=35%, list=19%, signal=42%
GOBP_REGULATION_OF_MUSCLE_ADAPTATION	GOBP_REGULATION_OF_MUSCLE_ADAPTATION		29	0.40345	1.29328	0.145009	0.256142	1	604	tags=24%, list=10%, signal=27%
GOBP_PLASMA_MEMBRANE_ORGANIZATION	GOBP_PLASMA_MEMBRANE_ORGANIZATION		72	0.32967	1.29277	0.103825	0.256521	1	643	tags=22%, list=11%, signal=25%
GOBP_DEVELOPMENTAL_GROWTH_INVOLVED_IN_MORPHOGENESIS	GOBP_DEVELOPMENTAL_GROWTH_INVOLVED_IN_MORPHOGENESIS		81	0.323829	1.29276	0.100935	0.256225	1	629	tags=21%, list=11%, signal=23%
GOBP_NEURON_DEVELOPMENT	GOBP_NEURON_DEVELOPMENT		374	0.262475	1.29222	0.0217028	0.256646	1	663	tags=17%, list=11%, signal=18%
GOBP_TRICARBOXYLIC_ACID_CYCLE	GOBP_TRICARBOXYLIC_ACID_CYCLE		27	0.4046	1.29075	0.171904	0.258404	1	1808	tags=67%, list=30%, signal=95%
GOBP_RESPONSE_TO_ACID_CHEMICAL	GOBP_RESPONSE_TO_ACID_CHEMICAL		55	0.347768	1.29045	0.122124	0.258551	1	469	tags=15%, list=8%, signal=16%
GOBP_LIPID_MODIFICATION	GOBP_LIPID_MODIFICATION		81	0.323107	1.29026	0.0775047	0.258508	1	1195	tags=28%, list=20%, signal=35%
GOBP_POSITIVE_REGULATION_OF_INTERLEUKIN_1_PRODUCTION	GOBP_POSITIVE_REGULATION_OF_INTERLEUKIN_1_PRODUCTION		21	0.44075	1.29021	0.125245	0.258286	1	489	tags=24%, list=8%, signal=26%
GOBP_MITOCHONDRIAL_FISSION	GOBP_MITOCHONDRIAL_FISSION		24	0.428781	1.28934	0.153386	0.259165	1	1115	tags=38%, list=19%, signal=46%
GOBP_EPITHELIAL_TO_MESENCHYMAL_TRANSITION	GOBP_EPITHELIAL_TO_MESENCHYMAL_TRANSITION		61	0.339316	1.28929	0.103448	0.258943	1	484	tags=15%, list=8%, signal=16%
GOBP_INTRINSIC_APOPTOTIC_SIGNALING_PATHWAY	GOBP_INTRINSIC_APOPTOTIC_SIGNALING_PATHWAY		136	0.291672	1.28923	0.0769231	0.258717	1	955	tags=22%, list=16%, signal=26%
GOBP_RETINA_DEVELOPMENT_IN_CAMERA_TYPE_EYE	GOBP_RETINA_DEVELOPMENT_IN_CAMERA_TYPE_EYE		35	0.383742	1.28863	0.146067	0.259259	1	1337	tags=31%, list=22%, signal=40%
GOBP_REGULATION_OF_MITOCHONDRIAL_TRANSLATION	GOBP_REGULATION_OF_MITOCHONDRIAL_TRANSLATION		16	0.465212	1.28833	0.160417	0.259351	1	2620	tags=75%, list=44%, signal=133%
GOBP_RESPONSE_TO_FATTY_ACID	GOBP_RESPONSE_TO_FATTY_ACID		21	0.42778	1.28738	0.134146	0.260367	1	232	tags=19%, list=4%, signal=20%
GOBP_POSITIVE_REGULATION_OF_PATTERN_RECOGNITION_RECEPTOR_SIGNALING_PATHWAY	GOBP_POSITIVE_REGULATION_OF_PATTERN_RECOGNITION_RECEPTOR_SIGNALING_PATHWAY		15	0.475443	1.28698	0.181624	0.260599	1	304	tags=13%, list=5%, signal=14%
GOCC_PERICENTRIC_HETEROCHROMATIN	GOCC_PERICENTRIC_HETEROCHROMATIN		15	0.466637	1.28678	0.154309	0.260534	1	1436	tags=53%, list=24%, signal=70%
GOBP_ANTEROGRADE_AXONAL_TRANSPORT	GOBP_ANTEROGRADE_AXONAL_TRANSPORT		30	0.399927	1.28675	0.130518	0.260252	1	199	tags=13%, list=3%, signal=14%
GOBP_NEGATIVE_REGULATION_OF_LOCOMOTION	GOBP_NEGATIVE_REGULATION_OF_LOCOMOTION		122	0.300623	1.28609	0.0702988	0.26088	1	946	tags=27%, list=16%, signal=31%
GOBP_MORPHOGENESIS_OF_A_POLARIZED_EPITHELIUM	GOBP_MORPHOGENESIS_OF_A_POLARIZED_EPITHELIUM		38	0.379569	1.28576	0.132855	0.261031	1	1761	tags=47%, list=29%, signal=67%
GOBP_EPIDERMIS_DEVELOPMENT	GOBP_EPIDERMIS_DEVELOPMENT		97	0.312595	1.28408	0.109712	0.263168	1	1023	tags=30%, list=17%, signal=35%
GOMF_CYTOKINE_BINDING	GOMF_CYTOKINE_BINDING		32	0.384682	1.28315	0.131846	0.26414	1	1420	tags=41%, list=24%, signal=53%
GOBP_CARDIAC_CHAMBER_MORPHOGENESIS	GOBP_CARDIAC_CHAMBER_MORPHOGENESIS		37	0.379999	1.28275	0.125468	0.264394	1	843	tags=30%, list=14%, signal=34%
GOCC_EXTRINSIC_COMPONENT_OF_MEMBRANE	GOCC_EXTRINSIC_COMPONENT_OF_MEMBRANE		117	0.302155	1.28256	0.0697674	0.264335	1	1183	tags=26%, list=20%, signal=32%
GOBP_MONOCARBOXYLIC_ACID_BIOSYNTHETIC_PROCESS	GOBP_MONOCARBOXYLIC_ACID_BIOSYNTHETIC_PROCESS		77	0.322423	1.2818	0.108893	0.265098	1	530	tags=21%, list=9%, signal=23%
GOBP_HETEROTYPIC_CELL_CELL_ADHESION	GOBP_HETEROTYPIC_CELL_CELL_ADHESION		24	0.412094	1.28146	0.160677	0.265223	1	843	tags=29%, list=14%, signal=34%
GOBP_INTERMEDIATE_FILAMENT_BASED_PROCESS	GOBP_INTERMEDIATE_FILAMENT_BASED_PROCESS		19	0.43903	1.28092	0.163599	0.265741	1	843	tags=42%, list=14%, signal=49%
GOBP_APOPTOTIC_SIGNALING_PATHWAY	GOBP_APOPTOTIC_SIGNALING_PATHWAY		258	0.269511	1.27975	0.0360825	0.267122	1	1198	tags=27%, list=20%, signal=32%
GOCC_CELL_PROJECTION_MEMBRANE	GOCC_CELL_PROJECTION_MEMBRANE		122	0.300929	1.27909	0.0848056	0.26779	1	917	tags=21%, list=15%, signal=25%
GOBP_REGULATION_OF_GLIAL_CELL_DIFFERENTIATION	GOBP_REGULATION_OF_GLIAL_CELL_DIFFERENTIATION		21	0.424544	1.27865	0.165644	0.268088	1	848	tags=29%, list=14%, signal=33%
GOMF_ATPASE_COUPLED_TRANSMEMBRANE_TRANSPORTER_ACTIVITY	GOMF_ATPASE_COUPLED_TRANSMEMBRANE_TRANSPORTER_ACTIVITY		40	0.357929	1.27848	0.124542	0.268031	1	1169	tags=35%, list=20%, signal=43%
GOBP_MICROVILLUS_ASSEMBLY	GOBP_MICROVILLUS_ASSEMBLY		15	0.469882	1.2779	0.132948	0.268584	1	639	tags=33%, list=11%, signal=37%
GOBP_SUBSTRATE_DEPENDENT_CELL_MIGRATION	GOBP_SUBSTRATE_DEPENDENT_CELL_MIGRATION		15	0.473958	1.27774	0.1875	0.268519	1	122	tags=13%, list=2%, signal=14%
GOCC_ACTOMYOSIN	GOCC_ACTOMYOSIN		49	0.349488	1.27773	0.146199	0.268217	1	494	tags=16%, list=8%, signal=18%
GOBP_TRANSMEMBRANE_RECEPTOR_PROTEIN_SERINE_THREONINE_KINASE_SIGNALING_PATHWAY	GOBP_TRANSMEMBRANE_RECEPTOR_PROTEIN_SERINE_THREONINE_KINASE_SIGNALING_PATHWAY		130	0.298852	1.2772	0.0860421	0.268611	1	655	tags=15%, list=11%, signal=16%
GOBP_REGULATION_OF_MUSCLE_HYPERTROPHY	GOBP_REGULATION_OF_MUSCLE_HYPERTROPHY		24	0.417192	1.27705	0.170683	0.268531	1	501	tags=21%, list=8%, signal=23%
GOBP_PROTEIN_LOCALIZATION_TO_ENDOPLASMIC_RETICULUM	GOBP_PROTEIN_LOCALIZATION_TO_ENDOPLASMIC_RETICULUM		47	0.356955	1.27681	0.136622	0.268599	1	1157	tags=36%, list=19%, signal=44%
GOBP_FIBROBLAST_GROWTH_FACTOR_RECEPTOR_SIGNALING_PATHWAY	GOBP_FIBROBLAST_GROWTH_FACTOR_RECEPTOR_SIGNALING_PATHWAY		24	0.415374	1.27625	0.1587	0.269122	1	1131	tags=38%, list=19%, signal=46%
GOBP_BRANCHED_CHAIN_AMINO_ACID_CATABOLIC_PROCESS	GOBP_BRANCHED_CHAIN_AMINO_ACID_CATABOLIC_PROCESS		19	0.444964	1.27562	0.164534	0.269702	1	2177	tags=53%, list=36%, signal=83%
GOBP_ENERGY_DERIVATION_BY_OXIDATION_OF_ORGANIC_COMPOUNDS	GOBP_ENERGY_DERIVATION_BY_OXIDATION_OF_ORGANIC_COMPOUNDS		177	0.284946	1.27558	0.0663176	0.269465	1	1808	tags=46%, list=30%, signal=64%
GOBP_CELL_CELL_RECOGNITION	GOBP_CELL_CELL_RECOGNITION		18	0.44355	1.27555	0.174242	0.269209	1	813	tags=22%, list=14%, signal=26%
GOBP_GENERATION_OF_NEURONS	GOBP_GENERATION_OF_NEURONS		459	0.254752	1.27525	0.0236088	0.269376	1	663	tags=16%, list=11%, signal=17%
GOBP_MAINTENANCE_OF_LOCATION_IN_CELL	GOBP_MAINTENANCE_OF_LOCATION_IN_CELL		95	0.307053	1.27386	0.0741411	0.271035	1	774	tags=22%, list=13%, signal=25%
GOBP_RESPONSE_TO_MECHANICAL_STIMULUS	GOBP_RESPONSE_TO_MECHANICAL_STIMULUS		79	0.321806	1.27355	0.0983302	0.271147	1	396	tags=19%, list=7%, signal=20%
GOBP_SUPRAMOLECULAR_FIBER_ORGANIZATION	GOBP_SUPRAMOLECULAR_FIBER_ORGANIZATION		346	0.262648	1.27337	0.0220339	0.271117	1	523	tags=14%, list=9%, signal=14%
GOMF_MOLECULAR_ADAPTOR_ACTIVITY	GOMF_MOLECULAR_ADAPTOR_ACTIVITY		245	0.271581	1.27278	0.0302013	0.271668	1	774	tags=16%, list=13%, signal=17%
GOCC_CLATHRIN_COATED_VESICLE	GOCC_CLATHRIN_COATED_VESICLE		110	0.300945	1.27276	0.0961888	0.271378	1	1071	tags=27%, list=18%, signal=33%
GOBP_LACTATION	GOBP_LACTATION		16	0.452733	1.27259	0.180633	0.271319	1	149	tags=13%, list=2%, signal=13%
GOBP_POSITIVE_REGULATION_OF_CELL_PROJECTION_ORGANIZATION	GOBP_POSITIVE_REGULATION_OF_CELL_PROJECTION_ORGANIZATION		148	0.290795	1.27169	0.059727	0.272354	1	753	tags=20%, list=13%, signal=23%
GOBP_FIBROBLAST_MIGRATION	GOBP_FIBROBLAST_MIGRATION		36	0.378224	1.27161	0.142578	0.272166	1	1148	tags=44%, list=19%, signal=55%
GOBP_EXPORT_FROM_CELL	GOBP_EXPORT_FROM_CELL		282	0.265008	1.2706	0.0327586	0.273303	1	944	tags=24%, list=16%, signal=28%
GOBP_ENDOCYTOSIS	GOBP_ENDOCYTOSIS		269	0.267589	1.26996	0.0364238	0.273997	1	687	tags=16%, list=11%, signal=17%
GOBP_REGULATION_OF_LIPID_CATABOLIC_PROCESS	GOBP_REGULATION_OF_LIPID_CATABOLIC_PROCESS		22	0.418928	1.26942	0.166994	0.274433	1	232	tags=9%, list=4%, signal=9%
GOBP_LYMPHOCYTE_COSTIMULATION	GOBP_LYMPHOCYTE_COSTIMULATION		16	0.453946	1.26938	0.193227	0.274172	1	130	tags=19%, list=2%, signal=19%
GOBP_ANIMAL_ORGAN_REGENERATION	GOBP_ANIMAL_ORGAN_REGENERATION		26	0.405182	1.26882	0.164729	0.27471	1	608	tags=23%, list=10%, signal=26%
GOBP_BIOLOGICAL_PROCESS_INVOLVED_IN_INTERACTION_WITH_HOST	GOBP_BIOLOGICAL_PROCESS_INVOLVED_IN_INTERACTION_WITH_HOST		110	0.297822	1.26831	0.0903846	0.275143	1	1405	tags=34%, list=24%, signal=43%
GOBP_CAMERA_TYPE_EYE_MORPHOGENESIS	GOBP_CAMERA_TYPE_EYE_MORPHOGENESIS		35	0.377392	1.26768	0.157692	0.275771	1	1337	tags=37%, list=22%, signal=48%
GOBP_ORGANIC_ACID_METABOLIC_PROCESS	GOBP_ORGANIC_ACID_METABOLIC_PROCESS		424	0.253013	1.26767	0.0186125	0.275476	1	911	tags=23%, list=15%, signal=25%
GOCC_CELL_CELL_JUNCTION	GOCC_CELL_CELL_JUNCTION		212	0.27776	1.26719	0.0498155	0.275815	1	848	tags=21%, list=14%, signal=24%
GOBP_REGULATION_OF_AXONOGENESIS	GOBP_REGULATION_OF_AXONOGENESIS		50	0.353218	1.26711	0.131332	0.275612	1	354	tags=18%, list=6%, signal=19%
GOBP_NEURAL_PRECURSOR_CELL_PROLIFERATION	GOBP_NEURAL_PRECURSOR_CELL_PROLIFERATION		46	0.348123	1.26688	0.131179	0.275617	1	1177	tags=30%, list=20%, signal=38%
GOMF_ORGANOPHOSPHATE_ESTER_TRANSMEMBRANE_TRANSPORTER_ACTIVITY	GOMF_ORGANOPHOSPHATE_ESTER_TRANSMEMBRANE_TRANSPORTER_ACTIVITY		17	0.451367	1.26678	0.17803	0.275432	1	1008	tags=53%, list=17%, signal=63%
GOCC_VACUOLAR_MEMBRANE	GOCC_VACUOLAR_MEMBRANE		257	0.267247	1.26584	0.034965	0.276477	1	1096	tags=25%, list=18%, signal=29%
GOBP_POSITIVE_REGULATION_OF_ENDOTHELIAL_CELL_MIGRATION	GOBP_POSITIVE_REGULATION_OF_ENDOTHELIAL_CELL_MIGRATION		45	0.358667	1.26558	0.126706	0.276553	1	1145	tags=36%, list=19%, signal=44%
GOBP_PLATELET_ACTIVATION	GOBP_PLATELET_ACTIVATION		47	0.360035	1.26451	0.141544	0.277783	1	639	tags=21%, list=11%, signal=24%
GOBP_SMALL_MOLECULE_BIOSYNTHETIC_PROCESS	GOBP_SMALL_MOLECULE_BIOSYNTHETIC_PROCESS		227	0.271008	1.26442	0.0656304	0.27762	1	647	tags=22%, list=11%, signal=24%
GOCC_ACTIN_FILAMENT_BUNDLE	GOCC_ACTIN_FILAMENT_BUNDLE		48	0.349567	1.26394	0.133333	0.278041	1	494	tags=17%, list=8%, signal=18%
GOBP_EPITHELIAL_TUBE_FORMATION	GOBP_EPITHELIAL_TUBE_FORMATION		45	0.35634	1.26379	0.155556	0.27796	1	1145	tags=33%, list=19%, signal=41%
GOBP_HEAD_DEVELOPMENT	GOBP_HEAD_DEVELOPMENT		269	0.265627	1.26257	0.0411664	0.279395	1	840	tags=19%, list=14%, signal=21%
GOBP_PHAGOCYTOSIS_ENGULFMENT	GOBP_PHAGOCYTOSIS_ENGULFMENT		19	0.4403	1.26222	0.19258	0.2796	1	486	tags=16%, list=8%, signal=17%
GOBP_TERPENOID_METABOLIC_PROCESS	GOBP_TERPENOID_METABOLIC_PROCESS		30	0.378643	1.2617	0.151456	0.28006	1	730	tags=27%, list=12%, signal=30%
GOBP_CELL_CELL_JUNCTION_ASSEMBLY	GOBP_CELL_CELL_JUNCTION_ASSEMBLY		56	0.339775	1.25876	0.143382	0.284212	1	1267	tags=30%, list=21%, signal=38%
GOBP_CYTOCHROME_COMPLEX_ASSEMBLY	GOBP_CYTOCHROME_COMPLEX_ASSEMBLY		21	0.421857	1.25786	0.187739	0.285213	1	1614	tags=48%, list=27%, signal=65%
GOBP_CERAMIDE_METABOLIC_PROCESS	GOBP_CERAMIDE_METABOLIC_PROCESS		35	0.376107	1.25782	0.170341	0.284941	1	1128	tags=40%, list=19%, signal=49%
GOBP_CELL_PART_MORPHOGENESIS	GOBP_CELL_PART_MORPHOGENESIS		235	0.268924	1.25606	0.0580762	0.287246	1	648	tags=17%, list=11%, signal=18%
GOBP_T_CELL_PROLIFERATION	GOBP_T_CELL_PROLIFERATION		62	0.332195	1.25478	0.12	0.288899	1	906	tags=29%, list=15%, signal=34%
GOBP_NEGATIVE_REGULATION_OF_CELL_ADHESION	GOBP_NEGATIVE_REGULATION_OF_CELL_ADHESION		97	0.304214	1.25468	0.0910714	0.288715	1	457	tags=18%, list=8%, signal=19%
GOCC_SUPRAMOLECULAR_POLYMER	GOCC_SUPRAMOLECULAR_POLYMER		364	0.256371	1.25345	0.0333919	0.290248	1	520	tags=13%, list=9%, signal=13%
GOBP_EMBRYONIC_HEART_TUBE_DEVELOPMENT	GOBP_EMBRYONIC_HEART_TUBE_DEVELOPMENT		20	0.426122	1.25325	0.183971	0.290219	1	636	tags=20%, list=11%, signal=22%
GOBP_MAMMARY_GLAND_DEVELOPMENT	GOBP_MAMMARY_GLAND_DEVELOPMENT		44	0.354047	1.25305	0.145873	0.290225	1	439	tags=14%, list=7%, signal=15%
GOBP_REGULATION_OF_CELLULAR_RESPONSE_TO_TRANSFORMING_GROWTH_FACTOR_BETA_STIMULUS	GOBP_REGULATION_OF_CELLULAR_RESPONSE_TO_TRANSFORMING_GROWTH_FACTOR_BETA_STIMULUS		65	0.330694	1.25292	0.123499	0.290124	1	617	tags=15%, list=10%, signal=17%
GOBP_KIDNEY_EPITHELIUM_DEVELOPMENT	GOBP_KIDNEY_EPITHELIUM_DEVELOPMENT		34	0.372832	1.2527	0.15245	0.290144	1	1131	tags=26%, list=19%, signal=32%
GOBP_SECRETION	GOBP_SECRETION		301	0.261889	1.25217	0.040747	0.290629	1	944	tags=23%, list=16%, signal=26%
GOBP_REGULATION_OF_SECRETION	GOBP_REGULATION_OF_SECRETION		189	0.276229	1.25166	0.0763889	0.291117	1	925	tags=25%, list=15%, signal=29%
GOBP_NEGATIVE_REGULATION_OF_LIPID_BIOSYNTHETIC_PROCESS	GOBP_NEGATIVE_REGULATION_OF_LIPID_BIOSYNTHETIC_PROCESS		18	0.440762	1.25073	0.197239	0.292194	1	647	tags=39%, list=11%, signal=43%
GOBP_SYNCYTIUM_FORMATION	GOBP_SYNCYTIUM_FORMATION		17	0.439643	1.2502	0.189349	0.2927	1	663	tags=35%, list=11%, signal=40%
GOBP_SKIN_EPIDERMIS_DEVELOPMENT	GOBP_SKIN_EPIDERMIS_DEVELOPMENT		32	0.38593	1.24915	0.177359	0.293973	1	1023	tags=31%, list=17%, signal=37%
GOBP_REGULATION_OF_REGULATED_SECRETORY_PATHWAY	GOBP_REGULATION_OF_REGULATED_SECRETORY_PATHWAY		42	0.34804	1.24877	0.13945	0.294217	1	1725	tags=43%, list=29%, signal=60%
GOBP_POSITIVE_REGULATION_OF_MAPK_CASCADE	GOBP_POSITIVE_REGULATION_OF_MAPK_CASCADE		129	0.294106	1.24871	0.109689	0.293981	1	662	tags=19%, list=11%, signal=20%
GOBP_CORTICAL_ACTIN_CYTOSKELETON_ORGANIZATION	GOBP_CORTICAL_ACTIN_CYTOSKELETON_ORGANIZATION		29	0.382154	1.24855	0.173585	0.293906	1	448	tags=14%, list=7%, signal=15%
GOMF_ORGANIC_ACID_BINDING	GOMF_ORGANIC_ACID_BINDING		53	0.338431	1.24686	0.128544	0.296153	1	674	tags=25%, list=11%, signal=27%
GOBP_REGULATION_OF_FIBROBLAST_PROLIFERATION	GOBP_REGULATION_OF_FIBROBLAST_PROLIFERATION		41	0.358607	1.24683	0.165187	0.295869	1	648	tags=22%, list=11%, signal=24%
GOBP_REGULATORY_NCRNA_3_END_PROCESSING	GOBP_REGULATORY_NCRNA_3_END_PROCESSING		16	0.449576	1.24655	0.214815	0.295984	1	2766	tags=81%, list=46%, signal=151%
GOBP_RECEPTOR_LOCALIZATION_TO_SYNAPSE	GOBP_RECEPTOR_LOCALIZATION_TO_SYNAPSE		23	0.408679	1.24536	0.172211	0.297564	1	1734	tags=52%, list=29%, signal=73%
GOBP_REGULATION_OF_CELL_PROJECTION_ORGANIZATION	GOBP_REGULATION_OF_CELL_PROJECTION_ORGANIZATION		264	0.262631	1.24519	0.0488215	0.297519	1	753	tags=18%, list=13%, signal=20%
GOBP_REGULATION_OF_PROGRAMMED_NECROTIC_CELL_DEATH	GOBP_REGULATION_OF_PROGRAMMED_NECROTIC_CELL_DEATH		16	0.449288	1.24508	0.202703	0.297341	1	504	tags=19%, list=8%, signal=20%
GOBP_REGULATION_OF_NEURONAL_SYNAPTIC_PLASTICITY	GOBP_REGULATION_OF_NEURONAL_SYNAPTIC_PLASTICITY		18	0.440005	1.24492	0.186916	0.297223	1	1734	tags=61%, list=29%, signal=86%
GOCC_PRERIBOSOME_LARGE_SUBUNIT_PRECURSOR	GOCC_PRERIBOSOME_LARGE_SUBUNIT_PRECURSOR		19	0.436125	1.24415	0.189139	0.298071	1	1721	tags=47%, list=29%, signal=66%
GOBP_POSITIVE_REGULATION_OF_RESPONSE_TO_ENDOPLASMIC_RETICULUM_STRESS	GOBP_POSITIVE_REGULATION_OF_RESPONSE_TO_ENDOPLASMIC_RETICULUM_STRESS		21	0.419509	1.24392	0.189922	0.2981	1	1212	tags=38%, list=20%, signal=48%
GOBP_POSITIVE_REGULATION_OF_HISTONE_METHYLATION	GOBP_POSITIVE_REGULATION_OF_HISTONE_METHYLATION		25	0.399093	1.24222	0.16501	0.300502	1	1692	tags=36%, list=28%, signal=50%
GOBP_POSITIVE_REGULATION_OF_TRANSPORT	GOBP_POSITIVE_REGULATION_OF_TRANSPORT		350	0.253827	1.24123	0.0436975	0.301717	1	941	tags=22%, list=16%, signal=25%
GOBP_ENDOTHELIAL_CELL_DEVELOPMENT	GOBP_ENDOTHELIAL_CELL_DEVELOPMENT		35	0.369578	1.24049	0.174812	0.302598	1	933	tags=31%, list=16%, signal=37%
GOBP_ADAPTIVE_THERMOGENESIS	GOBP_ADAPTIVE_THERMOGENESIS		55	0.331256	1.2403	0.141777	0.302572	1	1398	tags=29%, list=23%, signal=38%
GOMF_PROTEIN_KINASE_C_BINDING	GOMF_PROTEIN_KINASE_C_BINDING		24	0.392669	1.2402	0.190945	0.302407	1	843	tags=29%, list=14%, signal=34%
GOCC_LEADING_EDGE_MEMBRANE	GOCC_LEADING_EDGE_MEMBRANE		76	0.316947	1.23926	0.148218	0.303515	1	629	tags=14%, list=11%, signal=16%
GOBP_NEGATIVE_REGULATION_OF_OXIDATIVE_STRESS_INDUCED_CELL_DEATH	GOBP_NEGATIVE_REGULATION_OF_OXIDATIVE_STRESS_INDUCED_CELL_DEATH		24	0.400356	1.23897	0.177359	0.303653	1	587	tags=25%, list=10%, signal=28%
GOMF_CARBOXYLIC_ESTER_HYDROLASE_ACTIVITY	GOMF_CARBOXYLIC_ESTER_HYDROLASE_ACTIVITY		47	0.349588	1.2381	0.153119	0.304759	1	1277	tags=40%, list=21%, signal=51%
GOBP_SIGNAL_RELEASE	GOBP_SIGNAL_RELEASE		128	0.290034	1.23738	0.110912	0.305593	1	933	tags=25%, list=16%, signal=29%
GOBP_REGULATION_OF_POTASSIUM_ION_TRANSPORT	GOBP_REGULATION_OF_POTASSIUM_ION_TRANSPORT		25	0.39846	1.23736	0.185824	0.30529	1	772	tags=28%, list=13%, signal=32%
GOBP_CARBOHYDRATE_TRANSPORT	GOBP_CARBOHYDRATE_TRANSPORT		49	0.344921	1.23726	0.15942	0.305107	1	510	tags=20%, list=9%, signal=22%
GOMF_LIPASE_ACTIVITY	GOMF_LIPASE_ACTIVITY		36	0.36632	1.23706	0.173004	0.305096	1	1107	tags=39%, list=19%, signal=47%
GOBP_NEURON_RECOGNITION	GOBP_NEURON_RECOGNITION		17	0.446565	1.23667	0.193424	0.305392	1	489	tags=24%, list=8%, signal=26%
GOBP_REGULATION_OF_POTASSIUM_ION_TRANSMEMBRANE_TRANSPORTER_ACTIVITY	GOBP_REGULATION_OF_POTASSIUM_ION_TRANSMEMBRANE_TRANSPORTER_ACTIVITY		17	0.435236	1.23639	0.196078	0.305498	1	629	tags=24%, list=11%, signal=26%
GOCC_ACTIN_FILAMENT	GOCC_ACTIN_FILAMENT		55	0.335131	1.23638	0.154696	0.305192	1	303	tags=11%, list=5%, signal=11%
GOBP_POSITIVE_REGULATION_OF_CELL_MATRIX_ADHESION	GOBP_POSITIVE_REGULATION_OF_CELL_MATRIX_ADHESION		26	0.398431	1.23627	0.192308	0.305008	1	848	tags=23%, list=14%, signal=27%
GOBP_CARDIAC_MUSCLE_CELL_ACTION_POTENTIAL_INVOLVED_IN_CONTRACTION	GOBP_CARDIAC_MUSCLE_CELL_ACTION_POTENTIAL_INVOLVED_IN_CONTRACTION		19	0.42147	1.23596	0.189555	0.305222	1	1193	tags=47%, list=20%, signal=59%
GOBP_RENAL_TUBULE_DEVELOPMENT	GOBP_RENAL_TUBULE_DEVELOPMENT		18	0.427573	1.23577	0.209346	0.305179	1	1131	tags=33%, list=19%, signal=41%
GOCC_COATED_VESICLE_MEMBRANE	GOCC_COATED_VESICLE_MEMBRANE		116	0.290724	1.23565	0.116667	0.305049	1	1178	tags=26%, list=20%, signal=32%
GOBP_NEGATIVE_REGULATION_OF_NEURON_DIFFERENTIATION	GOBP_NEGATIVE_REGULATION_OF_NEURON_DIFFERENTIATION		16	0.450349	1.23462	0.226121	0.306405	1	629	tags=25%, list=11%, signal=28%
GOBP_NEGATIVE_REGULATION_OF_PEPTIDYL_TYROSINE_PHOSPHORYLATION	GOBP_NEGATIVE_REGULATION_OF_PEPTIDYL_TYROSINE_PHOSPHORYLATION		19	0.425128	1.2339	0.211215	0.307208	1	246	tags=16%, list=4%, signal=16%
GOBP_REGULATION_OF_LIPASE_ACTIVITY	GOBP_REGULATION_OF_LIPASE_ACTIVITY		24	0.401375	1.23288	0.190128	0.308538	1	1273	tags=50%, list=21%, signal=63%
GOBP_REGULATION_OF_VIRAL_INDUCED_CYTOPLASMIC_PATTERN_RECOGNITION_RECEPTOR_SIGNALING_PATHWAY	GOBP_REGULATION_OF_VIRAL_INDUCED_CYTOPLASMIC_PATTERN_RECOGNITION_RECEPTOR_SIGNALING_PATHWAY		20	0.427648	1.23282	0.208647	0.308316	1	531	tags=15%, list=9%, signal=16%
GOCC_PRESYNAPSE	GOCC_PRESYNAPSE		210	0.267334	1.23257	0.076225	0.308324	1	1455	tags=30%, list=24%, signal=39%
GOBP_INFLAMMATORY_RESPONSE	GOBP_INFLAMMATORY_RESPONSE		204	0.268705	1.2323	0.0746269	0.308426	1	702	tags=18%, list=12%, signal=20%
GOBP_REGULATION_OF_CELLULAR_RESPONSE_TO_INSULIN_STIMULUS	GOBP_REGULATION_OF_CELLULAR_RESPONSE_TO_INSULIN_STIMULUS		39	0.35507	1.23182	0.181818	0.308902	1	790	tags=23%, list=13%, signal=26%
GOBP_POSITIVE_REGULATION_OF_INTRACELLULAR_SIGNAL_TRANSDUCTION	GOBP_POSITIVE_REGULATION_OF_INTRACELLULAR_SIGNAL_TRANSDUCTION		330	0.253564	1.23167	0.0481728	0.308811	1	704	tags=17%, list=12%, signal=18%
GOBP_ACUTE_INFLAMMATORY_RESPONSE	GOBP_ACUTE_INFLAMMATORY_RESPONSE		23	0.406328	1.23108	0.196629	0.30937	1	504	tags=30%, list=8%, signal=33%
GOBP_TISSUE_REGENERATION	GOBP_TISSUE_REGENERATION		17	0.432604	1.23097	0.198874	0.309229	1	897	tags=29%, list=15%, signal=35%
GOBP_ENDOMEMBRANE_SYSTEM_ORGANIZATION	GOBP_ENDOMEMBRANE_SYSTEM_ORGANIZATION		320	0.255042	1.23033	0.0509338	0.309923	1	1401	tags=31%, list=23%, signal=38%
GOBP_RESPONSE_TO_CORTICOSTEROID	GOBP_RESPONSE_TO_CORTICOSTEROID		47	0.342579	1.23031	0.160142	0.309629	1	897	tags=30%, list=15%, signal=35%
GOBP_AMIDE_TRANSPORT	GOBP_AMIDE_TRANSPORT		106	0.292493	1.22851	0.129562	0.31219	1	1329	tags=40%, list=22%, signal=50%
GOBP_CYTOKINE_PRODUCTION_INVOLVED_IN_IMMUNE_RESPONSE	GOBP_CYTOKINE_PRODUCTION_INVOLVED_IN_IMMUNE_RESPONSE		39	0.355138	1.22804	0.190813	0.312604	1	862	tags=28%, list=14%, signal=33%
GOBP_REGULATION_OF_EPITHELIAL_CELL_APOPTOTIC_PROCESS	GOBP_REGULATION_OF_EPITHELIAL_CELL_APOPTOTIC_PROCESS		36	0.359897	1.22786	0.195167	0.312541	1	657	tags=22%, list=11%, signal=25%
GOBP_NEGATIVE_REGULATION_OF_FIBROBLAST_PROLIFERATION	GOBP_NEGATIVE_REGULATION_OF_FIBROBLAST_PROLIFERATION		16	0.447456	1.22745	0.231076	0.31288	1	648	tags=31%, list=11%, signal=35%
GOBP_LYMPHOCYTE_MIGRATION	GOBP_LYMPHOCYTE_MIGRATION		26	0.39492	1.22693	0.205714	0.313371	1	585	tags=23%, list=10%, signal=25%
GOBP_PROTEIN_LOCALIZATION_TO_LYSOSOME	GOBP_PROTEIN_LOCALIZATION_TO_LYSOSOME		30	0.377439	1.22636	0.198874	0.313991	1	644	tags=20%, list=11%, signal=22%
GOBP_REGULATION_OF_MITOCHONDRIAL_GENE_EXPRESSION	GOBP_REGULATION_OF_MITOCHONDRIAL_GENE_EXPRESSION		17	0.432375	1.22573	0.246679	0.314681	1	2620	tags=71%, list=44%, signal=125%
GOBP_REGULATION_OF_LYMPHOCYTE_MEDIATED_IMMUNITY	GOBP_REGULATION_OF_LYMPHOCYTE_MEDIATED_IMMUNITY		43	0.347884	1.22564	0.174757	0.314494	1	1400	tags=42%, list=23%, signal=54%
GOBP_FIBROBLAST_PROLIFERATION	GOBP_FIBROBLAST_PROLIFERATION		48	0.335832	1.22482	0.175824	0.315433	1	648	tags=21%, list=11%, signal=23%
GOBP_REGULATION_OF_NOTCH_SIGNALING_PATHWAY	GOBP_REGULATION_OF_NOTCH_SIGNALING_PATHWAY		32	0.367266	1.22409	0.200385	0.316264	1	359	tags=19%, list=6%, signal=20%
GOBP_REGULATION_OF_COLLAGEN_METABOLIC_PROCESS	GOBP_REGULATION_OF_COLLAGEN_METABOLIC_PROCESS		15	0.453774	1.2233	0.214559	0.317165	1	1273	tags=53%, list=21%, signal=68%
GOBP_ATP_BIOSYNTHETIC_PROCESS	GOBP_ATP_BIOSYNTHETIC_PROCESS		53	0.329573	1.22257	0.148218	0.317997	1	1838	tags=53%, list=31%, signal=76%
GOBP_NEGATIVE_REGULATION_OF_CELL_DIFFERENTIATION	GOBP_NEGATIVE_REGULATION_OF_CELL_DIFFERENTIATION		155	0.273897	1.22025	0.0851064	0.321315	1	897	tags=19%, list=15%, signal=22%
GOBP_REGULATION_OF_RELEASE_OF_SEQUESTERED_CALCIUM_ION_INTO_CYTOSOL	GOBP_REGULATION_OF_RELEASE_OF_SEQUESTERED_CALCIUM_ION_INTO_CYTOSOL		24	0.398387	1.22023	0.207692	0.321014	1	735	tags=33%, list=12%, signal=38%
GOBP_BODY_FLUID_SECRETION	GOBP_BODY_FLUID_SECRETION		23	0.400585	1.22006	0.20404	0.320925	1	149	tags=9%, list=2%, signal=9%
GOBP_CENTRAL_NERVOUS_SYSTEM_DEVELOPMENT	GOBP_CENTRAL_NERVOUS_SYSTEM_DEVELOPMENT		340	0.250559	1.21766	0.0592105	0.324552	1	848	tags=19%, list=14%, signal=20%
GOCC_AZUROPHIL_GRANULE_MEMBRANE	GOCC_AZUROPHIL_GRANULE_MEMBRANE		37	0.359589	1.21763	0.193182	0.324261	1	2215	tags=65%, list=37%, signal=102%
GOBP_ANTIGEN_PROCESSING_AND_PRESENTATION	GOBP_ANTIGEN_PROCESSING_AND_PRESENTATION		52	0.331485	1.21756	0.157282	0.324048	1	1350	tags=35%, list=23%, signal=44%
GOBP_PHOSPHOLIPID_METABOLIC_PROCESS	GOBP_PHOSPHOLIPID_METABOLIC_PROCESS		147	0.278809	1.21696	0.11324	0.324675	1	1567	tags=37%, list=26%, signal=49%
GOMF_TETRAPYRROLE_BINDING	GOMF_TETRAPYRROLE_BINDING		33	0.367926	1.21682	0.211849	0.32457	1	732	tags=30%, list=12%, signal=34%
GOBP_GOLGI_VESICLE_TRANSPORT	GOBP_GOLGI_VESICLE_TRANSPORT		214	0.26274	1.21657	0.092559	0.324642	1	1631	tags=34%, list=27%, signal=45%
GOBP_REGULATION_OF_CELL_GROWTH	GOBP_REGULATION_OF_CELL_GROWTH		145	0.277009	1.21639	0.110345	0.324597	1	483	tags=14%, list=8%, signal=15%
GOBP_ACTIN_FILAMENT_BASED_MOVEMENT	GOBP_ACTIN_FILAMENT_BASED_MOVEMENT		56	0.332878	1.21613	0.167925	0.32467	1	1193	tags=30%, list=20%, signal=38%
GOBP_DEVELOPMENTAL_CELL_GROWTH	GOBP_DEVELOPMENTAL_CELL_GROWTH		80	0.303661	1.21586	0.166071	0.324798	1	629	tags=21%, list=11%, signal=23%
GOBP_NEGATIVE_REGULATION_OF_TRANSPORT	GOBP_NEGATIVE_REGULATION_OF_TRANSPORT		149	0.273861	1.21554	0.116725	0.324998	1	925	tags=23%, list=15%, signal=26%
GOBP_REGULATION_OF_SMALL_MOLECULE_METABOLIC_PROCESS	GOBP_REGULATION_OF_SMALL_MOLECULE_METABOLIC_PROCESS		112	0.289483	1.21451	0.136207	0.326338	1	790	tags=20%, list=13%, signal=22%
GOMF_GROWTH_FACTOR_RECEPTOR_BINDING	GOMF_GROWTH_FACTOR_RECEPTOR_BINDING		42	0.346689	1.21405	0.189687	0.326764	1	1131	tags=31%, list=19%, signal=38%
GOBP_NEGATIVE_REGULATION_OF_NERVOUS_SYSTEM_DEVELOPMENT	GOBP_NEGATIVE_REGULATION_OF_NERVOUS_SYSTEM_DEVELOPMENT		39	0.348934	1.21354	0.19145	0.327235	1	484	tags=18%, list=8%, signal=19%
GOBP_ACTIN_FILAMENT_BUNDLE_ORGANIZATION	GOBP_ACTIN_FILAMENT_BUNDLE_ORGANIZATION		85	0.297365	1.21193	0.166667	0.329615	1	679	tags=18%, list=11%, signal=20%
GOBP_TUBE_FORMATION	GOBP_TUBE_FORMATION		49	0.335187	1.21068	0.181298	0.331422	1	1145	tags=33%, list=19%, signal=40%
GOBP_NEGATIVE_REGULATION_OF_AXONOGENESIS	GOBP_NEGATIVE_REGULATION_OF_AXONOGENESIS		17	0.424831	1.21038	0.234165	0.331592	1	309	tags=24%, list=5%, signal=25%
GOBP_REGULATION_OF_RESPONSE_TO_EXTERNAL_STIMULUS	GOBP_REGULATION_OF_RESPONSE_TO_EXTERNAL_STIMULUS		349	0.2483	1.21015	0.0735043	0.331617	1	531	tags=13%, list=9%, signal=14%
GOBP_REGULATION_OF_RUFFLE_ASSEMBLY	GOBP_REGULATION_OF_RUFFLE_ASSEMBLY		15	0.434702	1.21009	0.246521	0.331404	1	753	tags=27%, list=13%, signal=30%
GOBP_CEREBELLAR_CORTEX_DEVELOPMENT	GOBP_CEREBELLAR_CORTEX_DEVELOPMENT		17	0.432262	1.20928	0.22243	0.332423	1	617	tags=29%, list=10%, signal=33%
GOBP_RRNA_MODIFICATION	GOBP_RRNA_MODIFICATION		21	0.403396	1.20769	0.21611	0.334805	1	2001	tags=57%, list=33%, signal=86%
GOBP_MYELOID_LEUKOCYTE_CYTOKINE_PRODUCTION	GOBP_MYELOID_LEUKOCYTE_CYTOKINE_PRODUCTION		23	0.393895	1.20629	0.248566	0.33672	1	862	tags=30%, list=14%, signal=35%
GOBP_POSITIVE_REGULATION_OF_PROTEIN_LOCALIZATION	GOBP_POSITIVE_REGULATION_OF_PROTEIN_LOCALIZATION		229	0.256182	1.2054	0.111111	0.337821	1	912	tags=21%, list=15%, signal=23%
GOBP_REGULATION_OF_ADAPTIVE_IMMUNE_RESPONSE	GOBP_REGULATION_OF_ADAPTIVE_IMMUNE_RESPONSE		50	0.330238	1.20463	0.171587	0.338836	1	1400	tags=36%, list=23%, signal=47%
GOBP_STRIATED_MUSCLE_TISSUE_DEVELOPMENT	GOBP_STRIATED_MUSCLE_TISSUE_DEVELOPMENT		73	0.308725	1.20457	0.172285	0.338619	1	501	tags=16%, list=8%, signal=18%
GOCC_MITOCHONDRIA_ASSOCIATED_ENDOPLASMIC_RETICULUM_MEMBRANE	GOCC_MITOCHONDRIA_ASSOCIATED_ENDOPLASMIC_RETICULUM_MEMBRANE		18	0.413971	1.20432	0.210526	0.338686	1	588	tags=28%, list=10%, signal=31%
GOBP_REGULATION_OF_CELLULAR_LOCALIZATION	GOBP_REGULATION_OF_CELLULAR_LOCALIZATION		447	0.239946	1.20318	0.0585443	0.340294	1	1241	tags=24%, list=21%, signal=28%
GOMF_ACYLTRANSFERASE_ACTIVITY	GOMF_ACYLTRANSFERASE_ACTIVITY		102	0.287531	1.20294	0.153025	0.340359	1	1683	tags=44%, list=28%, signal=60%
GOBP_RESPONSE_TO_HORMONE	GOBP_RESPONSE_TO_HORMONE		330	0.245854	1.20191	0.0670103	0.341707	1	705	tags=16%, list=12%, signal=17%
GOBP_SPROUTING_ANGIOGENESIS	GOBP_SPROUTING_ANGIOGENESIS		41	0.351243	1.20185	0.198473	0.341444	1	1299	tags=41%, list=22%, signal=53%
GOBP_RESPONSE_TO_ABIOTIC_STIMULUS	GOBP_RESPONSE_TO_ABIOTIC_STIMULUS		409	0.242688	1.20149	0.0688525	0.341676	1	670	tags=16%, list=11%, signal=17%
GOBP_SNRNA_PROCESSING	GOBP_SNRNA_PROCESSING		19	0.416419	1.20144	0.240557	0.341425	1	2807	tags=74%, list=47%, signal=138%
GOBP_CELL_GROWTH	GOBP_CELL_GROWTH		179	0.264124	1.20119	0.118166	0.341539	1	582	tags=15%, list=10%, signal=16%
GOBP_AUTOPHAGOSOME_ORGANIZATION	GOBP_AUTOPHAGOSOME_ORGANIZATION		65	0.313572	1.20105	0.189338	0.34144	1	933	tags=28%, list=16%, signal=32%
GOMF_PHOSPHATIDYLINOSITOL_3_5_BISPHOSPHATE_BINDING	GOMF_PHOSPHATIDYLINOSITOL_3_5_BISPHOSPHATE_BINDING		18	0.422623	1.20077	0.238835	0.341574	1	100	tags=17%, list=2%, signal=17%
GOCC_ENDOSOME_LUMEN	GOCC_ENDOSOME_LUMEN		16	0.440685	1.20063	0.237094	0.341489	1	1349	tags=44%, list=23%, signal=56%
GOBP_NUCLEOTIDE_TRANSPORT	GOBP_NUCLEOTIDE_TRANSPORT		19	0.414633	1.20056	0.228733	0.34128	1	1599	tags=63%, list=27%, signal=86%
GOMF_ATP_DEPENDENT_PROTEIN_FOLDING_CHAPERONE	GOMF_ATP_DEPENDENT_PROTEIN_FOLDING_CHAPERONE		28	0.374625	1.20011	0.234951	0.341696	1	1596	tags=39%, list=27%, signal=53%
GOMF_GUANYL_NUCLEOTIDE_BINDING	GOMF_GUANYL_NUCLEOTIDE_BINDING		187	0.264738	1.19872	0.123924	0.343662	1	1402	tags=37%, list=23%, signal=47%
GOBP_POSITIVE_REGULATION_OF_HISTONE_MODIFICATION	GOBP_POSITIVE_REGULATION_OF_HISTONE_MODIFICATION		46	0.331328	1.19871	0.214953	0.343337	1	1708	tags=35%, list=29%, signal=48%
GOBP_DIGESTIVE_SYSTEM_PROCESS	GOBP_DIGESTIVE_SYSTEM_PROCESS		23	0.39692	1.19784	0.235741	0.344464	1	679	tags=22%, list=11%, signal=24%
GOBP_NEGATIVE_REGULATION_OF_CANONICAL_WNT_SIGNALING_PATHWAY	GOBP_NEGATIVE_REGULATION_OF_CANONICAL_WNT_SIGNALING_PATHWAY		32	0.362047	1.19769	0.220114	0.344396	1	648	tags=19%, list=11%, signal=21%
GOBP_CELL_SUBSTRATE_JUNCTION_ORGANIZATION	GOBP_CELL_SUBSTRATE_JUNCTION_ORGANIZATION		66	0.312081	1.19738	0.153005	0.344601	1	351	tags=14%, list=6%, signal=14%
GOBP_POSITIVE_REGULATION_OF_PROTEIN_MODIFICATION_PROCESS	GOBP_POSITIVE_REGULATION_OF_PROTEIN_MODIFICATION_PROCESS		341	0.24797	1.19692	0.0812604	0.345025	1	677	tags=14%, list=11%, signal=15%
GOBP_SNRNA_3_END_PROCESSING	GOBP_SNRNA_3_END_PROCESSING		17	0.418214	1.19644	0.238384	0.345501	1	2807	tags=76%, list=47%, signal=144%
GOMF_AMYLOID_BETA_BINDING	GOMF_AMYLOID_BETA_BINDING		30	0.362222	1.19611	0.21328	0.345682	1	232	tags=13%, list=4%, signal=14%
GOMF_METALLOENDOPEPTIDASE_ACTIVITY	GOMF_METALLOENDOPEPTIDASE_ACTIVITY		32	0.36561	1.19525	0.19434	0.346754	1	482	tags=22%, list=8%, signal=24%
GOBP_FACULTATIVE_HETEROCHROMATIN_FORMATION	GOBP_FACULTATIVE_HETEROCHROMATIN_FORMATION		22	0.398953	1.19523	0.238384	0.346453	1	1484	tags=41%, list=25%, signal=54%
GOBP_PLATELET_DERIVED_GROWTH_FACTOR_RECEPTOR_SIGNALING_PATHWAY	GOBP_PLATELET_DERIVED_GROWTH_FACTOR_RECEPTOR_SIGNALING_PATHWAY		31	0.366414	1.19517	0.208171	0.3462	1	203	tags=16%, list=3%, signal=17%
GOBP_INSULIN_RECEPTOR_SIGNALING_PATHWAY	GOBP_INSULIN_RECEPTOR_SIGNALING_PATHWAY		67	0.315306	1.1951	0.177656	0.345964	1	55	tags=6%, list=1%, signal=6%
GOBP_NEGATIVE_REGULATION_OF_GROWTH	GOBP_NEGATIVE_REGULATION_OF_GROWTH		65	0.313209	1.19433	0.178253	0.346946	1	340	tags=12%, list=6%, signal=13%
GOBP_EPIBOLY	GOBP_EPIBOLY		23	0.393696	1.19391	0.213768	0.347345	1	1267	tags=30%, list=21%, signal=38%
GOBP_INTRACELLULAR_STEROL_TRANSPORT	GOBP_INTRACELLULAR_STEROL_TRANSPORT		17	0.429969	1.19269	0.236473	0.349141	1	409	tags=18%, list=7%, signal=19%
GOBP_MITOCHONDRION_ORGANIZATION	GOBP_MITOCHONDRION_ORGANIZATION		297	0.249141	1.19185	0.0921502	0.350251	1	1632	tags=37%, list=27%, signal=49%
GOBP_APPENDAGE_MORPHOGENESIS	GOBP_APPENDAGE_MORPHOGENESIS		29	0.362601	1.19121	0.205224	0.35106	1	714	tags=21%, list=12%, signal=23%
GOBP_NECROTIC_CELL_DEATH	GOBP_NECROTIC_CELL_DEATH		33	0.360564	1.19034	0.216418	0.352275	1	732	tags=21%, list=12%, signal=24%
GOBP_REGULATION_OF_STEROL_TRANSPORT	GOBP_REGULATION_OF_STEROL_TRANSPORT		16	0.439033	1.19014	0.244275	0.352319	1	267	tags=13%, list=4%, signal=13%
GOBP_STEM_CELL_DIFFERENTIATION	GOBP_STEM_CELL_DIFFERENTIATION		86	0.299625	1.19009	0.172414	0.352058	1	484	tags=12%, list=8%, signal=12%
GOBP_POSITIVE_REGULATION_OF_PROTEIN_CONTAINING_COMPLEX_ASSEMBLY	GOBP_POSITIVE_REGULATION_OF_PROTEIN_CONTAINING_COMPLEX_ASSEMBLY		89	0.293094	1.18927	0.194545	0.353143	1	252	tags=11%, list=4%, signal=12%
GOBP_CELLULAR_KETONE_METABOLIC_PROCESS	GOBP_CELLULAR_KETONE_METABOLIC_PROCESS		77	0.301138	1.18866	0.166966	0.353868	1	942	tags=25%, list=16%, signal=29%
GOBP_POSITIVE_REGULATION_OF_CELLULAR_COMPONENT_ORGANIZATION	GOBP_POSITIVE_REGULATION_OF_CELLULAR_COMPONENT_ORGANIZATION		463	0.236112	1.18818	0.0736498	0.354329	1	753	tags=15%, list=13%, signal=16%
GOBP_CELLULAR_RESPONSE_TO_INSULIN_STIMULUS	GOBP_CELLULAR_RESPONSE_TO_INSULIN_STIMULUS		100	0.286161	1.18737	0.173832	0.35539	1	670	tags=15%, list=11%, signal=17%
GOBP_POSITIVE_REGULATION_OF_STRESS_FIBER_ASSEMBLY	GOBP_POSITIVE_REGULATION_OF_STRESS_FIBER_ASSEMBLY		25	0.381404	1.18719	0.213415	0.35536	1	1288	tags=32%, list=22%, signal=41%
GOBP_CELL_ACTIVATION	GOBP_CELL_ACTIVATION		321	0.245761	1.18681	0.096828	0.355711	1	1128	tags=24%, list=19%, signal=28%
GOBP_POSITIVE_REGULATION_OF_ERK1_AND_ERK2_CASCADE	GOBP_POSITIVE_REGULATION_OF_ERK1_AND_ERK2_CASCADE		51	0.322189	1.18676	0.213628	0.355469	1	662	tags=24%, list=11%, signal=26%
GOBP_CELLULAR_RESPONSE_TO_OXYGEN_LEVELS	GOBP_CELLULAR_RESPONSE_TO_OXYGEN_LEVELS		66	0.312	1.18668	0.18609	0.355253	1	325	tags=14%, list=5%, signal=14%
GOBP_NEGATIVE_REGULATION_OF_APOPTOTIC_SIGNALING_PATHWAY	GOBP_NEGATIVE_REGULATION_OF_APOPTOTIC_SIGNALING_PATHWAY		104	0.285004	1.18625	0.178506	0.355609	1	1661	tags=38%, list=28%, signal=52%
GOBP_REGULATION_OF_PHOSPHORYLATION	GOBP_REGULATION_OF_PHOSPHORYLATION		423	0.238911	1.1862	0.0596774	0.355349	1	756	tags=16%, list=13%, signal=17%
GOBP_VASCULAR_ENDOTHELIAL_GROWTH_FACTOR_RECEPTOR_SIGNALING_PATHWAY	GOBP_VASCULAR_ENDOTHELIAL_GROWTH_FACTOR_RECEPTOR_SIGNALING_PATHWAY		23	0.40863	1.18584	0.239089	0.355621	1	796	tags=26%, list=13%, signal=30%
GOBP_LEUKOCYTE_CELL_CELL_ADHESION	GOBP_LEUKOCYTE_CELL_CELL_ADHESION		128	0.275065	1.18532	0.126143	0.356211	1	1124	tags=26%, list=19%, signal=31%
GOBP_POSITIVE_REGULATION_OF_MITOCHONDRION_ORGANIZATION	GOBP_POSITIVE_REGULATION_OF_MITOCHONDRION_ORGANIZATION		40	0.340524	1.18486	0.226667	0.356697	1	707	tags=28%, list=12%, signal=31%
GOCC_NEURON_PROJECTION_CYTOPLASM	GOCC_NEURON_PROJECTION_CYTOPLASM		54	0.320757	1.18373	0.198895	0.358353	1	417	tags=13%, list=7%, signal=14%
GOBP_MODIFICATION_OF_SYNAPTIC_STRUCTURE	GOBP_MODIFICATION_OF_SYNAPTIC_STRUCTURE		15	0.431296	1.18285	0.253906	0.359588	1	643	tags=27%, list=11%, signal=30%
GOBP_REGULATION_OF_CELL_JUNCTION_ASSEMBLY	GOBP_REGULATION_OF_CELL_JUNCTION_ASSEMBLY		78	0.305897	1.18215	0.201887	0.360408	1	489	tags=14%, list=8%, signal=15%
GOBP_REGULATION_OF_EXOCYTOSIS	GOBP_REGULATION_OF_EXOCYTOSIS		76	0.30085	1.18205	0.184448	0.360237	1	1042	tags=29%, list=17%, signal=35%
GOBP_NEGATIVE_REGULATION_OF_T_CELL_PROLIFERATION	GOBP_NEGATIVE_REGULATION_OF_T_CELL_PROLIFERATION		22	0.396985	1.18125	0.25	0.36125	1	895	tags=32%, list=15%, signal=37%
GOBP_REGULATION_OF_BMP_SIGNALING_PATHWAY	GOBP_REGULATION_OF_BMP_SIGNALING_PATHWAY		25	0.379328	1.18021	0.248544	0.362779	1	655	tags=24%, list=11%, signal=27%
GOBP_ESTABLISHMENT_OF_MITOCHONDRION_LOCALIZATION	GOBP_ESTABLISHMENT_OF_MITOCHONDRION_LOCALIZATION		17	0.418209	1.17937	0.24466	0.363896	1	1058	tags=35%, list=18%, signal=43%
GOCC_MOTILE_CILIUM	GOCC_MOTILE_CILIUM		43	0.33265	1.17838	0.195029	0.365295	1	917	tags=28%, list=15%, signal=33%
GOMF_LIGASE_ACTIVITY_FORMING_CARBON_OXYGEN_BONDS	GOMF_LIGASE_ACTIVITY_FORMING_CARBON_OXYGEN_BONDS		21	0.395765	1.17679	0.250903	0.367792	1	905	tags=29%, list=15%, signal=34%
GOBP_RESPONSE_TO_FUNGUS	GOBP_RESPONSE_TO_FUNGUS		19	0.41259	1.17532	0.256513	0.370078	1	426	tags=21%, list=7%, signal=23%
GOMF_PHOSPHATIDYLINOSITOL_3_PHOSPHATE_BINDING	GOMF_PHOSPHATIDYLINOSITOL_3_PHOSPHATE_BINDING		24	0.387301	1.17505	0.249527	0.370217	1	101	tags=13%, list=2%, signal=13%
GOBP_SENSORY_PERCEPTION	GOBP_SENSORY_PERCEPTION		99	0.284727	1.17485	0.162455	0.370183	1	644	tags=21%, list=11%, signal=23%
GOBP_UNSATURATED_FATTY_ACID_METABOLIC_PROCESS	GOBP_UNSATURATED_FATTY_ACID_METABOLIC_PROCESS		43	0.337831	1.17447	0.225403	0.370511	1	530	tags=28%, list=9%, signal=30%
GOBP_EMBRYONIC_ORGAN_DEVELOPMENT	GOBP_EMBRYONIC_ORGAN_DEVELOPMENT		110	0.276795	1.17386	0.176471	0.371263	1	636	tags=15%, list=11%, signal=16%
GOBP_PLATELET_AGGREGATION	GOBP_PLATELET_AGGREGATION		34	0.347226	1.17294	0.244604	0.372525	1	344	tags=12%, list=6%, signal=12%
GOBP_RESPONSE_TO_ESTROGEN	GOBP_RESPONSE_TO_ESTROGEN		24	0.377036	1.17206	0.242938	0.373702	1	493	tags=21%, list=8%, signal=23%
GOBP_REGULATION_OF_MITOCHONDRIAL_FISSION	GOBP_REGULATION_OF_MITOCHONDRIAL_FISSION		18	0.400804	1.17084	0.253788	0.375578	1	692	tags=28%, list=12%, signal=31%
GOBP_RENAL_SYSTEM_DEVELOPMENT	GOBP_RENAL_SYSTEM_DEVELOPMENT		89	0.289918	1.17048	0.182777	0.375931	1	977	tags=24%, list=16%, signal=28%
GOBP_GLYCEROPHOSPHOLIPID_METABOLIC_PROCESS	GOBP_GLYCEROPHOSPHOLIPID_METABOLIC_PROCESS		119	0.274233	1.17003	0.179262	0.376362	1	1567	tags=38%, list=26%, signal=50%
GOBP_PEPTIDYL_AMINO_ACID_MODIFICATION	GOBP_PEPTIDYL_AMINO_ACID_MODIFICATION		446	0.232798	1.16971	0.0777958	0.376601	1	746	tags=15%, list=12%, signal=16%
GOBP_THIOESTER_METABOLIC_PROCESS	GOBP_THIOESTER_METABOLIC_PROCESS		47	0.32827	1.16949	0.235294	0.376661	1	1648	tags=47%, list=28%, signal=64%
GOBP_SPINAL_CORD_DEVELOPMENT	GOBP_SPINAL_CORD_DEVELOPMENT		21	0.393337	1.16876	0.26257	0.3776	1	78	tags=10%, list=1%, signal=10%
GOBP_REGULATION_OF_ESTABLISHMENT_OF_PLANAR_POLARITY	GOBP_REGULATION_OF_ESTABLISHMENT_OF_PLANAR_POLARITY		22	0.385064	1.16873	0.264259	0.377297	1	1761	tags=50%, list=29%, signal=71%
GOBP_REGULATION_OF_PHOSPHORUS_METABOLIC_PROCESS	GOBP_REGULATION_OF_PHOSPHORUS_METABOLIC_PROCESS		482	0.230897	1.16815	0.0928339	0.377979	1	756	tags=16%, list=13%, signal=17%
GOBP_EXTRINSIC_APOPTOTIC_SIGNALING_PATHWAY	GOBP_EXTRINSIC_APOPTOTIC_SIGNALING_PATHWAY		94	0.288132	1.16763	0.184358	0.378613	1	707	tags=20%, list=12%, signal=23%
GOBP_OOGENESIS	GOBP_OOGENESIS		23	0.377809	1.16719	0.26422	0.379074	1	82	tags=9%, list=1%, signal=9%
GOBP_RESPONSE_TO_XENOBIOTIC_STIMULUS	GOBP_RESPONSE_TO_XENOBIOTIC_STIMULUS		142	0.267482	1.16698	0.166667	0.379087	1	824	tags=23%, list=14%, signal=26%
GOBP_RESPONSE_TO_SALT	GOBP_RESPONSE_TO_SALT		127	0.270643	1.16581	0.188612	0.380912	1	877	tags=22%, list=15%, signal=25%
GOBP_RENAL_SYSTEM_PROCESS	GOBP_RENAL_SYSTEM_PROCESS		34	0.348877	1.16536	0.241905	0.381379	1	668	tags=29%, list=11%, signal=33%
GOBP_BRANCHED_CHAIN_AMINO_ACID_METABOLIC_PROCESS	GOBP_BRANCHED_CHAIN_AMINO_ACID_METABOLIC_PROCESS		24	0.378054	1.16259	0.235294	0.385976	1	2177	tags=46%, list=36%, signal=72%
GOMF_PEPTIDE_ANTIGEN_BINDING	GOMF_PEPTIDE_ANTIGEN_BINDING		15	0.427918	1.1625	0.272908	0.385765	1	1329	tags=40%, list=22%, signal=51%
GOBP_RECEPTOR_SIGNALING_PATHWAY_VIA_STAT	GOBP_RECEPTOR_SIGNALING_PATHWAY_VIA_STAT		41	0.332555	1.16248	0.212806	0.385434	1	356	tags=12%, list=6%, signal=13%
GOBP_RESPONSE_TO_STEROID_HORMONE	GOBP_RESPONSE_TO_STEROID_HORMONE		119	0.27438	1.1624	0.192164	0.385219	1	667	tags=18%, list=11%, signal=19%
GOBP_REGULATION_OF_PRODUCTION_OF_MOLECULAR_MEDIATOR_OF_IMMUNE_RESPONSE	GOBP_REGULATION_OF_PRODUCTION_OF_MOLECULAR_MEDIATOR_OF_IMMUNE_RESPONSE		58	0.30663	1.1623	0.214015	0.385061	1	1145	tags=29%, list=19%, signal=36%
GOBP_MEMBRANE_ORGANIZATION	GOBP_MEMBRANE_ORGANIZATION		417	0.23346	1.15992	0.10306	0.388976	1	1196	tags=24%, list=20%, signal=28%
GOBP_NEGATIVE_REGULATION_OF_PROTEIN_SECRETION	GOBP_NEGATIVE_REGULATION_OF_PROTEIN_SECRETION		19	0.407236	1.15932	0.282398	0.389674	1	915	tags=37%, list=15%, signal=43%
GOCC_PLASMA_MEMBRANE_SIGNALING_RECEPTOR_COMPLEX	GOCC_PLASMA_MEMBRANE_SIGNALING_RECEPTOR_COMPLEX		45	0.330746	1.15921	0.231343	0.389512	1	1485	tags=38%, list=25%, signal=50%
GOMF_PEPTIDASE_ACTIVATOR_ACTIVITY	GOMF_PEPTIDASE_ACTIVATOR_ACTIVITY		22	0.382845	1.15901	0.26145	0.389542	1	657	tags=18%, list=11%, signal=20%
GOBP_CARBOHYDRATE_HOMEOSTASIS	GOBP_CARBOHYDRATE_HOMEOSTASIS		77	0.295517	1.15887	0.208729	0.38943	1	670	tags=19%, list=11%, signal=22%
GOBP_SYNAPTIC_VESICLE_EXOCYTOSIS	GOBP_SYNAPTIC_VESICLE_EXOCYTOSIS		36	0.34503	1.1588	0.25947	0.389184	1	912	tags=25%, list=15%, signal=29%
GOBP_REGULATION_OF_VESICLE_MEDIATED_TRANSPORT	GOBP_REGULATION_OF_VESICLE_MEDIATED_TRANSPORT		228	0.248461	1.15875	0.165275	0.388938	1	1523	tags=30%, list=25%, signal=39%
GOBP_MECHANORECEPTOR_DIFFERENTIATION	GOBP_MECHANORECEPTOR_DIFFERENTIATION		22	0.387908	1.15815	0.269811	0.389702	1	1131	tags=36%, list=19%, signal=45%
GOBP_NEUROMUSCULAR_PROCESS_CONTROLLING_BALANCE	GOBP_NEUROMUSCULAR_PROCESS_CONTROLLING_BALANCE		17	0.407573	1.15783	0.271825	0.389926	1	643	tags=35%, list=11%, signal=39%
GOBP_PHOSPHOLIPID_BIOSYNTHETIC_PROCESS	GOBP_PHOSPHOLIPID_BIOSYNTHETIC_PROCESS		111	0.273828	1.15779	0.195971	0.38963	1	1158	tags=28%, list=19%, signal=34%
GOBP_EXTRINSIC_APOPTOTIC_SIGNALING_PATHWAY_VIA_DEATH_DOMAIN_RECEPTORS	GOBP_EXTRINSIC_APOPTOTIC_SIGNALING_PATHWAY_VIA_DEATH_DOMAIN_RECEPTORS		40	0.337179	1.15701	0.238189	0.390707	1	657	tags=25%, list=11%, signal=28%
GOBP_POSITIVE_REGULATION_OF_ACTIN_FILAMENT_BUNDLE_ASSEMBLY	GOBP_POSITIVE_REGULATION_OF_ACTIN_FILAMENT_BUNDLE_ASSEMBLY		29	0.364557	1.157	0.261036	0.390352	1	351	tags=17%, list=6%, signal=18%
GOBP_REGULATION_OF_MITOCHONDRION_ORGANIZATION	GOBP_REGULATION_OF_MITOCHONDRION_ORGANIZATION		81	0.292738	1.1568	0.211293	0.39034	1	757	tags=25%, list=13%, signal=28%
GOCC_PHOTORECEPTOR_INNER_SEGMENT	GOCC_PHOTORECEPTOR_INNER_SEGMENT		16	0.426109	1.15631	0.274549	0.390883	1	912	tags=38%, list=15%, signal=44%
GOBP_REGULATION_OF_T_CELL_RECEPTOR_SIGNALING_PATHWAY	GOBP_REGULATION_OF_T_CELL_RECEPTOR_SIGNALING_PATHWAY		17	0.40544	1.15595	0.290262	0.391142	1	130	tags=12%, list=2%, signal=12%
GOMF_MONOOXYGENASE_ACTIVITY	GOMF_MONOOXYGENASE_ACTIVITY		20	0.391682	1.15546	0.274319	0.391677	1	759	tags=45%, list=13%, signal=51%
GOBP_NUCLEOSIDE_BISPHOSPHATE_METABOLIC_PROCESS	GOBP_NUCLEOSIDE_BISPHOSPHATE_METABOLIC_PROCESS		59	0.308825	1.15436	0.222222	0.393334	1	817	tags=25%, list=14%, signal=29%
GOBP_NEGATIVE_REGULATION_OF_SECRETION	GOBP_NEGATIVE_REGULATION_OF_SECRETION		43	0.324772	1.15418	0.240458	0.393296	1	925	tags=30%, list=15%, signal=36%
GOBP_NEURAL_TUBE_DEVELOPMENT	GOBP_NEURAL_TUBE_DEVELOPMENT		57	0.309154	1.1529	0.250943	0.395407	1	637	tags=21%, list=11%, signal=23%
GOBP_CELLULAR_RESPONSE_TO_OXYGEN_CONTAINING_COMPOUND	GOBP_CELLULAR_RESPONSE_TO_OXYGEN_CONTAINING_COMPOUND		444	0.230956	1.15278	0.0955631	0.395253	1	675	tags=15%, list=11%, signal=15%
GOBP_EMBRYONIC_HEART_TUBE_MORPHOGENESIS	GOBP_EMBRYONIC_HEART_TUBE_MORPHOGENESIS		16	0.40209	1.15232	0.276836	0.395748	1	636	tags=19%, list=11%, signal=21%
GOMF_PHOSPHATIDYLINOSITOL_4_5_BISPHOSPHATE_BINDING	GOMF_PHOSPHATIDYLINOSITOL_4_5_BISPHOSPHATE_BINDING		33	0.34992	1.15203	0.241055	0.395919	1	568	tags=21%, list=10%, signal=23%
GOBP_POSITIVE_REGULATION_OF_TRANSCRIPTION_ELONGATION_BY_RNA_POLYMERASE_II	GOBP_POSITIVE_REGULATION_OF_TRANSCRIPTION_ELONGATION_BY_RNA_POLYMERASE_II		29	0.357628	1.15179	0.275142	0.395999	1	2753	tags=62%, list=46%, signal=114%
GOBP_REGULATION_OF_STEM_CELL_DIFFERENTIATION	GOBP_REGULATION_OF_STEM_CELL_DIFFERENTIATION		39	0.329298	1.15143	0.263551	0.396282	1	48	tags=5%, list=1%, signal=5%
GOBP_MEMBRANE_PROTEIN_ECTODOMAIN_PROTEOLYSIS	GOBP_MEMBRANE_PROTEIN_ECTODOMAIN_PROTEOLYSIS		20	0.389449	1.15142	0.272727	0.39594	1	848	tags=35%, list=14%, signal=41%
GOBP_INOSITOL_LIPID_MEDIATED_SIGNALING	GOBP_INOSITOL_LIPID_MEDIATED_SIGNALING		58	0.305675	1.15142	0.230627	0.395585	1	648	tags=21%, list=11%, signal=23%
GOBP_HEART_MORPHOGENESIS	GOBP_HEART_MORPHOGENESIS		77	0.292228	1.15136	0.235507	0.395337	1	843	tags=22%, list=14%, signal=25%
GOBP_AXONAL_TRANSPORT	GOBP_AXONAL_TRANSPORT		39	0.331977	1.15062	0.257198	0.396317	1	199	tags=10%, list=3%, signal=11%
GOBP_GOLGI_ORGANIZATION	GOBP_GOLGI_ORGANIZATION		102	0.275081	1.14958	0.177536	0.39796	1	1401	tags=32%, list=23%, signal=42%
GOBP_REGULATION_OF_TRANSCRIPTION_ELONGATION_BY_RNA_POLYMERASE_II	GOBP_REGULATION_OF_TRANSCRIPTION_ELONGATION_BY_RNA_POLYMERASE_II		52	0.310245	1.14956	0.246654	0.397635	1	2690	tags=56%, list=45%, signal=101%
GOBP_RRNA_TRANSCRIPTION	GOBP_RRNA_TRANSCRIPTION		19	0.39961	1.1481	0.292339	0.400085	1	2319	tags=53%, list=39%, signal=86%
GOBP_NEGATIVE_REGULATION_OF_ION_TRANSMEMBRANE_TRANSPORTER_ACTIVITY	GOBP_NEGATIVE_REGULATION_OF_ION_TRANSMEMBRANE_TRANSPORTER_ACTIVITY		23	0.369727	1.14801	0.282869	0.399893	1	483	tags=17%, list=8%, signal=19%
GOMF_POTASSIUM_CHANNEL_REGULATOR_ACTIVITY	GOMF_POTASSIUM_CHANNEL_REGULATOR_ACTIVITY		15	0.42093	1.14718	0.294355	0.401056	1	117	tags=13%, list=2%, signal=14%
GOBP_PHAGOSOME_MATURATION	GOBP_PHAGOSOME_MATURATION		20	0.386452	1.14704	0.264706	0.400927	1	1040	tags=40%, list=17%, signal=48%
GOBP_REGULATION_OF_PATTERN_RECOGNITION_RECEPTOR_SIGNALING_PATHWAY	GOBP_REGULATION_OF_PATTERN_RECOGNITION_RECEPTOR_SIGNALING_PATHWAY		39	0.327888	1.14659	0.235935	0.401406	1	648	tags=15%, list=11%, signal=17%
GOBP_NEGATIVE_REGULATION_OF_LIPID_METABOLIC_PROCESS	GOBP_NEGATIVE_REGULATION_OF_LIPID_METABOLIC_PROCESS		27	0.362246	1.14636	0.270588	0.401471	1	967	tags=37%, list=16%, signal=44%
GOBP_LIPID_CATABOLIC_PROCESS	GOBP_LIPID_CATABOLIC_PROCESS		134	0.264871	1.14604	0.182131	0.401728	1	1279	tags=30%, list=21%, signal=37%
GOBP_NCRNA_PROCESSING	GOBP_NCRNA_PROCESSING		252	0.246135	1.14581	0.15937	0.401799	1	2443	tags=52%, list=41%, signal=84%
GOMF_HYDROLASE_ACTIVITY_ACTING_ON_ACID_ANHYDRIDES	GOMF_HYDROLASE_ACTIVITY_ACTING_ON_ACID_ANHYDRIDES		393	0.231085	1.14541	0.125424	0.402206	1	1407	tags=30%, list=24%, signal=36%
GOBP_PROGRAMMED_NECROTIC_CELL_DEATH	GOBP_PROGRAMMED_NECROTIC_CELL_DEATH		26	0.362692	1.14522	0.275605	0.402214	1	504	tags=15%, list=8%, signal=17%
GOBP_REGULATION_OF_PROTEIN_MATURATION	GOBP_REGULATION_OF_PROTEIN_MATURATION		23	0.380745	1.14518	0.279693	0.401935	1	225	tags=13%, list=4%, signal=14%
GOBP_MEIOSIS_I_CELL_CYCLE_PROCESS	GOBP_MEIOSIS_I_CELL_CYCLE_PROCESS		19	0.391408	1.14496	0.292089	0.402002	1	82	tags=11%, list=1%, signal=11%
GOBP_POSITIVE_REGULATION_OF_LIPASE_ACTIVITY	GOBP_POSITIVE_REGULATION_OF_LIPASE_ACTIVITY		16	0.419408	1.14445	0.294922	0.402588	1	2031	tags=69%, list=34%, signal=104%
GOBP_GROWTH	GOBP_GROWTH		300	0.240411	1.14441	0.14	0.402296	1	489	tags=13%, list=8%, signal=13%
GOBP_DICARBOXYLIC_ACID_METABOLIC_PROCESS	GOBP_DICARBOXYLIC_ACID_METABOLIC_PROCESS		53	0.313019	1.14436	0.236842	0.402033	1	1480	tags=43%, list=25%, signal=57%
GOBP_POSITIVE_REGULATION_OF_LEUKOCYTE_PROLIFERATION	GOBP_POSITIVE_REGULATION_OF_LEUKOCYTE_PROLIFERATION		42	0.324035	1.14419	0.228037	0.401984	1	897	tags=24%, list=15%, signal=28%
GOMF_PHOSPHATIDYLINOSITOL_BISPHOSPHATE_BINDING	GOMF_PHOSPHATIDYLINOSITOL_BISPHOSPHATE_BINDING		45	0.316811	1.14405	0.261538	0.401902	1	615	tags=20%, list=10%, signal=22%
GOBP_NEGATIVE_REGULATION_OF_CELL_ACTIVATION	GOBP_NEGATIVE_REGULATION_OF_CELL_ACTIVATION		60	0.302766	1.14276	0.250457	0.403873	1	1089	tags=32%, list=18%, signal=38%
GOBP_TEMPERATURE_HOMEOSTASIS	GOBP_TEMPERATURE_HOMEOSTASIS		58	0.302642	1.1423	0.233209	0.404352	1	704	tags=16%, list=12%, signal=17%
GOBP_NEGATIVE_REGULATION_OF_WNT_SIGNALING_PATHWAY	GOBP_NEGATIVE_REGULATION_OF_WNT_SIGNALING_PATHWAY		41	0.327027	1.14208	0.258252	0.404424	1	917	tags=22%, list=15%, signal=26%
GOMF_SYNTAXIN_BINDING	GOMF_SYNTAXIN_BINDING		32	0.347367	1.14124	0.265267	0.40563	1	1744	tags=41%, list=29%, signal=57%
GOBP_REGULATION_OF_MONOOXYGENASE_ACTIVITY	GOBP_REGULATION_OF_MONOOXYGENASE_ACTIVITY		17	0.403882	1.14116	0.302554	0.40541	1	151	tags=18%, list=3%, signal=18%
GOBP_UNSATURATED_FATTY_ACID_BIOSYNTHETIC_PROCESS	GOBP_UNSATURATED_FATTY_ACID_BIOSYNTHETIC_PROCESS		22	0.387494	1.14014	0.296296	0.407023	1	988	tags=41%, list=17%, signal=49%
GOMF_INTRAMOLECULAR_OXIDOREDUCTASE_ACTIVITY	GOMF_INTRAMOLECULAR_OXIDOREDUCTASE_ACTIVITY		33	0.344816	1.13929	0.299413	0.408257	1	1005	tags=39%, list=17%, signal=47%
GOBP_PROTEIN_TRANSMEMBRANE_TRANSPORT	GOBP_PROTEIN_TRANSMEMBRANE_TRANSPORT		38	0.331097	1.13917	0.275472	0.408129	1	1746	tags=47%, list=29%, signal=66%
GOBP_POSITIVE_REGULATION_OF_EPITHELIAL_CELL_MIGRATION	GOBP_POSITIVE_REGULATION_OF_EPITHELIAL_CELL_MIGRATION		71	0.294472	1.13876	0.237354	0.408545	1	796	tags=23%, list=13%, signal=26%
GOBP_ACTIN_FILAMENT_BASED_PROCESS	GOBP_ACTIN_FILAMENT_BASED_PROCESS		364	0.229792	1.13743	0.131261	0.410704	1	843	tags=17%, list=14%, signal=19%
GOMF_NUCLEOTIDE_TRANSMEMBRANE_TRANSPORTER_ACTIVITY	GOMF_NUCLEOTIDE_TRANSMEMBRANE_TRANSPORTER_ACTIVITY		15	0.426425	1.13742	0.299807	0.410351	1	1460	tags=67%, list=24%, signal=88%
GOBP_MEMBRANE_DEPOLARIZATION	GOBP_MEMBRANE_DEPOLARIZATION		22	0.383038	1.13694	0.303327	0.410872	1	675	tags=23%, list=11%, signal=26%
GOCC_STEREOCILIUM_BUNDLE	GOCC_STEREOCILIUM_BUNDLE		17	0.398615	1.13691	0.316008	0.410593	1	1267	tags=41%, list=21%, signal=52%
GOBP_PROTEIN_LOCALIZATION_TO_EXTRACELLULAR_REGION	GOBP_PROTEIN_LOCALIZATION_TO_EXTRACELLULAR_REGION		124	0.263967	1.136	0.216607	0.411972	1	1024	tags=28%, list=17%, signal=33%
GOBP_REGULATION_OF_RESPONSE_TO_OXIDATIVE_STRESS	GOBP_REGULATION_OF_RESPONSE_TO_OXIDATIVE_STRESS		42	0.325995	1.13376	0.262646	0.415947	1	587	tags=17%, list=10%, signal=18%
GOBP_REGULATION_OF_DNA_TEMPLATED_TRANSCRIPTION_ELONGATION	GOBP_REGULATION_OF_DNA_TEMPLATED_TRANSCRIPTION_ELONGATION		67	0.294408	1.13326	0.252408	0.416552	1	2690	tags=55%, list=45%, signal=99%
GOBP_CYTOKINE_PRODUCTION	GOBP_CYTOKINE_PRODUCTION		217	0.24341	1.13311	0.176672	0.416463	1	934	tags=21%, list=16%, signal=24%
GOBP_AMINO_ACID_ACTIVATION	GOBP_AMINO_ACID_ACTIVATION		23	0.358934	1.13268	0.287091	0.416903	1	905	tags=26%, list=15%, signal=31%
GOBP_NCRNA_METABOLIC_PROCESS	GOBP_NCRNA_METABOLIC_PROCESS		320	0.234378	1.13263	0.169435	0.416647	1	2271	tags=46%, list=38%, signal=71%
GOBP_FATTY_ACID_DERIVATIVE_METABOLIC_PROCESS	GOBP_FATTY_ACID_DERIVATIVE_METABOLIC_PROCESS		31	0.343017	1.13229	0.298913	0.41694	1	739	tags=29%, list=12%, signal=33%
GOBP_POSITIVE_REGULATION_OF_OSTEOBLAST_DIFFERENTIATION	GOBP_POSITIVE_REGULATION_OF_OSTEOBLAST_DIFFERENTIATION		21	0.378389	1.13216	0.292181	0.416811	1	735	tags=24%, list=12%, signal=27%
GOBP_REGULATION_OF_TISSUE_REMODELING	GOBP_REGULATION_OF_TISSUE_REMODELING		20	0.390696	1.13203	0.288845	0.4167	1	609	tags=25%, list=10%, signal=28%
GOBP_POSITIVE_REGULATION_OF_SUPRAMOLECULAR_FIBER_ORGANIZATION	GOBP_POSITIVE_REGULATION_OF_SUPRAMOLECULAR_FIBER_ORGANIZATION		84	0.281744	1.13088	0.265125	0.418501	1	351	tags=11%, list=6%, signal=11%
GOMF_CHANNEL_INHIBITOR_ACTIVITY	GOMF_CHANNEL_INHIBITOR_ACTIVITY		15	0.413321	1.13053	0.329218	0.418801	1	943	tags=27%, list=16%, signal=32%
GOBP_POSITIVE_REGULATION_OF_PEPTIDYL_SERINE_PHOSPHORYLATION	GOBP_POSITIVE_REGULATION_OF_PEPTIDYL_SERINE_PHOSPHORYLATION		38	0.326902	1.1305	0.295539	0.418496	1	132	tags=13%, list=2%, signal=13%
GOCC_BRUSH_BORDER_MEMBRANE	GOCC_BRUSH_BORDER_MEMBRANE		17	0.405148	1.12999	0.306422	0.419134	1	917	tags=41%, list=15%, signal=48%
GOBP_ESTABLISHMENT_OF_PROTEIN_LOCALIZATION_TO_MEMBRANE	GOBP_ESTABLISHMENT_OF_PROTEIN_LOCALIZATION_TO_MEMBRANE		140	0.258427	1.12994	0.228164	0.418854	1	1755	tags=41%, list=29%, signal=56%
GOBP_REGULATION_OF_LEUKOCYTE_PROLIFERATION	GOBP_REGULATION_OF_LEUKOCYTE_PROLIFERATION		72	0.290257	1.12993	0.245455	0.418513	1	897	tags=24%, list=15%, signal=27%
GOBP_SENSORY_PERCEPTION_OF_MECHANICAL_STIMULUS	GOBP_SENSORY_PERCEPTION_OF_MECHANICAL_STIMULUS		38	0.328316	1.1289	0.278937	0.420045	1	644	tags=26%, list=11%, signal=29%
GOCC_CYTOSOLIC_SMALL_RIBOSOMAL_SUBUNIT	GOCC_CYTOSOLIC_SMALL_RIBOSOMAL_SUBUNIT		32	0.341823	1.12654	0.289617	0.424163	1	2797	tags=69%, list=47%, signal=129%
GOMF_OXIDOREDUCTASE_ACTIVITY_ACTING_ON_A_SULFUR_GROUP_OF_DONORS	GOMF_OXIDOREDUCTASE_ACTIVITY_ACTING_ON_A_SULFUR_GROUP_OF_DONORS		36	0.334033	1.1264	0.286751	0.424032	1	1062	tags=39%, list=18%, signal=47%
GOMF_PROTEIN_TYROSINE_KINASE_ACTIVITY	GOMF_PROTEIN_TYROSINE_KINASE_ACTIVITY		50	0.311385	1.12497	0.279159	0.426412	1	711	tags=22%, list=12%, signal=25%
GOMF_GLUTAMATE_RECEPTOR_BINDING	GOMF_GLUTAMATE_RECEPTOR_BINDING		15	0.39486	1.12489	0.309237	0.426195	1	1123	tags=40%, list=19%, signal=49%
GOBP_MOLTING_CYCLE_PROCESS	GOBP_MOLTING_CYCLE_PROCESS		25	0.362771	1.1242	0.314019	0.427232	1	1484	tags=40%, list=25%, signal=53%
GOBP_POSITIVE_REGULATION_OF_DNA_TEMPLATED_TRANSCRIPTION_ELONGATION	GOBP_POSITIVE_REGULATION_OF_DNA_TEMPLATED_TRANSCRIPTION_ELONGATION		40	0.318993	1.12386	0.274725	0.427523	1	2690	tags=60%, list=45%, signal=108%
GOCC_TRANS_GOLGI_NETWORK_MEMBRANE	GOCC_TRANS_GOLGI_NETWORK_MEMBRANE		53	0.303542	1.12335	0.264706	0.42807	1	1227	tags=30%, list=21%, signal=38%
GOBP_RESPONSE_TO_KETONE	GOBP_RESPONSE_TO_KETONE		73	0.288726	1.12279	0.245283	0.428776	1	657	tags=19%, list=11%, signal=21%
GOBP_RIBONUCLEOPROTEIN_COMPLEX_BIOGENESIS	GOBP_RIBONUCLEOPROTEIN_COMPLEX_BIOGENESIS		327	0.227423	1.12235	0.170732	0.429222	1	2336	tags=46%, list=39%, signal=71%
GOBP_DICARBOXYLIC_ACID_TRANSPORT	GOBP_DICARBOXYLIC_ACID_TRANSPORT		33	0.340162	1.12223	0.279851	0.429053	1	1599	tags=52%, list=27%, signal=70%
GOBP_REGULATION_OF_PROTEIN_LOCALIZATION_TO_CELL_SURFACE	GOBP_REGULATION_OF_PROTEIN_LOCALIZATION_TO_CELL_SURFACE		23	0.374392	1.12207	0.290448	0.428984	1	1064	tags=30%, list=18%, signal=37%
GOBP_LONG_CHAIN_FATTY_ACID_METABOLIC_PROCESS	GOBP_LONG_CHAIN_FATTY_ACID_METABOLIC_PROCESS		41	0.323284	1.12119	0.287293	0.430338	1	1597	tags=56%, list=27%, signal=76%
GOBP_REGULATION_OF_PH	GOBP_REGULATION_OF_PH		40	0.328891	1.12092	0.285448	0.430487	1	1201	tags=38%, list=20%, signal=47%
GOCC_AXON_CYTOPLASM	GOCC_AXON_CYTOPLASM		39	0.328293	1.12047	0.289225	0.430973	1	199	tags=10%, list=3%, signal=11%
GOBP_EMBRYONIC_MORPHOGENESIS	GOBP_EMBRYONIC_MORPHOGENESIS		176	0.24696	1.11954	0.208556	0.432306	1	637	tags=16%, list=11%, signal=17%
GOBP_NEGATIVE_REGULATION_OF_INTRINSIC_APOPTOTIC_SIGNALING_PATHWAY	GOBP_NEGATIVE_REGULATION_OF_INTRINSIC_APOPTOTIC_SIGNALING_PATHWAY		49	0.312278	1.11793	0.296992	0.435047	1	1661	tags=41%, list=28%, signal=56%
GOBP_REGULATION_OF_DENDRITE_DEVELOPMENT	GOBP_REGULATION_OF_DENDRITE_DEVELOPMENT		42	0.320019	1.11734	0.296875	0.43585	1	648	tags=19%, list=11%, signal=21%
GOBP_REGULATION_OF_CELL_POPULATION_PROLIFERATION	GOBP_REGULATION_OF_CELL_POPULATION_PROLIFERATION		487	0.221713	1.11705	0.150171	0.436052	1	917	tags=18%, list=15%, signal=19%
GOCC_FICOLIN_1_RICH_GRANULE_MEMBRANE	GOCC_FICOLIN_1_RICH_GRANULE_MEMBRANE		28	0.353344	1.11677	0.318812	0.43622	1	1713	tags=46%, list=29%, signal=65%
GOBP_SULFUR_COMPOUND_BIOSYNTHETIC_PROCESS	GOBP_SULFUR_COMPOUND_BIOSYNTHETIC_PROCESS		68	0.291086	1.11624	0.277978	0.436882	1	1398	tags=43%, list=23%, signal=55%
GOBP_CARDIAC_CHAMBER_DEVELOPMENT	GOBP_CARDIAC_CHAMBER_DEVELOPMENT		54	0.306187	1.1157	0.301741	0.437587	1	1145	tags=30%, list=19%, signal=36%
GOBP_ACTIVATION_OF_CYSTEINE_TYPE_ENDOPEPTIDASE_ACTIVITY_INVOLVED_IN_APOPTOTIC_PROCESS	GOBP_ACTIVATION_OF_CYSTEINE_TYPE_ENDOPEPTIDASE_ACTIVITY_INVOLVED_IN_APOPTOTIC_PROCESS		33	0.336142	1.11565	0.318618	0.437306	1	720	tags=24%, list=12%, signal=27%
GOBP_REGULATION_OF_ENDOPLASMIC_RETICULUM_UNFOLDED_PROTEIN_RESPONSE	GOBP_REGULATION_OF_ENDOPLASMIC_RETICULUM_UNFOLDED_PROTEIN_RESPONSE		17	0.392489	1.11522	0.307536	0.437767	1	1396	tags=47%, list=23%, signal=61%
GOBP_CELLULAR_RESPONSE_TO_EXTRACELLULAR_STIMULUS	GOBP_CELLULAR_RESPONSE_TO_EXTRACELLULAR_STIMULUS		106	0.267549	1.1148	0.235294	0.438251	1	493	tags=12%, list=8%, signal=13%
GOBP_OVULATION_CYCLE_PROCESS	GOBP_OVULATION_CYCLE_PROCESS		15	0.411098	1.11462	0.324803	0.438232	1	1134	tags=40%, list=19%, signal=49%
GOBP_REGULATION_OF_T_CELL_MEDIATED_IMMUNITY	GOBP_REGULATION_OF_T_CELL_MEDIATED_IMMUNITY		23	0.370207	1.11392	0.322642	0.439226	1	1400	tags=43%, list=23%, signal=57%
GOBP_POSITIVE_REGULATION_OF_MITOCHONDRIAL_FISSION	GOBP_POSITIVE_REGULATION_OF_MITOCHONDRIAL_FISSION		15	0.410702	1.11369	0.323045	0.439334	1	1718	tags=47%, list=29%, signal=65%
GOBP_REGULATION_OF_FIBROBLAST_MIGRATION	GOBP_REGULATION_OF_FIBROBLAST_MIGRATION		24	0.36495	1.11269	0.321569	0.440901	1	1145	tags=50%, list=19%, signal=62%
GOCC_ENDOLYSOSOME	GOCC_ENDOLYSOSOME		18	0.382723	1.11203	0.337187	0.441848	1	1096	tags=28%, list=18%, signal=34%
GOBP_ASTROCYTE_DIFFERENTIATION	GOBP_ASTROCYTE_DIFFERENTIATION		27	0.351866	1.11164	0.322761	0.44224	1	1007	tags=33%, list=17%, signal=40%
GOBP_CELLULAR_PROCESS_INVOLVED_IN_REPRODUCTION_IN_MULTICELLULAR_ORGANISM	GOBP_CELLULAR_PROCESS_INVOLVED_IN_REPRODUCTION_IN_MULTICELLULAR_ORGANISM		82	0.280509	1.11127	0.280669	0.442588	1	1632	tags=35%, list=27%, signal=48%
GOBP_REGULATION_OF_HORMONE_LEVELS	GOBP_REGULATION_OF_HORMONE_LEVELS		136	0.254307	1.1112	0.24515	0.442348	1	1064	tags=30%, list=18%, signal=36%
GOBP_POSITIVE_REGULATION_OF_MYELOID_LEUKOCYTE_CYTOKINE_PRODUCTION_INVOLVED_IN_IMMUNE_RESPONSE	GOBP_POSITIVE_REGULATION_OF_MYELOID_LEUKOCYTE_CYTOKINE_PRODUCTION_INVOLVED_IN_IMMUNE_RESPONSE		17	0.39771	1.10934	0.327032	0.445705	1	862	tags=29%, list=14%, signal=34%
GOBP_CARDIAC_SEPTUM_DEVELOPMENT	GOBP_CARDIAC_SEPTUM_DEVELOPMENT		37	0.324645	1.10903	0.319266	0.445913	1	1057	tags=27%, list=18%, signal=33%
GOBP_MULTICELLULAR_ORGANISMAL_RESPONSE_TO_STRESS	GOBP_MULTICELLULAR_ORGANISMAL_RESPONSE_TO_STRESS		20	0.373895	1.10899	0.318436	0.44562	1	201	tags=15%, list=3%, signal=15%
GOBP_POSITIVE_REGULATION_OF_CELL_POPULATION_PROLIFERATION	GOBP_POSITIVE_REGULATION_OF_CELL_POPULATION_PROLIFERATION		269	0.233763	1.10881	0.213559	0.445617	1	662	tags=15%, list=11%, signal=16%
GOBP_REGULATION_OF_LYSOSOMAL_LUMEN_PH	GOBP_REGULATION_OF_LYSOSOMAL_LUMEN_PH		20	0.374256	1.10848	0.337761	0.445894	1	1178	tags=35%, list=20%, signal=43%
GOBP_REGULATION_OF_LIPID_STORAGE	GOBP_REGULATION_OF_LIPID_STORAGE		20	0.373503	1.10794	0.321429	0.446579	1	42	tags=10%, list=1%, signal=10%
GOBP_SENSORY_ORGAN_MORPHOGENESIS	GOBP_SENSORY_ORGAN_MORPHOGENESIS		65	0.288984	1.10637	0.26195	0.449361	1	1170	tags=28%, list=20%, signal=34%
GOCC_LUMENAL_SIDE_OF_MEMBRANE	GOCC_LUMENAL_SIDE_OF_MEMBRANE		21	0.370459	1.10516	0.338374	0.451444	1	862	tags=33%, list=14%, signal=39%
GOBP_PROTEIN_KINASE_B_SIGNALING	GOBP_PROTEIN_KINASE_B_SIGNALING		69	0.286768	1.10413	0.273408	0.453044	1	439	tags=16%, list=7%, signal=17%
GOBP_MOLTING_CYCLE	GOBP_MOLTING_CYCLE		27	0.347935	1.10328	0.315992	0.454416	1	1484	tags=37%, list=25%, signal=49%
GOBP_REGULATION_OF_INSULIN_SECRETION_INVOLVED_IN_CELLULAR_RESPONSE_TO_GLUCOSE_STIMULUS	GOBP_REGULATION_OF_INSULIN_SECRETION_INVOLVED_IN_CELLULAR_RESPONSE_TO_GLUCOSE_STIMULUS		15	0.407963	1.10319	0.338677	0.454206	1	803	tags=40%, list=13%, signal=46%
GOBP_POSITIVE_REGULATION_OF_PROTEIN_POLYMERIZATION	GOBP_POSITIVE_REGULATION_OF_PROTEIN_POLYMERIZATION		46	0.308601	1.10246	0.288043	0.455262	1	252	tags=11%, list=4%, signal=11%
GOBP_MYELOID_LEUKOCYTE_ACTIVATION	GOBP_MYELOID_LEUKOCYTE_ACTIVATION		62	0.287836	1.10223	0.278388	0.455354	1	557	tags=19%, list=9%, signal=21%
GOMF_MONOCARBOXYLIC_ACID_BINDING	GOMF_MONOCARBOXYLIC_ACID_BINDING		22	0.365057	1.10205	0.342912	0.45535	1	674	tags=27%, list=11%, signal=31%
GOBP_GLYCEROPHOSPHOLIPID_BIOSYNTHETIC_PROCESS	GOBP_GLYCEROPHOSPHOLIPID_BIOSYNTHETIC_PROCESS		89	0.268976	1.10198	0.285467	0.455106	1	1158	tags=27%, list=19%, signal=33%
GOBP_REGULATION_OF_HORMONE_SECRETION	GOBP_REGULATION_OF_HORMONE_SECRETION		58	0.301344	1.10193	0.298025	0.454823	1	1302	tags=36%, list=22%, signal=46%
GOBP_BIOLOGICAL_PROCESS_INVOLVED_IN_INTERACTION_WITH_SYMBIONT	GOBP_BIOLOGICAL_PROCESS_INVOLVED_IN_INTERACTION_WITH_SYMBIONT		55	0.295658	1.10175	0.297753	0.454815	1	930	tags=22%, list=16%, signal=26%
GOBP_CORTICAL_CYTOSKELETON_ORGANIZATION	GOBP_CORTICAL_CYTOSKELETON_ORGANIZATION		33	0.332288	1.10068	0.314779	0.45662	1	448	tags=12%, list=7%, signal=13%
GOBP_T_CELL_ACTIVATION	GOBP_T_CELL_ACTIVATION		162	0.24473	1.10066	0.238532	0.456276	1	906	tags=19%, list=15%, signal=22%
GOCC_VACUOLAR_LUMEN	GOCC_VACUOLAR_LUMEN		104	0.262763	1.10015	0.299083	0.456892	1	166	tags=9%, list=3%, signal=9%
GOBP_AXO_DENDRITIC_TRANSPORT	GOBP_AXO_DENDRITIC_TRANSPORT		48	0.303247	1.10015	0.30888	0.456528	1	489	tags=13%, list=8%, signal=14%
GOBP_POSITIVE_REGULATION_OF_PEPTIDE_SECRETION	GOBP_POSITIVE_REGULATION_OF_PEPTIDE_SECRETION		33	0.322725	1.09992	0.317491	0.456628	1	844	tags=33%, list=14%, signal=39%
GOBP_CELL_MORPHOGENESIS	GOBP_CELL_MORPHOGENESIS		334	0.227837	1.09948	0.204047	0.457119	1	648	tags=15%, list=11%, signal=16%
GOBP_PROTEIN_FOLDING	GOBP_PROTEIN_FOLDING		139	0.251864	1.09927	0.260638	0.457178	1	1678	tags=40%, list=28%, signal=54%
GOBP_RECEPTOR_CLUSTERING	GOBP_RECEPTOR_CLUSTERING		20	0.369582	1.09868	0.336673	0.457995	1	175	tags=15%, list=3%, signal=15%
GOBP_NEGATIVE_REGULATION_OF_TRANSMEMBRANE_RECEPTOR_PROTEIN_SERINE_THREONINE_KINASE_SIGNALING_PATHWAY	GOBP_NEGATIVE_REGULATION_OF_TRANSMEMBRANE_RECEPTOR_PROTEIN_SERINE_THREONINE_KINASE_SIGNALING_PATHWAY		49	0.306915	1.09848	0.329044	0.45803	1	1117	tags=22%, list=19%, signal=27%
GOBP_PEPTIDE_TRANSPORT	GOBP_PEPTIDE_TRANSPORT		73	0.281229	1.09799	0.28972	0.458615	1	1329	tags=37%, list=22%, signal=47%
GOBP_VIRAL_PROTEIN_PROCESSING	GOBP_VIRAL_PROTEIN_PROCESSING		19	0.384067	1.09795	0.367308	0.458316	1	1736	tags=63%, list=29%, signal=89%
GOBP_POSITIVE_REGULATION_OF_CYSTEINE_TYPE_ENDOPEPTIDASE_ACTIVITY	GOBP_POSITIVE_REGULATION_OF_CYSTEINE_TYPE_ENDOPEPTIDASE_ACTIVITY		58	0.296137	1.0978	0.307116	0.458247	1	745	tags=24%, list=12%, signal=27%
GOBP_POSITIVE_REGULATION_OF_IMMUNE_EFFECTOR_PROCESS	GOBP_POSITIVE_REGULATION_OF_IMMUNE_EFFECTOR_PROCESS		78	0.276755	1.09752	0.290676	0.458461	1	1064	tags=24%, list=18%, signal=29%
GOBP_CALCIUM_ION_REGULATED_EXOCYTOSIS	GOBP_CALCIUM_ION_REGULATED_EXOCYTOSIS		16	0.396595	1.09748	0.333333	0.458173	1	662	tags=31%, list=11%, signal=35%
GOCC_INTERCALATED_DISC	GOCC_INTERCALATED_DISC		29	0.334031	1.09718	0.320388	0.458417	1	843	tags=28%, list=14%, signal=32%
GOBP_POSITIVE_REGULATION_OF_CYTOKINE_PRODUCTION	GOBP_POSITIVE_REGULATION_OF_CYTOKINE_PRODUCTION		130	0.257453	1.09687	0.276557	0.458661	1	203	tags=9%, list=3%, signal=9%
GOCC_RUFFLE	GOCC_RUFFLE		100	0.26134	1.09572	0.264973	0.460542	1	753	tags=13%, list=13%, signal=15%
GOBP_NEGATIVE_REGULATION_OF_CELL_SUBSTRATE_ADHESION	GOBP_NEGATIVE_REGULATION_OF_CELL_SUBSTRATE_ADHESION		28	0.342262	1.09509	0.32882	0.461467	1	875	tags=25%, list=15%, signal=29%
GOBP_REGULATION_OF_IMMUNE_EFFECTOR_PROCESS	GOBP_REGULATION_OF_IMMUNE_EFFECTOR_PROCESS		102	0.263543	1.09458	0.261122	0.462103	1	1145	tags=27%, list=19%, signal=33%
GOBP_ENDOTHELIAL_CELL_APOPTOTIC_PROCESS	GOBP_ENDOTHELIAL_CELL_APOPTOTIC_PROCESS		19	0.381886	1.09445	0.345351	0.461996	1	862	tags=32%, list=14%, signal=37%
GOBP_RESPONSE_TO_MONOSACCHARIDE	GOBP_RESPONSE_TO_MONOSACCHARIDE		66	0.290146	1.09432	0.305709	0.461876	1	670	tags=23%, list=11%, signal=25%
GOBP_REGULATION_OF_POSTSYNAPTIC_MEMBRANE_NEUROTRANSMITTER_RECEPTOR_LEVELS	GOBP_REGULATION_OF_POSTSYNAPTIC_MEMBRANE_NEUROTRANSMITTER_RECEPTOR_LEVELS		40	0.316783	1.09407	0.332075	0.462	1	1311	tags=33%, list=22%, signal=41%
GOCC_SAGA_TYPE_COMPLEX	GOCC_SAGA_TYPE_COMPLEX		17	0.39068	1.09406	0.33652	0.461631	1	722	tags=18%, list=12%, signal=20%
GOBP_NEGATIVE_REGULATION_OF_PROTEIN_CATABOLIC_PROCESS	GOBP_NEGATIVE_REGULATION_OF_PROTEIN_CATABOLIC_PROCESS		63	0.284811	1.09351	0.31286	0.46233	1	648	tags=19%, list=11%, signal=21%
GOBP_TYPE_II_INTERFERON_PRODUCTION	GOBP_TYPE_II_INTERFERON_PRODUCTION		19	0.379991	1.09318	0.344828	0.462599	1	1400	tags=42%, list=23%, signal=55%
GOBP_RESPONSE_TO_CAMP	GOBP_RESPONSE_TO_CAMP		27	0.341489	1.09284	0.357002	0.462911	1	834	tags=26%, list=14%, signal=30%
GOBP_MITOCHONDRION_MORPHOGENESIS	GOBP_MITOCHONDRION_MORPHOGENESIS		15	0.40855	1.09255	0.332024	0.463076	1	1151	tags=53%, list=19%, signal=66%
GOBP_POSITIVE_REGULATION_OF_INFLAMMATORY_RESPONSE	GOBP_POSITIVE_REGULATION_OF_INFLAMMATORY_RESPONSE		37	0.318196	1.09242	0.329567	0.462935	1	552	tags=22%, list=9%, signal=24%
GOBP_SOMATIC_DIVERSIFICATION_OF_IMMUNOGLOBULINS_INVOLVED_IN_IMMUNE_RESPONSE	GOBP_SOMATIC_DIVERSIFICATION_OF_IMMUNOGLOBULINS_INVOLVED_IN_IMMUNE_RESPONSE		18	0.380169	1.092	0.370833	0.46343	1	2027	tags=61%, list=34%, signal=92%
GOBP_AMINO_ACID_BIOSYNTHETIC_PROCESS	GOBP_AMINO_ACID_BIOSYNTHETIC_PROCESS		42	0.308903	1.09119	0.322581	0.464668	1	643	tags=26%, list=11%, signal=29%
GOMF_PHOSPHOLIPID_BINDING	GOMF_PHOSPHOLIPID_BINDING		210	0.236933	1.09107	0.243542	0.464556	1	657	tags=16%, list=11%, signal=17%
GOBP_SENSORY_SYSTEM_DEVELOPMENT	GOBP_SENSORY_SYSTEM_DEVELOPMENT		103	0.26299	1.08984	0.308958	0.466697	1	1337	tags=27%, list=22%, signal=34%
GOBP_REGULATION_OF_LEUKOCYTE_MEDIATED_IMMUNITY	GOBP_REGULATION_OF_LEUKOCYTE_MEDIATED_IMMUNITY		63	0.283884	1.08821	0.300725	0.469593	1	1400	tags=35%, list=23%, signal=45%
GOCC_NEUROMUSCULAR_JUNCTION	GOCC_NEUROMUSCULAR_JUNCTION		32	0.327021	1.08805	0.338182	0.46957	1	629	tags=22%, list=11%, signal=24%
GOBP_NEGATIVE_REGULATION_OF_CELL_CELL_ADHESION	GOBP_NEGATIVE_REGULATION_OF_CELL_CELL_ADHESION		56	0.292472	1.0878	0.330189	0.469672	1	457	tags=16%, list=8%, signal=17%
GOBP_MYELOID_CELL_APOPTOTIC_PROCESS	GOBP_MYELOID_CELL_APOPTOTIC_PROCESS		15	0.401025	1.08767	0.368821	0.469558	1	897	tags=20%, list=15%, signal=23%
GOCC_PHOTORECEPTOR_OUTER_SEGMENT	GOCC_PHOTORECEPTOR_OUTER_SEGMENT		19	0.375362	1.08631	0.339357	0.471999	1	1770	tags=58%, list=30%, signal=82%
GOCC_AUTOPHAGOSOME	GOCC_AUTOPHAGOSOME		76	0.273134	1.08605	0.305606	0.472152	1	1144	tags=32%, list=19%, signal=39%
GOBP_HEART_VALVE_DEVELOPMENT	GOBP_HEART_VALVE_DEVELOPMENT		24	0.353106	1.08582	0.347584	0.472252	1	340	tags=17%, list=6%, signal=18%
GOBP_NEGATIVE_REGULATION_OF_CELL_GROWTH	GOBP_NEGATIVE_REGULATION_OF_CELL_GROWTH		57	0.292607	1.08553	0.317164	0.472443	1	340	tags=12%, list=6%, signal=13%
GOBP_STRESS_FIBER_ASSEMBLY	GOBP_STRESS_FIBER_ASSEMBLY		57	0.292537	1.08511	0.315693	0.472946	1	351	tags=12%, list=6%, signal=13%
GOBP_PROTEIN_REFOLDING	GOBP_PROTEIN_REFOLDING		15	0.39352	1.08448	0.34252	0.473819	1	903	tags=27%, list=15%, signal=31%
GOBP_SYNAPTIC_VESICLE_MATURATION	GOBP_SYNAPTIC_VESICLE_MATURATION		18	0.375129	1.08392	0.363071	0.474569	1	1831	tags=50%, list=31%, signal=72%
GOBP_HORMONE_TRANSPORT	GOBP_HORMONE_TRANSPORT		76	0.273055	1.08323	0.308958	0.475532	1	933	tags=28%, list=16%, signal=32%
GOBP_SMOOTH_MUSCLE_CONTRACTION	GOBP_SMOOTH_MUSCLE_CONTRACTION		24	0.348177	1.08281	0.349177	0.476034	1	1092	tags=29%, list=18%, signal=36%
GOBP_BILE_ACID_METABOLIC_PROCESS	GOBP_BILE_ACID_METABOLIC_PROCESS		18	0.385786	1.08279	0.366541	0.475701	1	409	tags=22%, list=7%, signal=24%
GOCC_ENDOSOME_MEMBRANE	GOCC_ENDOSOME_MEMBRANE		295	0.223562	1.08258	0.253033	0.475708	1	1366	tags=27%, list=23%, signal=33%
GOBP_NEGATIVE_REGULATION_OF_CYTOKINE_PRODUCTION	GOBP_NEGATIVE_REGULATION_OF_CYTOKINE_PRODUCTION		72	0.277263	1.08181	0.315978	0.476927	1	897	tags=25%, list=15%, signal=29%
GOBP_POSITIVE_REGULATION_OF_CYTOKINE_PRODUCTION_INVOLVED_IN_IMMUNE_RESPONSE	GOBP_POSITIVE_REGULATION_OF_CYTOKINE_PRODUCTION_INVOLVED_IN_IMMUNE_RESPONSE		28	0.34144	1.08161	0.359926	0.47693	1	862	tags=25%, list=14%, signal=29%
GOBP_NEGATIVE_REGULATION_OF_WOUND_HEALING	GOBP_NEGATIVE_REGULATION_OF_WOUND_HEALING		26	0.350845	1.08161	0.381215	0.476551	1	585	tags=23%, list=10%, signal=25%
GOBP_DENDRITE_DEVELOPMENT	GOBP_DENDRITE_DEVELOPMENT		98	0.259493	1.08125	0.306839	0.47695	1	663	tags=16%, list=11%, signal=18%
GOBP_REGULATION_OF_CELL_DEVELOPMENT	GOBP_REGULATION_OF_CELL_DEVELOPMENT		240	0.232396	1.08105	0.281915	0.476949	1	1092	tags=22%, list=18%, signal=25%
GOCC_LAMELLIPODIUM_MEMBRANE	GOCC_LAMELLIPODIUM_MEMBRANE		15	0.405618	1.08042	0.383613	0.477785	1	439	tags=13%, list=7%, signal=14%
GOBP_MEMBRANE_FUSION	GOBP_MEMBRANE_FUSION		96	0.264372	1.08012	0.314387	0.478025	1	1024	tags=25%, list=17%, signal=30%
GOBP_SNRNA_METABOLIC_PROCESS	GOBP_SNRNA_METABOLIC_PROCESS		31	0.333901	1.07964	0.330724	0.478645	1	2807	tags=68%, list=47%, signal=127%
GOMF_ATPASE_ACTIVATOR_ACTIVITY	GOMF_ATPASE_ACTIVATOR_ACTIVITY		19	0.368739	1.07921	0.343811	0.479156	1	719	tags=26%, list=12%, signal=30%
GOBP_NON_CANONICAL_WNT_SIGNALING_PATHWAY	GOBP_NON_CANONICAL_WNT_SIGNALING_PATHWAY		23	0.354044	1.0792	0.356239	0.478782	1	1875	tags=52%, list=31%, signal=76%
GOBP_POSITIVE_REGULATION_OF_DENDRITIC_SPINE_DEVELOPMENT	GOBP_POSITIVE_REGULATION_OF_DENDRITIC_SPINE_DEVELOPMENT		15	0.397326	1.07838	0.378072	0.480013	1	663	tags=13%, list=11%, signal=15%
GOBP_DOPAMINE_RECEPTOR_SIGNALING_PATHWAY	GOBP_DOPAMINE_RECEPTOR_SIGNALING_PATHWAY		17	0.384157	1.07819	0.370441	0.479986	1	1193	tags=41%, list=20%, signal=51%
GOBP_MEMBRANE_BIOGENESIS	GOBP_MEMBRANE_BIOGENESIS		39	0.307319	1.07704	0.3258	0.48199	1	225	tags=10%, list=4%, signal=11%
GOCC_TERTIARY_GRANULE	GOCC_TERTIARY_GRANULE		80	0.272311	1.07622	0.301444	0.483219	1	1134	tags=30%, list=19%, signal=37%
GOBP_REGULATION_OF_ANIMAL_ORGAN_MORPHOGENESIS	GOBP_REGULATION_OF_ANIMAL_ORGAN_MORPHOGENESIS		30	0.334649	1.07588	0.375	0.483509	1	1968	tags=53%, list=33%, signal=79%
GOBP_RESPIRATORY_SYSTEM_DEVELOPMENT	GOBP_RESPIRATORY_SYSTEM_DEVELOPMENT		67	0.279119	1.07578	0.329843	0.483322	1	640	tags=19%, list=11%, signal=21%
GOBP_SENSORY_ORGAN_DEVELOPMENT	GOBP_SENSORY_ORGAN_DEVELOPMENT		142	0.246882	1.07561	0.297101	0.483304	1	652	tags=15%, list=11%, signal=17%
GOBP_REGULATION_OF_CELL_ACTIVATION	GOBP_REGULATION_OF_CELL_ACTIVATION		185	0.237375	1.07501	0.290816	0.484143	1	1145	tags=24%, list=19%, signal=29%
GOBP_REGULATION_OF_CELL_MATRIX_ADHESION	GOBP_REGULATION_OF_CELL_MATRIX_ADHESION		64	0.279005	1.075	0.320611	0.483782	1	351	tags=11%, list=6%, signal=11%
GOBP_RESPONSE_TO_CARBOHYDRATE	GOBP_RESPONSE_TO_CARBOHYDRATE		77	0.272763	1.07483	0.318359	0.483744	1	670	tags=21%, list=11%, signal=23%
GOBP_REGULATION_OF_GROWTH	GOBP_REGULATION_OF_GROWTH		192	0.237445	1.07364	0.29806	0.485827	1	489	tags=13%, list=8%, signal=13%
GOBP_ESTABLISHMENT_OF_ENDOTHELIAL_BARRIER	GOBP_ESTABLISHMENT_OF_ENDOTHELIAL_BARRIER		28	0.334151	1.07359	0.357798	0.485537	1	933	tags=32%, list=16%, signal=38%
GOMF_DISORDERED_DOMAIN_SPECIFIC_BINDING	GOMF_DISORDERED_DOMAIN_SPECIFIC_BINDING		20	0.36807	1.07219	0.371171	0.488063	1	484	tags=20%, list=8%, signal=22%
GOBP_HEART_DEVELOPMENT	GOBP_HEART_DEVELOPMENT		202	0.231505	1.07178	0.304498	0.488571	1	843	tags=17%, list=14%, signal=19%
GOBP_RESPONSE_TO_ORGANIC_CYCLIC_COMPOUND	GOBP_RESPONSE_TO_ORGANIC_CYCLIC_COMPOUND		306	0.220381	1.07093	0.264214	0.489888	1	927	tags=19%, list=16%, signal=21%
GOBP_ORGANELLE_FUSION	GOBP_ORGANELLE_FUSION		101	0.257266	1.07079	0.327138	0.489758	1	1170	tags=29%, list=20%, signal=35%
GOBP_PROTEIN_LOCALIZATION_TO_CELL_SURFACE	GOBP_PROTEIN_LOCALIZATION_TO_CELL_SURFACE		35	0.319245	1.07025	0.374291	0.490516	1	1810	tags=43%, list=30%, signal=61%
GOBP_HISTONE_H3_K4_METHYLATION	GOBP_HISTONE_H3_K4_METHYLATION		26	0.34012	1.06998	0.370998	0.490685	1	1188	tags=23%, list=20%, signal=29%
GOBP_REGULATION_OF_CELL_SIZE	GOBP_REGULATION_OF_CELL_SIZE		62	0.279199	1.06693	0.326376	0.496717	1	643	tags=19%, list=11%, signal=21%
GOBP_RESPONSE_TO_COLD	GOBP_RESPONSE_TO_COLD		20	0.368525	1.06665	0.367347	0.496939	1	42	tags=10%, list=1%, signal=10%
GOMF_CELL_ADHESION_MEDIATOR_ACTIVITY	GOMF_CELL_ADHESION_MEDIATOR_ACTIVITY		33	0.321825	1.06582	0.398374	0.498232	1	897	tags=27%, list=15%, signal=32%
GOBP_REGULATION_OF_CELL_CELL_ADHESION	GOBP_REGULATION_OF_CELL_CELL_ADHESION		153	0.23913	1.0649	0.316434	0.499872	1	702	tags=16%, list=12%, signal=17%
GOBP_VIRAL_LIFE_CYCLE	GOBP_VIRAL_LIFE_CYCLE		166	0.240794	1.06472	0.308958	0.499844	1	1405	tags=30%, list=24%, signal=38%
GOBP_REGULATION_OF_EXTRACELLULAR_MATRIX_ORGANIZATION	GOBP_REGULATION_OF_EXTRACELLULAR_MATRIX_ORGANIZATION		25	0.339088	1.06417	0.377863	0.500645	1	886	tags=28%, list=15%, signal=33%
GOBP_SPERMATID_DIFFERENTIATION	GOBP_SPERMATID_DIFFERENTIATION		32	0.320662	1.06325	0.353057	0.502195	1	1619	tags=41%, list=27%, signal=55%
GOMF_HYDRO_LYASE_ACTIVITY	GOMF_HYDRO_LYASE_ACTIVITY		27	0.334511	1.06291	0.384058	0.502491	1	884	tags=33%, list=15%, signal=39%
GOBP_MULTICELLULAR_ORGANISM_REPRODUCTION	GOBP_MULTICELLULAR_ORGANISM_REPRODUCTION		216	0.230347	1.06221	0.293073	0.503599	1	897	tags=18%, list=15%, signal=20%
GOBP_HORMONE_BIOSYNTHETIC_PROCESS	GOBP_HORMONE_BIOSYNTHETIC_PROCESS		15	0.388798	1.06202	0.370588	0.503595	1	641	tags=33%, list=11%, signal=37%
GOBP_REGULATION_OF_SYNAPSE_ASSEMBLY	GOBP_REGULATION_OF_SYNAPSE_ASSEMBLY		25	0.347331	1.06198	0.392079	0.503274	1	489	tags=16%, list=8%, signal=17%
GOBP_POSITIVE_REGULATION_OF_CYTOSKELETON_ORGANIZATION	GOBP_POSITIVE_REGULATION_OF_CYTOSKELETON_ORGANIZATION		89	0.263365	1.06123	0.337687	0.504454	1	351	tags=10%, list=6%, signal=11%
GOBP_VACUOLE_ORGANIZATION	GOBP_VACUOLE_ORGANIZATION		128	0.245902	1.06107	0.339823	0.504388	1	1054	tags=24%, list=18%, signal=29%
GOBP_RESPONSE_TO_CALCIUM_ION	GOBP_RESPONSE_TO_CALCIUM_ION		56	0.292619	1.05963	0.365455	0.506968	1	1053	tags=29%, list=18%, signal=34%
GOBP_PROTEIN_MATURATION	GOBP_PROTEIN_MATURATION		127	0.248069	1.05851	0.348881	0.508965	1	714	tags=17%, list=12%, signal=19%
GOBP_NEGATIVE_REGULATION_OF_MITOCHONDRION_ORGANIZATION	GOBP_NEGATIVE_REGULATION_OF_MITOCHONDRION_ORGANIZATION		28	0.326703	1.05639	0.362949	0.51315	1	1058	tags=32%, list=18%, signal=39%
GOBP_CELL_FATE_SPECIFICATION	GOBP_CELL_FATE_SPECIFICATION		20	0.360625	1.05624	0.366224	0.513091	1	2406	tags=60%, list=40%, signal=100%
GOBP_GENERATION_OF_PRECURSOR_METABOLITES_AND_ENERGY	GOBP_GENERATION_OF_PRECURSOR_METABOLITES_AND_ENERGY		259	0.22529	1.05601	0.305509	0.513163	1	1547	tags=36%, list=26%, signal=46%
GOBP_NEGATIVE_REGULATION_OF_RESPONSE_TO_CYTOKINE_STIMULUS	GOBP_NEGATIVE_REGULATION_OF_RESPONSE_TO_CYTOKINE_STIMULUS		30	0.326754	1.05581	0.394161	0.513177	1	426	tags=13%, list=7%, signal=14%
GOBP_REGULATION_OF_DNA_BINDING_TRANSCRIPTION_FACTOR_ACTIVITY	GOBP_REGULATION_OF_DNA_BINDING_TRANSCRIPTION_FACTOR_ACTIVITY		147	0.238549	1.05544	0.322523	0.513548	1	661	tags=16%, list=11%, signal=18%
GOBP_LUNG_MORPHOGENESIS	GOBP_LUNG_MORPHOGENESIS		22	0.350055	1.05418	0.388571	0.515866	1	848	tags=23%, list=14%, signal=26%
GOBP_REGULATION_OF_T_CELL_ACTIVATION	GOBP_REGULATION_OF_T_CELL_ACTIVATION		113	0.250776	1.05415	0.335069	0.515521	1	1124	tags=25%, list=19%, signal=30%
GOBP_POSITIVE_REGULATION_OF_ACTIN_FILAMENT_POLYMERIZATION	GOBP_POSITIVE_REGULATION_OF_ACTIN_FILAMENT_POLYMERIZATION		25	0.342945	1.05406	0.385542	0.51531	1	132	tags=8%, list=2%, signal=8%
GOBP_REGULATION_OF_PEPTIDE_TRANSPORT	GOBP_REGULATION_OF_PEPTIDE_TRANSPORT		50	0.289781	1.05373	0.363296	0.515674	1	1302	tags=36%, list=22%, signal=46%
GOBP_G_PROTEIN_COUPLED_RECEPTOR_SIGNALING_PATHWAY	GOBP_G_PROTEIN_COUPLED_RECEPTOR_SIGNALING_PATHWAY		122	0.246585	1.05363	0.310536	0.515474	1	1039	tags=25%, list=17%, signal=30%
GOBP_REGULATION_OF_LYMPHOCYTE_ACTIVATION	GOBP_REGULATION_OF_LYMPHOCYTE_ACTIVATION		145	0.238525	1.05209	0.332734	0.518455	1	1145	tags=23%, list=19%, signal=28%
GOBP_GERM_CELL_DEVELOPMENT	GOBP_GERM_CELL_DEVELOPMENT		62	0.277924	1.05101	0.366667	0.520338	1	1159	tags=23%, list=19%, signal=28%
GOBP_PEPTIDYL_LYSINE_TRIMETHYLATION	GOBP_PEPTIDYL_LYSINE_TRIMETHYLATION		16	0.373936	1.05059	0.388785	0.520803	1	1188	tags=25%, list=20%, signal=31%
GOBP_MODULATION_BY_HOST_OF_VIRAL_PROCESS	GOBP_MODULATION_BY_HOST_OF_VIRAL_PROCESS		29	0.330167	1.05033	0.375954	0.520957	1	1455	tags=38%, list=24%, signal=50%
GOBP_POSITIVE_REGULATION_OF_T_CELL_MEDIATED_IMMUNITY	GOBP_POSITIVE_REGULATION_OF_T_CELL_MEDIATED_IMMUNITY		20	0.35144	1.04918	0.383302	0.523041	1	1400	tags=40%, list=23%, signal=52%
GOBP_SMOOTH_MUSCLE_CELL_MIGRATION	GOBP_SMOOTH_MUSCLE_CELL_MIGRATION		29	0.323325	1.04798	0.384466	0.525147	1	886	tags=28%, list=15%, signal=32%
GOMF_UNFOLDED_PROTEIN_BINDING	GOMF_UNFOLDED_PROTEIN_BINDING		76	0.267666	1.04693	0.363985	0.527031	1	1646	tags=38%, list=28%, signal=52%
GOCC_CLATHRIN_COATED_ENDOCYTIC_VESICLE	GOCC_CLATHRIN_COATED_ENDOCYTIC_VESICLE		35	0.3144	1.04684	0.403509	0.526828	1	644	tags=23%, list=11%, signal=25%
GOBP_POSITIVE_REGULATION_OF_ADAPTIVE_IMMUNE_RESPONSE	GOBP_POSITIVE_REGULATION_OF_ADAPTIVE_IMMUNE_RESPONSE		37	0.301812	1.04684	0.360075	0.52643	1	1400	tags=30%, list=23%, signal=39%
GOBP_NCRNA_TRANSCRIPTION	GOBP_NCRNA_TRANSCRIPTION		28	0.325806	1.0461	0.386029	0.52765	1	2368	tags=50%, list=40%, signal=82%
GOBP_INSULIN_SECRETION	GOBP_INSULIN_SECRETION		58	0.279122	1.04506	0.368321	0.529523	1	897	tags=29%, list=15%, signal=34%
GOBP_MEMBRANE_PROTEIN_PROTEOLYSIS	GOBP_MEMBRANE_PROTEIN_PROTEOLYSIS		24	0.341257	1.04473	0.393701	0.529816	1	848	tags=29%, list=14%, signal=34%
GOBP_NEGATIVE_REGULATION_OF_MAP_KINASE_ACTIVITY	GOBP_NEGATIVE_REGULATION_OF_MAP_KINASE_ACTIVITY		22	0.351921	1.0446	0.39619	0.529706	1	648	tags=18%, list=11%, signal=20%
GOMF_ACID_THIOL_LIGASE_ACTIVITY	GOMF_ACID_THIOL_LIGASE_ACTIVITY		16	0.385781	1.04404	0.402697	0.530546	1	1398	tags=50%, list=23%, signal=65%
GOBP_POSITIVE_REGULATION_OF_CELL_ACTIVATION	GOBP_POSITIVE_REGULATION_OF_CELL_ACTIVATION		112	0.248048	1.04381	0.365385	0.530664	1	1338	tags=26%, list=22%, signal=33%
GOBP_REGULATION_OF_SYNAPSE_STRUCTURE_OR_ACTIVITY	GOBP_REGULATION_OF_SYNAPSE_STRUCTURE_OR_ACTIVITY		81	0.260812	1.04306	0.369369	0.531886	1	663	tags=16%, list=11%, signal=18%
GOMF_PROTEASE_BINDING	GOMF_PROTEASE_BINDING		61	0.280837	1.04277	0.383764	0.532119	1	232	tags=11%, list=4%, signal=12%
GOBP_MODULATION_BY_HOST_OF_SYMBIONT_PROCESS	GOBP_MODULATION_BY_HOST_OF_SYMBIONT_PROCESS		45	0.292537	1.04198	0.379921	0.533446	1	930	tags=20%, list=16%, signal=24%
GOCC_PERINUCLEAR_REGION_OF_CYTOPLASM	GOCC_PERINUCLEAR_REGION_OF_CYTOPLASM		348	0.212319	1.04141	0.33777	0.534284	1	983	tags=20%, list=16%, signal=22%
GOBP_PURINE_NUCLEOTIDE_TRANSPORT	GOBP_PURINE_NUCLEOTIDE_TRANSPORT		15	0.385369	1.04125	0.411335	0.534243	1	1599	tags=67%, list=27%, signal=91%
GOBP_HAIR_CELL_DIFFERENTIATION	GOBP_HAIR_CELL_DIFFERENTIATION		18	0.369561	1.04104	0.398131	0.534274	1	1131	tags=33%, list=19%, signal=41%
GOBP_VESICLE_ORGANIZATION	GOBP_VESICLE_ORGANIZATION		216	0.225464	1.04081	0.349829	0.534341	1	1040	tags=21%, list=17%, signal=24%
GOBP_REPRODUCTION	GOBP_REPRODUCTION		374	0.211649	1.04046	0.346341	0.534713	1	897	tags=16%, list=15%, signal=18%
GOCC_MICROVILLUS	GOCC_MICROVILLUS		34	0.314924	1.04039	0.407266	0.534467	1	1309	tags=29%, list=22%, signal=37%
GOBP_POSITIVE_REGULATION_OF_CANONICAL_WNT_SIGNALING_PATHWAY	GOBP_POSITIVE_REGULATION_OF_CANONICAL_WNT_SIGNALING_PATHWAY		46	0.287521	1.04031	0.390909	0.534221	1	23	tags=4%, list=0%, signal=4%
GOBP_CARDIAC_MUSCLE_TISSUE_MORPHOGENESIS	GOBP_CARDIAC_MUSCLE_TISSUE_MORPHOGENESIS		16	0.373473	1.0383	0.390438	0.538252	1	1288	tags=44%, list=22%, signal=56%
GOCC_INTERMEDIATE_FILAMENT_CYTOSKELETON	GOCC_INTERMEDIATE_FILAMENT_CYTOSKELETON		49	0.288942	1.03825	0.404339	0.537944	1	843	tags=22%, list=14%, signal=26%
GOBP_CELL_MIGRATION_INVOLVED_IN_SPROUTING_ANGIOGENESIS	GOBP_CELL_MIGRATION_INVOLVED_IN_SPROUTING_ANGIOGENESIS		19	0.361463	1.03806	0.405882	0.53793	1	1299	tags=47%, list=22%, signal=60%
GOMF_CELL_ADHESION_MOLECULE_BINDING	GOMF_CELL_ADHESION_MOLECULE_BINDING		334	0.211484	1.03741	0.345576	0.538965	1	705	tags=16%, list=12%, signal=17%
GOBP_POST_EMBRYONIC_DEVELOPMENT	GOBP_POST_EMBRYONIC_DEVELOPMENT		36	0.30609	1.03695	0.407129	0.539603	1	1288	tags=33%, list=22%, signal=42%
GOBP_MAINTENANCE_OF_CELL_NUMBER	GOBP_MAINTENANCE_OF_CELL_NUMBER		74	0.264189	1.03614	0.387097	0.540981	1	1864	tags=30%, list=31%, signal=43%
GOBP_STRIATED_MUSCLE_CELL_PROLIFERATION	GOBP_STRIATED_MUSCLE_CELL_PROLIFERATION		15	0.37783	1.03585	0.410256	0.541201	1	25	tags=7%, list=0%, signal=7%
GOMF_PROTEIN_HETERODIMERIZATION_ACTIVITY	GOMF_PROTEIN_HETERODIMERIZATION_ACTIVITY		94	0.248511	1.03576	0.384045	0.541018	1	629	tags=12%, list=11%, signal=13%
GOBP_NUCLEOBASE_CONTAINING_COMPOUND_TRANSPORT	GOBP_NUCLEOBASE_CONTAINING_COMPOUND_TRANSPORT		141	0.23521	1.03537	0.379859	0.541486	1	2122	tags=45%, list=35%, signal=69%
GOBP_PROTEIN_TRANSMEMBRANE_IMPORT_INTO_INTRACELLULAR_ORGANELLE	GOBP_PROTEIN_TRANSMEMBRANE_IMPORT_INTO_INTRACELLULAR_ORGANELLE		20	0.349898	1.03497	0.415879	0.54193	1	2607	tags=75%, list=44%, signal=133%
GOBP_B_CELL_ACTIVATION_INVOLVED_IN_IMMUNE_RESPONSE	GOBP_B_CELL_ACTIVATION_INVOLVED_IN_IMMUNE_RESPONSE		25	0.332948	1.03334	0.384615	0.545133	1	2027	tags=56%, list=34%, signal=84%
GOCC_MAIN_AXON	GOCC_MAIN_AXON		16	0.37272	1.03303	0.417647	0.545415	1	848	tags=38%, list=14%, signal=44%
GOBP_RESPONSE_TO_DSRNA	GOBP_RESPONSE_TO_DSRNA		22	0.344591	1.03294	0.419922	0.54522	1	756	tags=23%, list=13%, signal=26%
GOBP_NEGATIVE_REGULATION_OF_RESPONSE_TO_WOUNDING	GOBP_NEGATIVE_REGULATION_OF_RESPONSE_TO_WOUNDING		30	0.314406	1.03193	0.407692	0.547059	1	585	tags=20%, list=10%, signal=22%
GOMF_NUCLEOSOME_BINDING	GOMF_NUCLEOSOME_BINDING		43	0.297123	1.03162	0.410072	0.547327	1	2720	tags=72%, list=46%, signal=131%
GOCC_GOLGI_ASSOCIATED_VESICLE_MEMBRANE	GOCC_GOLGI_ASSOCIATED_VESICLE_MEMBRANE		34	0.30747	1.03097	0.433594	0.548336	1	696	tags=15%, list=12%, signal=17%
GOBP_NOTCH_SIGNALING_PATHWAY	GOBP_NOTCH_SIGNALING_PATHWAY		57	0.27723	1.02783	0.396768	0.554833	1	576	tags=16%, list=10%, signal=17%
GOBP_NEGATIVE_REGULATION_OF_TRANSFORMING_GROWTH_FACTOR_BETA_RECEPTOR_SIGNALING_PATHWAY	GOBP_NEGATIVE_REGULATION_OF_TRANSFORMING_GROWTH_FACTOR_BETA_RECEPTOR_SIGNALING_PATHWAY		42	0.299662	1.02777	0.397338	0.554548	1	1117	tags=21%, list=19%, signal=26%
GOBP_PEPTIDYL_CYSTEINE_MODIFICATION	GOBP_PEPTIDYL_CYSTEINE_MODIFICATION		19	0.35638	1.02732	0.41791	0.55513	1	916	tags=42%, list=15%, signal=50%
GOBP_PHENOL_CONTAINING_COMPOUND_METABOLIC_PROCESS	GOBP_PHENOL_CONTAINING_COMPOUND_METABOLIC_PROCESS		21	0.346319	1.02696	0.415194	0.555501	1	136	tags=14%, list=2%, signal=15%
GOBP_POSITIVE_REGULATION_OF_PRODUCTION_OF_MOLECULAR_MEDIATOR_OF_IMMUNE_RESPONSE	GOBP_POSITIVE_REGULATION_OF_PRODUCTION_OF_MOLECULAR_MEDIATOR_OF_IMMUNE_RESPONSE		42	0.296266	1.02622	0.431985	0.556708	1	862	tags=21%, list=14%, signal=25%
GOBP_GLYCEROLIPID_CATABOLIC_PROCESS	GOBP_GLYCEROLIPID_CATABOLIC_PROCESS		24	0.334302	1.02596	0.422383	0.556886	1	1520	tags=54%, list=25%, signal=72%
GOBP_NEUROMUSCULAR_PROCESS	GOBP_NEUROMUSCULAR_PROCESS		42	0.292678	1.02584	0.42549	0.556722	1	643	tags=21%, list=11%, signal=24%
GOBP_REGULATED_EXOCYTOSIS	GOBP_REGULATED_EXOCYTOSIS		73	0.26359	1.02522	0.415751	0.557684	1	912	tags=23%, list=15%, signal=27%
GOBP_CARDIOCYTE_DIFFERENTIATION	GOBP_CARDIOCYTE_DIFFERENTIATION		48	0.28209	1.02517	0.399614	0.55738	1	629	tags=17%, list=11%, signal=18%
GOBP_NEGATIVE_REGULATION_OF_CELLULAR_RESPONSE_TO_INSULIN_STIMULUS	GOBP_NEGATIVE_REGULATION_OF_CELLULAR_RESPONSE_TO_INSULIN_STIMULUS		25	0.336014	1.0246	0.411985	0.558219	1	790	tags=24%, list=13%, signal=28%
GOMF_SMAD_BINDING	GOMF_SMAD_BINDING		37	0.303543	1.02386	0.431034	0.559459	1	484	tags=11%, list=8%, signal=12%
GOCC_ACTIN_BASED_CELL_PROJECTION	GOCC_ACTIN_BASED_CELL_PROJECTION		95	0.249049	1.02375	0.405694	0.559309	1	1351	tags=26%, list=23%, signal=33%
GOBP_REGULATION_OF_ANATOMICAL_STRUCTURE_SIZE	GOBP_REGULATION_OF_ANATOMICAL_STRUCTURE_SIZE		177	0.227926	1.02352	0.385172	0.559407	1	679	tags=15%, list=11%, signal=17%
GOBP_INTRINSIC_APOPTOTIC_SIGNALING_PATHWAY_IN_RESPONSE_TO_DNA_DAMAGE	GOBP_INTRINSIC_APOPTOTIC_SIGNALING_PATHWAY_IN_RESPONSE_TO_DNA_DAMAGE		41	0.292062	1.02311	0.443038	0.559878	1	706	tags=17%, list=12%, signal=19%
GOMF_14_3_3_PROTEIN_BINDING	GOMF_14_3_3_PROTEIN_BINDING		16	0.363542	1.02308	0.441121	0.559541	1	657	tags=31%, list=11%, signal=35%
GOCC_CYTOPLASMIC_REGION	GOCC_CYTOPLASMIC_REGION		97	0.2487	1.02115	0.410122	0.56334	1	484	tags=10%, list=8%, signal=11%
GOCC_EARLY_ENDOSOME_MEMBRANE	GOCC_EARLY_ENDOSOME_MEMBRANE		107	0.242533	1.02114	0.438503	0.562957	1	643	tags=13%, list=11%, signal=14%
GOBP_CORONARY_VASCULATURE_DEVELOPMENT	GOBP_CORONARY_VASCULATURE_DEVELOPMENT		17	0.359453	1.01945	0.425	0.56625	1	1288	tags=35%, list=22%, signal=45%
GOBP_REGULATION_OF_TUBE_SIZE	GOBP_REGULATION_OF_TUBE_SIZE		29	0.311788	1.0192	0.406716	0.566346	1	1092	tags=24%, list=18%, signal=29%
GOBP_PLASMA_MEMBRANE_REPAIR	GOBP_PLASMA_MEMBRANE_REPAIR		23	0.334519	1.01909	0.419048	0.566176	1	293	tags=17%, list=5%, signal=18%
GOBP_FOREBRAIN_DEVELOPMENT	GOBP_FOREBRAIN_DEVELOPMENT		121	0.238378	1.0186	0.417883	0.566861	1	840	tags=19%, list=14%, signal=22%
GOBP_GLUTAMINE_METABOLIC_PROCESS	GOBP_GLUTAMINE_METABOLIC_PROCESS		16	0.367209	1.01789	0.424242	0.568013	1	906	tags=19%, list=15%, signal=22%
GOBP_CELLULAR_RESPONSE_TO_HORMONE_STIMULUS	GOBP_CELLULAR_RESPONSE_TO_HORMONE_STIMULUS		233	0.216153	1.01711	0.396552	0.569336	1	670	tags=13%, list=11%, signal=14%
GOBP_VIRAL_PROCESS	GOBP_VIRAL_PROCESS		231	0.217557	1.01693	0.421746	0.569331	1	1338	tags=26%, list=22%, signal=33%
GOBP_PHOSPHATIDYLINOSITOL_3_KINASE_SIGNALING	GOBP_PHOSPHATIDYLINOSITOL_3_KINASE_SIGNALING		45	0.2884	1.01612	0.410448	0.570652	1	648	tags=20%, list=11%, signal=22%
GOBP_NEGATIVE_REGULATION_OF_NEURON_PROJECTION_DEVELOPMENT	GOBP_NEGATIVE_REGULATION_OF_NEURON_PROJECTION_DEVELOPMENT		51	0.276739	1.01535	0.431953	0.571957	1	898	tags=24%, list=15%, signal=27%
GOBP_RESPONSE_TO_EXTRACELLULAR_STIMULUS	GOBP_RESPONSE_TO_EXTRACELLULAR_STIMULUS		181	0.224185	1.01499	0.414286	0.572376	1	617	tags=14%, list=10%, signal=15%
GOBP_POSITIVE_REGULATION_OF_CELL_CELL_ADHESION	GOBP_POSITIVE_REGULATION_OF_CELL_CELL_ADHESION		101	0.244667	1.01411	0.438721	0.573982	1	702	tags=16%, list=12%, signal=18%
GOBP_SMOOTHENED_SIGNALING_PATHWAY	GOBP_SMOOTHENED_SIGNALING_PATHWAY		33	0.301535	1.01385	0.418112	0.574156	1	430	tags=15%, list=7%, signal=16%
GOBP_REGULATION_OF_ENDOPLASMIC_RETICULUM_STRESS_INDUCED_INTRINSIC_APOPTOTIC_SIGNALING_PATHWAY	GOBP_REGULATION_OF_ENDOPLASMIC_RETICULUM_STRESS_INDUCED_INTRINSIC_APOPTOTIC_SIGNALING_PATHWAY		17	0.3606	1.01223	0.446729	0.577188	1	1147	tags=41%, list=19%, signal=51%
GOBP_POSITIVE_REGULATION_OF_LEUKOCYTE_CELL_CELL_ADHESION	GOBP_POSITIVE_REGULATION_OF_LEUKOCYTE_CELL_CELL_ADHESION		85	0.255126	1.01135	0.427239	0.578754	1	1124	tags=25%, list=19%, signal=30%
GOBP_POSITIVE_REGULATION_OF_MUSCLE_CELL_DIFFERENTIATION	GOBP_POSITIVE_REGULATION_OF_MUSCLE_CELL_DIFFERENTIATION		20	0.344859	1.01121	0.444668	0.578667	1	1408	tags=40%, list=24%, signal=52%
GOMF_VITAMIN_BINDING	GOMF_VITAMIN_BINDING		48	0.282834	1.00957	0.429856	0.581981	1	773	tags=25%, list=13%, signal=28%
GOBP_REGULATION_OF_EXTRINSIC_APOPTOTIC_SIGNALING_PATHWAY	GOBP_REGULATION_OF_EXTRINSIC_APOPTOTIC_SIGNALING_PATHWAY		66	0.262461	1.00929	0.420495	0.582206	1	514	tags=15%, list=9%, signal=16%
GOBP_NUCLEUS_ORGANIZATION	GOBP_NUCLEUS_ORGANIZATION		87	0.249338	1.00924	0.435009	0.58189	1	1411	tags=34%, list=24%, signal=44%
GOBP_PROTEIN_INSERTION_INTO_ER_MEMBRANE	GOBP_PROTEIN_INSERTION_INTO_ER_MEMBRANE		18	0.353466	1.00919	0.438272	0.581584	1	1662	tags=61%, list=28%, signal=84%
GOBP_CELLULAR_LIPID_CATABOLIC_PROCESS	GOBP_CELLULAR_LIPID_CATABOLIC_PROCESS		105	0.239654	1.00831	0.417785	0.583107	1	1597	tags=37%, list=27%, signal=50%
GOBP_SULFUR_COMPOUND_METABOLIC_PROCESS	GOBP_SULFUR_COMPOUND_METABOLIC_PROCESS		142	0.229449	1.00786	0.421818	0.583727	1	1703	tags=40%, list=28%, signal=55%
GOCC_HISTONE_METHYLTRANSFERASE_COMPLEX	GOCC_HISTONE_METHYLTRANSFERASE_COMPLEX		32	0.30838	1.00763	0.453094	0.583802	1	139	tags=6%, list=2%, signal=6%
GOBP_REGULATION_OF_ESTABLISHMENT_OF_PROTEIN_LOCALIZATION	GOBP_REGULATION_OF_ESTABLISHMENT_OF_PROTEIN_LOCALIZATION		236	0.217343	1.00739	0.453125	0.58391	1	915	tags=20%, list=15%, signal=23%
GOCC_EARLY_ENDOSOME	GOCC_EARLY_ENDOSOME		238	0.214731	1.00719	0.441581	0.583919	1	943	tags=17%, list=16%, signal=20%
GOBP_NEURON_APOPTOTIC_PROCESS	GOBP_NEURON_APOPTOTIC_PROCESS		97	0.242003	1.00703	0.436567	0.583864	1	643	tags=19%, list=11%, signal=20%
GOBP_ROOF_OF_MOUTH_DEVELOPMENT	GOBP_ROOF_OF_MOUTH_DEVELOPMENT		18	0.357665	1.00686	0.446529	0.583811	1	1288	tags=44%, list=22%, signal=56%
GOCC_IMMUNOLOGICAL_SYNAPSE	GOCC_IMMUNOLOGICAL_SYNAPSE		20	0.33544	1.00686	0.459313	0.583408	1	239	tags=15%, list=4%, signal=16%
GOCC_CYTOPLASMIC_SIDE_OF_PLASMA_MEMBRANE	GOCC_CYTOPLASMIC_SIDE_OF_PLASMA_MEMBRANE		76	0.255187	1.00683	0.453861	0.583041	1	1092	tags=29%, list=18%, signal=35%
GOBP_ADENYLATE_CYCLASE_ACTIVATING_G_PROTEIN_COUPLED_RECEPTOR_SIGNALING_PATHWAY	GOBP_ADENYLATE_CYCLASE_ACTIVATING_G_PROTEIN_COUPLED_RECEPTOR_SIGNALING_PATHWAY		16	0.369751	1.0068	0.452941	0.582678	1	985	tags=44%, list=16%, signal=52%
GOBP_VESICLE_DOCKING_INVOLVED_IN_EXOCYTOSIS	GOBP_VESICLE_DOCKING_INVOLVED_IN_EXOCYTOSIS		25	0.317529	1.00606	0.444646	0.583972	1	1024	tags=28%, list=17%, signal=34%
GOBP_DEVELOPMENTAL_GROWTH	GOBP_DEVELOPMENTAL_GROWTH		204	0.222737	1.0059	0.42132	0.583917	1	636	tags=15%, list=11%, signal=16%
GOBP_REGULATION_OF_PROTEIN_SECRETION	GOBP_REGULATION_OF_PROTEIN_SECRETION		86	0.247185	1.00544	0.45438	0.584539	1	915	tags=26%, list=15%, signal=30%
GOBP_PEROXISOME_ORGANIZATION	GOBP_PEROXISOME_ORGANIZATION		21	0.338766	1.00452	0.436759	0.586077	1	2384	tags=71%, list=40%, signal=118%
GOBP_CHAPERONE_COFACTOR_DEPENDENT_PROTEIN_REFOLDING	GOBP_CHAPERONE_COFACTOR_DEPENDENT_PROTEIN_REFOLDING		21	0.33448	1.00451	0.464481	0.585673	1	1675	tags=48%, list=28%, signal=66%
GOBP_T_CELL_MEDIATED_IMMUNITY	GOBP_T_CELL_MEDIATED_IMMUNITY		34	0.292146	1.00426	0.437023	0.585806	1	1400	tags=38%, list=23%, signal=50%
GOBP_T_CELL_APOPTOTIC_PROCESS	GOBP_T_CELL_APOPTOTIC_PROCESS		15	0.370125	1.0041	0.471513	0.585745	1	71	tags=13%, list=1%, signal=13%
GOBP_GLIAL_CELL_DIFFERENTIATION	GOBP_GLIAL_CELL_DIFFERENTIATION		79	0.252844	1.00396	0.443841	0.585676	1	1145	tags=24%, list=19%, signal=29%
GOBP_REGULATION_OF_WNT_SIGNALING_PATHWAY	GOBP_REGULATION_OF_WNT_SIGNALING_PATHWAY		106	0.239323	1.00318	0.455046	0.586988	1	917	tags=16%, list=15%, signal=19%
GOBP_LIPOPROTEIN_METABOLIC_PROCESS	GOBP_LIPOPROTEIN_METABOLIC_PROCESS		52	0.273473	1.00287	0.452381	0.587282	1	940	tags=23%, list=16%, signal=27%
GOBP_NUCLEOSIDE_BISPHOSPHATE_BIOSYNTHETIC_PROCESS	GOBP_NUCLEOSIDE_BISPHOSPHATE_BIOSYNTHETIC_PROCESS		33	0.304494	1.00224	0.461397	0.588246	1	739	tags=27%, list=12%, signal=31%
GOBP_MUSCLE_CELL_APOPTOTIC_PROCESS	GOBP_MUSCLE_CELL_APOPTOTIC_PROCESS		28	0.312622	1.0016	0.456238	0.589248	1	513	tags=21%, list=9%, signal=23%
GOMF_STRUCTURAL_CONSTITUENT_OF_CYTOSKELETON	GOMF_STRUCTURAL_CONSTITUENT_OF_CYTOSKELETON		54	0.271855	1.00152	0.463028	0.588991	1	501	tags=15%, list=8%, signal=16%
GOBP_MITOCHONDRIAL_GENOME_MAINTENANCE	GOBP_MITOCHONDRIAL_GENOME_MAINTENANCE		15	0.363088	1.00144	0.456044	0.588757	1	1598	tags=40%, list=27%, signal=54%
GOBP_POSITIVE_REGULATION_OF_NF_KAPPAB_TRANSCRIPTION_FACTOR_ACTIVITY	GOBP_POSITIVE_REGULATION_OF_NF_KAPPAB_TRANSCRIPTION_FACTOR_ACTIVITY		59	0.263069	1.0013	0.471002	0.588645	1	494	tags=14%, list=8%, signal=15%
GOBP_RHO_PROTEIN_SIGNAL_TRANSDUCTION	GOBP_RHO_PROTEIN_SIGNAL_TRANSDUCTION		59	0.271271	1.00126	0.470699	0.588325	1	629	tags=17%, list=11%, signal=19%
GOBP_ADHERENS_JUNCTION_ORGANIZATION	GOBP_ADHERENS_JUNCTION_ORGANIZATION		28	0.312146	1.00081	0.475096	0.588939	1	484	tags=18%, list=8%, signal=19%
GOBP_POSITIVE_REGULATION_OF_LYMPHOCYTE_ACTIVATION	GOBP_POSITIVE_REGULATION_OF_LYMPHOCYTE_ACTIVATION		99	0.24111	1.00039	0.47331	0.589423	1	897	tags=17%, list=15%, signal=20%
GOMF_RNA_POLYMERASE_ACTIVITY	GOMF_RNA_POLYMERASE_ACTIVITY		16	0.364538	0.999375	0.465517	0.591266	1	2262	tags=44%, list=38%, signal=70%
GOBP_REGULATION_OF_CANONICAL_WNT_SIGNALING_PATHWAY	GOBP_REGULATION_OF_CANONICAL_WNT_SIGNALING_PATHWAY		84	0.246127	0.998077	0.452555	0.593696	1	1488	tags=27%, list=25%, signal=36%
GOCC_SWI_SNF_COMPLEX	GOCC_SWI_SNF_COMPLEX		18	0.347019	0.996308	0.455067	0.597233	1	2770	tags=67%, list=46%, signal=124%
GOBP_MUSCLE_CELL_MIGRATION	GOBP_MUSCLE_CELL_MIGRATION		32	0.306538	0.996099	0.460227	0.597272	1	897	tags=28%, list=15%, signal=33%
GOCC_ACTIN_CYTOSKELETON	GOCC_ACTIN_CYTOSKELETON		244	0.207886	0.995758	0.490401	0.597635	1	587	tags=11%, list=10%, signal=12%
GOMF_METHYLATION_DEPENDENT_PROTEIN_BINDING	GOMF_METHYLATION_DEPENDENT_PROTEIN_BINDING		40	0.290264	0.994772	0.456929	0.599392	1	1559	tags=30%, list=26%, signal=40%
GOBP_BONE_RESORPTION	GOBP_BONE_RESORPTION		15	0.359819	0.993594	0.478011	0.601665	1	484	tags=20%, list=8%, signal=22%
GOBP_ESTABLISHMENT_OF_PROTEIN_LOCALIZATION_TO_ENDOPLASMIC_RETICULUM	GOBP_ESTABLISHMENT_OF_PROTEIN_LOCALIZATION_TO_ENDOPLASMIC_RETICULUM		31	0.311234	0.993404	0.483271	0.60169	1	1157	tags=39%, list=19%, signal=48%
GOBP_INNER_EAR_RECEPTOR_CELL_DEVELOPMENT	GOBP_INNER_EAR_RECEPTOR_CELL_DEVELOPMENT		17	0.34748	0.99253	0.461538	0.603202	1	1039	tags=35%, list=17%, signal=43%
GOBP_REGULATION_OF_INSULIN_RECEPTOR_SIGNALING_PATHWAY	GOBP_REGULATION_OF_INSULIN_RECEPTOR_SIGNALING_PATHWAY		37	0.288487	0.991399	0.464789	0.605333	1	790	tags=22%, list=13%, signal=25%
GOBP_REGULATION_OF_POLYSACCHARIDE_METABOLIC_PROCESS	GOBP_REGULATION_OF_POLYSACCHARIDE_METABOLIC_PROCESS		17	0.350155	0.990808	0.462475	0.606271	1	55	tags=12%, list=1%, signal=12%
GOBP_PROTEIN_TARGETING_TO_LYSOSOME	GOBP_PROTEIN_TARGETING_TO_LYSOSOME		22	0.338335	0.99071	0.462825	0.606066	1	925	tags=23%, list=15%, signal=27%
GOMF_REGULATORY_RNA_BINDING	GOMF_REGULATORY_RNA_BINDING		18	0.344576	0.989981	0.433712	0.607242	1	1097	tags=22%, list=18%, signal=27%
GOBP_EXPORT_ACROSS_PLASMA_MEMBRANE	GOBP_EXPORT_ACROSS_PLASMA_MEMBRANE		19	0.343127	0.98842	0.473297	0.610297	1	623	tags=32%, list=10%, signal=35%
GOBP_MUSCLE_CELL_PROLIFERATION	GOBP_MUSCLE_CELL_PROLIFERATION		62	0.258429	0.987065	0.47048	0.613097	1	1288	tags=32%, list=22%, signal=41%
GOBP_MONOCARBOXYLIC_ACID_CATABOLIC_PROCESS	GOBP_MONOCARBOXYLIC_ACID_CATABOLIC_PROCESS		70	0.255598	0.985949	0.469945	0.615191	1	1689	tags=39%, list=28%, signal=53%
GOBP_FOCAL_ADHESION_ASSEMBLY	GOBP_FOCAL_ADHESION_ASSEMBLY		53	0.267139	0.985741	0.459725	0.615232	1	351	tags=11%, list=6%, signal=12%
GOBP_DE_NOVO_PROTEIN_FOLDING	GOBP_DE_NOVO_PROTEIN_FOLDING		25	0.315132	0.985555	0.503984	0.615243	1	1675	tags=44%, list=28%, signal=61%
GOCC_GLUTAMATERGIC_SYNAPSE	GOCC_GLUTAMATERGIC_SYNAPSE		170	0.219297	0.984219	0.486772	0.617878	1	484	tags=11%, list=8%, signal=11%
GOBP_REGULATION_OF_NEURON_DIFFERENTIATION	GOBP_REGULATION_OF_NEURON_DIFFERENTIATION		37	0.294191	0.983971	0.465385	0.617995	1	629	tags=16%, list=11%, signal=18%
GOBP_POSITIVE_CHEMOTAXIS	GOBP_POSITIVE_CHEMOTAXIS		18	0.340413	0.9831	0.466926	0.619563	1	796	tags=28%, list=13%, signal=32%
GOBP_LYMPHOCYTE_ACTIVATION	GOBP_LYMPHOCYTE_ACTIVATION		230	0.208939	0.982113	0.495908	0.62138	1	1145	tags=21%, list=19%, signal=25%
GOBP_ESTABLISHMENT_OF_TISSUE_POLARITY	GOBP_ESTABLISHMENT_OF_TISSUE_POLARITY		27	0.319536	0.981985	0.464151	0.621222	1	1761	tags=44%, list=29%, signal=63%
GOBP_INNER_EAR_AUDITORY_RECEPTOR_CELL_DIFFERENTIATION	GOBP_INNER_EAR_AUDITORY_RECEPTOR_CELL_DIFFERENTIATION		15	0.354501	0.981429	0.488848	0.622071	1	1131	tags=33%, list=19%, signal=41%
GOMF_PROTEIN_DIMERIZATION_ACTIVITY	GOMF_PROTEIN_DIMERIZATION_ACTIVITY		355	0.200267	0.979376	0.519868	0.626322	1	648	tags=13%, list=11%, signal=14%
GOMF_PROTEIN_SERINE_THREONINE_KINASE_INHIBITOR_ACTIVITY	GOMF_PROTEIN_SERINE_THREONINE_KINASE_INHIBITOR_ACTIVITY		16	0.35293	0.978561	0.49323	0.627684	1	5	tags=6%, list=0%, signal=6%
GOBP_VASCULOGENESIS	GOBP_VASCULOGENESIS		32	0.300617	0.978515	0.476548	0.627352	1	773	tags=19%, list=13%, signal=21%
GOCC_EXORIBONUCLEASE_COMPLEX	GOCC_EXORIBONUCLEASE_COMPLEX		19	0.335166	0.977982	0.475149	0.628105	1	2268	tags=63%, list=38%, signal=101%
GOBP_CARBOHYDRATE_TRANSMEMBRANE_TRANSPORT	GOBP_CARBOHYDRATE_TRANSMEMBRANE_TRANSPORT		40	0.280545	0.97714	0.482696	0.629553	1	117	tags=10%, list=2%, signal=10%
GOCC_NUCLEAR_PERIPHERY	GOCC_NUCLEAR_PERIPHERY		95	0.241673	0.976327	0.518584	0.630953	1	1896	tags=33%, list=32%, signal=47%
GOBP_AGING	GOBP_AGING		63	0.253291	0.975505	0.477876	0.632379	1	882	tags=24%, list=15%, signal=28%
GOBP_POSITIVE_REGULATION_OF_WNT_SIGNALING_PATHWAY	GOBP_POSITIVE_REGULATION_OF_WNT_SIGNALING_PATHWAY		55	0.267241	0.975444	0.527985	0.632084	1	23	tags=4%, list=0%, signal=4%
GOBP_PROTEIN_QUALITY_CONTROL_FOR_MISFOLDED_OR_INCOMPLETELY_SYNTHESIZED_PROTEINS	GOBP_PROTEIN_QUALITY_CONTROL_FOR_MISFOLDED_OR_INCOMPLETELY_SYNTHESIZED_PROTEINS		18	0.337344	0.975407	0.476008	0.631733	1	1508	tags=39%, list=25%, signal=52%
GOBP_PROTEIN_LIPID_COMPLEX_SUBUNIT_ORGANIZATION	GOBP_PROTEIN_LIPID_COMPLEX_SUBUNIT_ORGANIZATION		15	0.359859	0.974489	0.48855	0.633379	1	70	tags=13%, list=1%, signal=13%
GOBP_ARACHIDONIC_ACID_METABOLIC_PROCESS	GOBP_ARACHIDONIC_ACID_METABOLIC_PROCESS		16	0.354197	0.973813	0.484404	0.634546	1	1279	tags=56%, list=21%, signal=71%
GOBP_PTERIDINE_CONTAINING_COMPOUND_METABOLIC_PROCESS	GOBP_PTERIDINE_CONTAINING_COMPOUND_METABOLIC_PROCESS		17	0.348129	0.973196	0.498054	0.635592	1	805	tags=29%, list=13%, signal=34%
GOBP_MEMBRANE_INVAGINATION	GOBP_MEMBRANE_INVAGINATION		29	0.30335	0.972652	0.505515	0.636396	1	532	tags=14%, list=9%, signal=15%
GOBP_CELLULAR_EXTRAVASATION	GOBP_CELLULAR_EXTRAVASATION		21	0.330436	0.971674	0.477695	0.638185	1	1630	tags=48%, list=27%, signal=65%
GOBP_POSITIVE_REGULATION_OF_CELLULAR_COMPONENT_BIOGENESIS	GOBP_POSITIVE_REGULATION_OF_CELLULAR_COMPONENT_BIOGENESIS		217	0.209278	0.969927	0.54054	0.641671	1	252	tags=7%, list=4%, signal=7%
GOMF_NUCLEOSOMAL_DNA_BINDING	GOMF_NUCLEOSOMAL_DNA_BINDING		24	0.30991	0.969319	0.468992	0.642599	1	2427	tags=54%, list=41%, signal=91%
GOBP_REGULATION_OF_B_CELL_PROLIFERATION	GOBP_REGULATION_OF_B_CELL_PROLIFERATION		16	0.350869	0.968533	0.489443	0.643978	1	130	tags=13%, list=2%, signal=13%
GOBP_POSITIVE_REGULATION_OF_PEPTIDASE_ACTIVITY	GOBP_POSITIVE_REGULATION_OF_PEPTIDASE_ACTIVITY		73	0.24605	0.968219	0.516364	0.64427	1	745	tags=19%, list=12%, signal=22%
GOBP_NEGATIVE_REGULATION_OF_SIGNALING	GOBP_NEGATIVE_REGULATION_OF_SIGNALING		446	0.192056	0.968141	0.561139	0.643972	1	959	tags=17%, list=16%, signal=19%
GOBP_ACTIN_NUCLEATION	GOBP_ACTIN_NUCLEATION		27	0.311541	0.967617	0.50188	0.644692	1	3	tags=4%, list=0%, signal=4%
GOCC_H4_HISTONE_ACETYLTRANSFERASE_COMPLEX	GOCC_H4_HISTONE_ACETYLTRANSFERASE_COMPLEX		23	0.3143	0.967317	0.506849	0.644923	1	614	tags=13%, list=10%, signal=14%
GOBP_EXOCYTOSIS	GOBP_EXOCYTOSIS		138	0.224183	0.967078	0.52381	0.645017	1	1042	tags=22%, list=17%, signal=27%
GOBP_NEGATIVE_REGULATION_OF_CELL_PROJECTION_ORGANIZATION	GOBP_NEGATIVE_REGULATION_OF_CELL_PROJECTION_ORGANIZATION		69	0.247081	0.966814	0.512864	0.645145	1	898	tags=20%, list=15%, signal=24%
GOBP_CELLULAR_RESPONSE_TO_STARVATION	GOBP_CELLULAR_RESPONSE_TO_STARVATION		70	0.249049	0.966439	0.522472	0.645588	1	454	tags=13%, list=8%, signal=14%
GOBP_GLUCAN_BIOSYNTHETIC_PROCESS	GOBP_GLUCAN_BIOSYNTHETIC_PROCESS		19	0.337971	0.96448	0.514563	0.649569	1	55	tags=11%, list=1%, signal=11%
GOBP_RECEPTOR_RECYCLING	GOBP_RECEPTOR_RECYCLING		23	0.30807	0.963197	0.51756	0.652137	1	1467	tags=35%, list=25%, signal=46%
GOCC_CLATHRIN_COATED_PIT	GOCC_CLATHRIN_COATED_PIT		50	0.262984	0.961568	0.498077	0.655461	1	489	tags=14%, list=8%, signal=15%
GOBP_GOLGI_TO_PLASMA_MEMBRANE_PROTEIN_TRANSPORT	GOBP_GOLGI_TO_PLASMA_MEMBRANE_PROTEIN_TRANSPORT		26	0.303155	0.961564	0.526718	0.655021	1	1755	tags=46%, list=29%, signal=65%
GOBP_REGULATION_OF_INTRACELLULAR_PROTEIN_TRANSPORT	GOBP_REGULATION_OF_INTRACELLULAR_PROTEIN_TRANSPORT		121	0.225168	0.960957	0.536862	0.655978	1	737	tags=17%, list=12%, signal=18%
GOBP_POSITIVE_REGULATION_OF_FOCAL_ADHESION_ASSEMBLY	GOBP_POSITIVE_REGULATION_OF_FOCAL_ADHESION_ASSEMBLY		15	0.351878	0.960591	0.489669	0.656345	1	351	tags=13%, list=6%, signal=14%
GOBP_REGULATION_OF_STEM_CELL_POPULATION_MAINTENANCE	GOBP_REGULATION_OF_STEM_CELL_POPULATION_MAINTENANCE		36	0.280771	0.960314	0.517578	0.656532	1	1802	tags=28%, list=30%, signal=40%
GOBP_POSITIVE_REGULATION_OF_GENE_EXPRESSION	GOBP_POSITIVE_REGULATION_OF_GENE_EXPRESSION		378	0.194471	0.960112	0.597623	0.656516	1	501	tags=10%, list=8%, signal=10%
GOBP_ANTIGEN_PROCESSING_AND_PRESENTATION_OF_ENDOGENOUS_ANTIGEN	GOBP_ANTIGEN_PROCESSING_AND_PRESENTATION_OF_ENDOGENOUS_ANTIGEN		19	0.328502	0.959661	0.516461	0.65709	1	1329	tags=37%, list=22%, signal=47%
GOCC_CONDENSED_NUCLEAR_CHROMOSOME	GOCC_CONDENSED_NUCLEAR_CHROMOSOME		22	0.316429	0.958339	0.518375	0.659756	1	1132	tags=32%, list=19%, signal=39%
GOBP_NEURON_CELLULAR_HOMEOSTASIS	GOBP_NEURON_CELLULAR_HOMEOSTASIS		28	0.303005	0.957491	0.501873	0.661233	1	1220	tags=32%, list=20%, signal=40%
GOBP_CELL_CELL_SIGNALING_BY_WNT	GOBP_CELL_CELL_SIGNALING_BY_WNT		152	0.21383	0.956694	0.553153	0.662613	1	1183	tags=19%, list=20%, signal=23%
GOBP_ANTIGEN_PROCESSING_AND_PRESENTATION_OF_ENDOGENOUS_PEPTIDE_ANTIGEN	GOBP_ANTIGEN_PROCESSING_AND_PRESENTATION_OF_ENDOGENOUS_PEPTIDE_ANTIGEN		17	0.346441	0.956503	0.530242	0.662639	1	1329	tags=41%, list=22%, signal=53%
GOBP_ORGANIC_ACID_CATABOLIC_PROCESS	GOBP_ORGANIC_ACID_CATABOLIC_PROCESS		120	0.22258	0.955486	0.565766	0.66451	1	893	tags=19%, list=15%, signal=22%
GOBP_NEGATIVE_REGULATION_OF_SMALL_MOLECULE_METABOLIC_PROCESS	GOBP_NEGATIVE_REGULATION_OF_SMALL_MOLECULE_METABOLIC_PROCESS		32	0.289114	0.954844	0.507782	0.665482	1	790	tags=28%, list=13%, signal=32%
GOBP_ESTABLISHMENT_OF_PROTEIN_LOCALIZATION_TO_PLASMA_MEMBRANE	GOBP_ESTABLISHMENT_OF_PROTEIN_LOCALIZATION_TO_PLASMA_MEMBRANE		37	0.279681	0.954764	0.521988	0.6652	1	1755	tags=46%, list=29%, signal=65%
GOMF_ATP_HYDROLYSIS_ACTIVITY	GOMF_ATP_HYDROLYSIS_ACTIVITY		215	0.206278	0.953867	0.563478	0.666766	1	1716	tags=29%, list=29%, signal=40%
GOBP_MITOCHONDRIAL_MEMBRANE_ORGANIZATION	GOBP_MITOCHONDRIAL_MEMBRANE_ORGANIZATION		67	0.245702	0.953459	0.521661	0.667268	1	1651	tags=37%, list=28%, signal=51%
GOBP_POSITIVE_REGULATION_OF_TOR_SIGNALING	GOBP_POSITIVE_REGULATION_OF_TOR_SIGNALING		19	0.324353	0.952576	0.502008	0.668835	1	704	tags=16%, list=12%, signal=18%
GOBP_CELL_ACTIVATION_INVOLVED_IN_IMMUNE_RESPONSE	GOBP_CELL_ACTIVATION_INVOLVED_IN_IMMUNE_RESPONSE		80	0.239184	0.951644	0.542751	0.670566	1	1434	tags=30%, list=24%, signal=39%
GOBP_POSITIVE_REGULATION_OF_LEUKOCYTE_MEDIATED_IMMUNITY	GOBP_POSITIVE_REGULATION_OF_LEUKOCYTE_MEDIATED_IMMUNITY		41	0.272387	0.949586	0.513915	0.674942	1	1725	tags=39%, list=29%, signal=54%
GOBP_T_CELL_MIGRATION	GOBP_T_CELL_MIGRATION		19	0.325801	0.949548	0.514735	0.674568	1	806	tags=26%, list=13%, signal=30%
GOMF_ATP_DEPENDENT_ACTIVITY_ACTING_ON_RNA	GOMF_ATP_DEPENDENT_ACTIVITY_ACTING_ON_RNA		52	0.259602	0.947489	0.52919	0.678864	1	1716	tags=33%, list=29%, signal=45%
GOCC_RUFFLE_MEMBRANE	GOCC_RUFFLE_MEMBRANE		55	0.257427	0.947409	0.550285	0.678592	1	753	tags=15%, list=13%, signal=16%
GOBP_HISTONE_DEACETYLATION	GOBP_HISTONE_DEACETYLATION		46	0.266163	0.947323	0.530769	0.678326	1	2406	tags=50%, list=40%, signal=83%
GOBP_REGULATION_OF_PROTEIN_IMPORT_INTO_NUCLEUS	GOBP_REGULATION_OF_PROTEIN_IMPORT_INTO_NUCLEUS		31	0.288584	0.947265	0.518657	0.678015	1	1370	tags=32%, list=23%, signal=42%
GOMF_DISULFIDE_OXIDOREDUCTASE_ACTIVITY	GOMF_DISULFIDE_OXIDOREDUCTASE_ACTIVITY		27	0.301408	0.946294	0.532544	0.679748	1	996	tags=37%, list=17%, signal=44%
GOBP_POSITIVE_REGULATION_OF_CELL_DIVISION	GOBP_POSITIVE_REGULATION_OF_CELL_DIVISION		27	0.300692	0.946264	0.540835	0.679358	1	1151	tags=26%, list=19%, signal=32%
GOCC_CAJAL_BODY	GOCC_CAJAL_BODY		38	0.267924	0.945742	0.532673	0.680088	1	819	tags=13%, list=14%, signal=15%
GOCC_CLUSTER_OF_ACTIN_BASED_CELL_PROJECTIONS	GOCC_CLUSTER_OF_ACTIN_BASED_CELL_PROJECTIONS		58	0.253912	0.94521	0.531876	0.680792	1	1267	tags=29%, list=21%, signal=37%
GOBP_SENSORY_PERCEPTION_OF_PAIN	GOBP_SENSORY_PERCEPTION_OF_PAIN		17	0.338042	0.945011	0.52514	0.680785	1	596	tags=29%, list=10%, signal=33%
GOBP_EMBRYONIC_ORGAN_MORPHOGENESIS	GOBP_EMBRYONIC_ORGAN_MORPHOGENESIS		63	0.249591	0.944986	0.560976	0.68039	1	636	tags=19%, list=11%, signal=21%
GOMF_MACROMOLECULE_TRANSMEMBRANE_TRANSPORTER_ACTIVITY	GOMF_MACROMOLECULE_TRANSMEMBRANE_TRANSPORTER_ACTIVITY		16	0.338582	0.944568	0.546185	0.680859	1	1959	tags=63%, list=33%, signal=93%
GOBP_ORGANELLE_MEMBRANE_FUSION	GOBP_ORGANELLE_MEMBRANE_FUSION		79	0.238019	0.944494	0.546112	0.68059	1	1024	tags=25%, list=17%, signal=30%
GOBP_MULTICELLULAR_ORGANISMAL_MOVEMENT	GOBP_MULTICELLULAR_ORGANISMAL_MOVEMENT		17	0.340623	0.944233	0.52974	0.680708	1	1204	tags=35%, list=20%, signal=44%
GOBP_RESPONSE_TO_BMP	GOBP_RESPONSE_TO_BMP		37	0.273206	0.944075	0.535019	0.680612	1	655	tags=16%, list=11%, signal=18%
GOBP_CELLULAR_RESPONSE_TO_CAMP	GOBP_CELLULAR_RESPONSE_TO_CAMP		17	0.333616	0.943809	0.531429	0.680758	1	617	tags=24%, list=10%, signal=26%
GOBP_LIPID_DROPLET_ORGANIZATION	GOBP_LIPID_DROPLET_ORGANIZATION		18	0.32913	0.943503	0.527132	0.680992	1	1111	tags=39%, list=19%, signal=48%
GOBP_POSITIVE_REGULATION_OF_LYMPHOCYTE_DIFFERENTIATION	GOBP_POSITIVE_REGULATION_OF_LYMPHOCYTE_DIFFERENTIATION		43	0.269903	0.943035	0.52988	0.681599	1	1092	tags=23%, list=18%, signal=28%
GOMF_CLATHRIN_BINDING	GOMF_CLATHRIN_BINDING		38	0.279285	0.941017	0.569549	0.685739	1	473	tags=11%, list=8%, signal=11%
GOBP_NEGATIVE_REGULATION_OF_ESTABLISHMENT_OF_PROTEIN_LOCALIZATION	GOBP_NEGATIVE_REGULATION_OF_ESTABLISHMENT_OF_PROTEIN_LOCALIZATION		47	0.265048	0.941009	0.548387	0.685297	1	915	tags=23%, list=15%, signal=27%
GOBP_HINDBRAIN_DEVELOPMENT	GOBP_HINDBRAIN_DEVELOPMENT		48	0.261286	0.940785	0.543561	0.68537	1	629	tags=17%, list=11%, signal=18%
GOCC_ACETYLTRANSFERASE_COMPLEX	GOCC_ACETYLTRANSFERASE_COMPLEX		48	0.263089	0.940207	0.561165	0.686242	1	206	tags=8%, list=3%, signal=9%
GOBP_CANONICAL_WNT_SIGNALING_PATHWAY	GOBP_CANONICAL_WNT_SIGNALING_PATHWAY		95	0.231613	0.940047	0.578947	0.686141	1	1488	tags=27%, list=25%, signal=36%
GOBP_REGULATION_OF_MICROTUBULE_DEPOLYMERIZATION	GOBP_REGULATION_OF_MICROTUBULE_DEPOLYMERIZATION		15	0.349431	0.939923	0.531955	0.685949	1	144	tags=13%, list=2%, signal=14%
GOBP_PROTEIN_ACYLATION	GOBP_PROTEIN_ACYLATION		114	0.223439	0.938968	0.57971	0.687649	1	1513	tags=28%, list=25%, signal=37%
GOBP_NEGATIVE_REGULATION_OF_LEUKOCYTE_PROLIFERATION	GOBP_NEGATIVE_REGULATION_OF_LEUKOCYTE_PROLIFERATION		27	0.294023	0.938389	0.540395	0.688487	1	895	tags=26%, list=15%, signal=30%
GOCC_CLATHRIN_VESICLE_COAT	GOCC_CLATHRIN_VESICLE_COAT		22	0.314677	0.938292	0.524621	0.68826	1	24	tags=5%, list=0%, signal=5%
GOBP_POSITIVE_REGULATION_OF_CATION_CHANNEL_ACTIVITY	GOBP_POSITIVE_REGULATION_OF_CATION_CHANNEL_ACTIVITY		16	0.339535	0.936963	0.565126	0.690838	1	877	tags=31%, list=15%, signal=37%
GOBP_NEGATIVE_REGULATION_OF_CHEMOTAXIS	GOBP_NEGATIVE_REGULATION_OF_CHEMOTAXIS		18	0.33255	0.936729	0.555773	0.690901	1	840	tags=33%, list=14%, signal=39%
GOBP_RESPONSE_TO_STARVATION	GOBP_RESPONSE_TO_STARVATION		85	0.233122	0.936369	0.56654	0.691247	1	617	tags=15%, list=10%, signal=17%
GOBP_LYTIC_VACUOLE_ORGANIZATION	GOBP_LYTIC_VACUOLE_ORGANIZATION		64	0.244385	0.936332	0.558935	0.690868	1	1040	tags=23%, list=17%, signal=28%
GOBP_REGULATION_OF_BIOLOGICAL_PROCESS_INVOLVED_IN_SYMBIOTIC_INTERACTION	GOBP_REGULATION_OF_BIOLOGICAL_PROCESS_INVOLVED_IN_SYMBIOTIC_INTERACTION		23	0.310844	0.935744	0.558882	0.691707	1	552	tags=17%, list=9%, signal=19%
GOCC_MICROBODY_LUMEN	GOCC_MICROBODY_LUMEN		30	0.289029	0.935371	0.55106	0.692146	1	2420	tags=63%, list=40%, signal=106%
GOBP_POSITIVE_REGULATION_OF_HORMONE_SECRETION	GOBP_POSITIVE_REGULATION_OF_HORMONE_SECRETION		38	0.275042	0.934509	0.562271	0.693596	1	1302	tags=37%, list=22%, signal=47%
GOBP_LEUKOCYTE_APOPTOTIC_PROCESS	GOBP_LEUKOCYTE_APOPTOTIC_PROCESS		40	0.271926	0.934336	0.573832	0.693523	1	71	tags=8%, list=1%, signal=8%
GOBP_STRIATED_MUSCLE_CELL_APOPTOTIC_PROCESS	GOBP_STRIATED_MUSCLE_CELL_APOPTOTIC_PROCESS		18	0.331816	0.93386	0.543353	0.694139	1	513	tags=28%, list=9%, signal=30%
GOMF_OXIDOREDUCTASE_ACTIVITY_ACTING_ON_NAD_P_H	GOMF_OXIDOREDUCTASE_ACTIVITY_ACTING_ON_NAD_P_H		51	0.255166	0.933476	0.568058	0.694551	1	1607	tags=43%, list=27%, signal=58%
GOBP_NEGATIVE_REGULATION_OF_TRANSPORTER_ACTIVITY	GOBP_NEGATIVE_REGULATION_OF_TRANSPORTER_ACTIVITY		29	0.293034	0.9332	0.537615	0.694709	1	483	tags=14%, list=8%, signal=15%
GOBP_ALPHA_AMINO_ACID_CATABOLIC_PROCESS	GOBP_ALPHA_AMINO_ACID_CATABOLIC_PROCESS		37	0.272038	0.933188	0.568306	0.694281	1	590	tags=16%, list=10%, signal=18%
GOMF_SNARE_BINDING	GOMF_SNARE_BINDING		54	0.257201	0.93302	0.555351	0.694185	1	1744	tags=39%, list=29%, signal=54%
GOBP_RESPONSE_TO_ISCHEMIA	GOBP_RESPONSE_TO_ISCHEMIA		21	0.312217	0.933012	0.536489	0.693743	1	8	tags=5%, list=0%, signal=5%
GOBP_EMBRYO_DEVELOPMENT_ENDING_IN_BIRTH_OR_EGG_HATCHING	GOBP_EMBRYO_DEVELOPMENT_ENDING_IN_BIRTH_OR_EGG_HATCHING		239	0.199738	0.93286	0.636049	0.693622	1	1170	tags=19%, list=20%, signal=22%
GOBP_PROTEIN_PROCESSING	GOBP_PROTEIN_PROCESSING		91	0.229173	0.932771	0.585502	0.693364	1	714	tags=15%, list=12%, signal=17%
GOBP_REGULATION_OF_CHROMATIN_ORGANIZATION	GOBP_REGULATION_OF_CHROMATIN_ORGANIZATION		22	0.307526	0.932534	0.549618	0.693431	1	2036	tags=50%, list=34%, signal=76%
GOBP_MITOCHONDRION_LOCALIZATION	GOBP_MITOCHONDRION_LOCALIZATION		26	0.300475	0.930085	0.538314	0.698366	1	1170	tags=31%, list=20%, signal=38%
GOBP_CARDIAC_CELL_DEVELOPMENT	GOBP_CARDIAC_CELL_DEVELOPMENT		29	0.284928	0.929638	0.584795	0.698895	1	501	tags=14%, list=8%, signal=15%
GOBP_POSITIVE_REGULATION_OF_DEVELOPMENTAL_GROWTH	GOBP_POSITIVE_REGULATION_OF_DEVELOPMENTAL_GROWTH		45	0.260792	0.928027	0.574627	0.702033	1	582	tags=16%, list=10%, signal=17%
GOCC_PHAGOPHORE_ASSEMBLY_SITE	GOCC_PHAGOPHORE_ASSEMBLY_SITE		23	0.303371	0.927725	0.560636	0.702238	1	925	tags=35%, list=15%, signal=41%
GOCC_DENDRITE_CYTOPLASM	GOCC_DENDRITE_CYTOPLASM		17	0.330465	0.925826	0.566929	0.706117	1	417	tags=18%, list=7%, signal=19%
GOBP_COLUMNAR_CUBOIDAL_EPITHELIAL_CELL_DEVELOPMENT	GOBP_COLUMNAR_CUBOIDAL_EPITHELIAL_CELL_DEVELOPMENT		15	0.332682	0.925569	0.531429	0.706203	1	704	tags=33%, list=12%, signal=38%
GOBP_NEGATIVE_REGULATION_OF_DNA_BINDING	GOBP_NEGATIVE_REGULATION_OF_DNA_BINDING		15	0.342542	0.925359	0.561303	0.706223	1	1726	tags=47%, list=29%, signal=65%
GOBP_FEMALE_GAMETE_GENERATION	GOBP_FEMALE_GAMETE_GENERATION		38	0.273079	0.925118	0.584466	0.706305	1	591	tags=13%, list=10%, signal=15%
GOBP_MUSCLE_HYPERTROPHY	GOBP_MUSCLE_HYPERTROPHY		37	0.272534	0.924399	0.580583	0.70744	1	513	tags=16%, list=9%, signal=18%
GOBP_OLIGODENDROCYTE_DIFFERENTIATION	GOBP_OLIGODENDROCYTE_DIFFERENTIATION		31	0.281906	0.924162	0.583019	0.707477	1	848	tags=16%, list=14%, signal=19%
GOBP_HISTONE_H3_K9_MODIFICATION	GOBP_HISTONE_H3_K9_MODIFICATION		15	0.338638	0.924147	0.549407	0.707045	1	946	tags=27%, list=16%, signal=32%
GOBP_REGULATION_OF_INSULIN_SECRETION	GOBP_REGULATION_OF_INSULIN_SECRETION		45	0.262516	0.923432	0.585538	0.708152	1	887	tags=27%, list=15%, signal=31%
GOMF_CARBON_OXYGEN_LYASE_ACTIVITY	GOMF_CARBON_OXYGEN_LYASE_ACTIVITY		33	0.273024	0.922033	0.587453	0.710881	1	884	tags=27%, list=15%, signal=32%
GOBP_POSITIVE_REGULATION_OF_INSULIN_SECRETION	GOBP_POSITIVE_REGULATION_OF_INSULIN_SECRETION		29	0.290648	0.921623	0.576271	0.711359	1	844	tags=31%, list=14%, signal=36%
GOBP_PEPTIDYL_PROLINE_MODIFICATION	GOBP_PEPTIDYL_PROLINE_MODIFICATION		27	0.285589	0.921125	0.588346	0.712016	1	365	tags=19%, list=6%, signal=20%
GOCC_MALE_GERM_CELL_NUCLEUS	GOCC_MALE_GERM_CELL_NUCLEUS		18	0.323857	0.92	0.559055	0.714015	1	493	tags=11%, list=8%, signal=12%
GOBP_CILIUM_OR_FLAGELLUM_DEPENDENT_CELL_MOTILITY	GOBP_CILIUM_OR_FLAGELLUM_DEPENDENT_CELL_MOTILITY		15	0.337284	0.919922	0.563126	0.713714	1	1619	tags=47%, list=27%, signal=64%
GOBP_GLUCOSE_IMPORT	GOBP_GLUCOSE_IMPORT		32	0.277609	0.919305	0.597826	0.714654	1	55	tags=9%, list=1%, signal=9%
GOBP_LIMBIC_SYSTEM_DEVELOPMENT	GOBP_LIMBIC_SYSTEM_DEVELOPMENT		38	0.270086	0.91741	0.611969	0.718384	1	537	tags=18%, list=9%, signal=20%
GOCC_CYTOPLASMIC_SIDE_OF_MEMBRANE	GOCC_CYTOPLASMIC_SIDE_OF_MEMBRANE		92	0.224081	0.917337	0.631957	0.718089	1	1092	tags=27%, list=18%, signal=33%
GOBP_NEGATIVE_REGULATION_OF_MONOATOMIC_ION_TRANSPORT	GOBP_NEGATIVE_REGULATION_OF_MONOATOMIC_ION_TRANSPORT		37	0.273127	0.916867	0.579044	0.718689	1	483	tags=14%, list=8%, signal=15%
GOCC_AUTOPHAGOSOME_MEMBRANE	GOCC_AUTOPHAGOSOME_MEMBRANE		37	0.271552	0.915513	0.584615	0.721271	1	1144	tags=30%, list=19%, signal=37%
GOBP_DNA_METHYLATION	GOBP_DNA_METHYLATION		21	0.304925	0.913786	0.571963	0.72476	1	2516	tags=43%, list=42%, signal=74%
GOBP_INTRACELLULAR_PH_REDUCTION	GOBP_INTRACELLULAR_PH_REDUCTION		28	0.283576	0.9134	0.571977	0.725111	1	1201	tags=32%, list=20%, signal=40%
GOBP_REGULATION_OF_INTRACELLULAR_TRANSPORT	GOBP_REGULATION_OF_INTRACELLULAR_TRANSPORT		183	0.201245	0.912966	0.675725	0.725622	1	1200	tags=23%, list=20%, signal=28%
GOMF_PEPTIDE_BINDING	GOMF_PEPTIDE_BINDING		110	0.21654	0.912519	0.654479	0.726109	1	525	tags=13%, list=9%, signal=14%
GOBP_PEROXISOMAL_TRANSPORT	GOBP_PEROXISOMAL_TRANSPORT		15	0.334103	0.912374	0.579816	0.725961	1	2275	tags=67%, list=38%, signal=107%
GOBP_CELL_SURFACE_RECEPTOR_SIGNALING_PATHWAY_INVOLVED_IN_CELL_CELL_SIGNALING	GOBP_CELL_SURFACE_RECEPTOR_SIGNALING_PATHWAY_INVOLVED_IN_CELL_CELL_SIGNALING		169	0.203712	0.91234	0.698355	0.725546	1	1183	tags=18%, list=20%, signal=22%
GOBP_SPECIFICATION_OF_SYMMETRY	GOBP_SPECIFICATION_OF_SYMMETRY		29	0.290451	0.91186	0.590457	0.726146	1	636	tags=17%, list=11%, signal=19%
GOCC_MICROBODY	GOCC_MICROBODY		81	0.224977	0.910661	0.610052	0.728344	1	1689	tags=38%, list=28%, signal=53%
GOCC_SIN3_TYPE_COMPLEX	GOCC_SIN3_TYPE_COMPLEX		15	0.339124	0.908301	0.584762	0.733086	1	1726	tags=40%, list=29%, signal=56%
GOBP_INTRINSIC_APOPTOTIC_SIGNALING_PATHWAY_IN_RESPONSE_TO_ENDOPLASMIC_RETICULUM_STRESS	GOBP_INTRINSIC_APOPTOTIC_SIGNALING_PATHWAY_IN_RESPONSE_TO_ENDOPLASMIC_RETICULUM_STRESS		30	0.279075	0.908281	0.628037	0.732654	1	1147	tags=33%, list=19%, signal=41%
GOBP_REGULATION_OF_ANTIGEN_RECEPTOR_MEDIATED_SIGNALING_PATHWAY	GOBP_REGULATION_OF_ANTIGEN_RECEPTOR_MEDIATED_SIGNALING_PATHWAY		21	0.301554	0.907533	0.563809	0.733828	1	130	tags=10%, list=2%, signal=10%
GOBP_POSITIVE_REGULATION_OF_LYMPHOCYTE_MEDIATED_IMMUNITY	GOBP_POSITIVE_REGULATION_OF_LYMPHOCYTE_MEDIATED_IMMUNITY		33	0.275008	0.907465	0.58365	0.733492	1	1400	tags=33%, list=23%, signal=43%
GOCC_NEURON_PROJECTION	GOCC_NEURON_PROJECTION		442	0.180548	0.90656	0.770227	0.734987	1	662	tags=13%, list=11%, signal=14%
GOBP_REGULATION_OF_NUCLEOTIDE_EXCISION_REPAIR	GOBP_REGULATION_OF_NUCLEOTIDE_EXCISION_REPAIR		20	0.311637	0.906468	0.577696	0.734729	1	1802	tags=35%, list=30%, signal=50%
GOBP_REPRODUCTIVE_SYSTEM_DEVELOPMENT	GOBP_REPRODUCTIVE_SYSTEM_DEVELOPMENT		96	0.225623	0.906213	0.637324	0.734847	1	1288	tags=25%, list=22%, signal=31%
GOCC_BRUSH_BORDER	GOCC_BRUSH_BORDER		46	0.249022	0.900188	0.657303	0.747664	1	1193	tags=28%, list=20%, signal=35%
GOMF_ACTIN_FILAMENT_BINDING	GOMF_ACTIN_FILAMENT_BINDING		107	0.215548	0.899595	0.667883	0.748502	1	293	tags=8%, list=5%, signal=9%
GOBP_NEGATIVE_REGULATION_OF_EXOCYTOSIS	GOBP_NEGATIVE_REGULATION_OF_EXOCYTOSIS		15	0.330859	0.898189	0.588235	0.751028	1	1434	tags=47%, list=24%, signal=61%
GOBP_PROTEIN_LOCALIZATION_TO_CHROMOSOME_TELOMERIC_REGION	GOBP_PROTEIN_LOCALIZATION_TO_CHROMOSOME_TELOMERIC_REGION		16	0.325394	0.897816	0.580705	0.751354	1	4037	tags=100%, list=68%, signal=307%
GOBP_NEGATIVE_REGULATION_OF_INTRACELLULAR_TRANSPORT	GOBP_NEGATIVE_REGULATION_OF_INTRACELLULAR_TRANSPORT		28	0.281433	0.897244	0.606119	0.75214	1	1812	tags=50%, list=30%, signal=71%
GOBP_RESPONSE_TO_LEUKEMIA_INHIBITORY_FACTOR	GOBP_RESPONSE_TO_LEUKEMIA_INHIBITORY_FACTOR		43	0.257892	0.896845	0.632495	0.752536	1	321	tags=12%, list=5%, signal=12%
GOBP_SOMITOGENESIS	GOBP_SOMITOGENESIS		17	0.315642	0.896536	0.593928	0.752727	1	827	tags=18%, list=14%, signal=20%
GOBP_T_CELL_ACTIVATION_INVOLVED_IN_IMMUNE_RESPONSE	GOBP_T_CELL_ACTIVATION_INVOLVED_IN_IMMUNE_RESPONSE		25	0.292212	0.896179	0.636364	0.753015	1	184	tags=12%, list=3%, signal=12%
GOBP_REGULATION_OF_CELLULAR_RESPONSE_TO_STRESS	GOBP_REGULATION_OF_CELLULAR_RESPONSE_TO_STRESS		306	0.186368	0.893869	0.782007	0.757529	1	765	tags=12%, list=13%, signal=14%
GOBP_REGULATION_OF_PHOSPHATIDYLINOSITOL_3_KINASE_ACTIVITY	GOBP_REGULATION_OF_PHOSPHATIDYLINOSITOL_3_KINASE_ACTIVITY		16	0.316426	0.893214	0.610548	0.758494	1	1273	tags=38%, list=21%, signal=48%
GOBP_GLIAL_CELL_PROLIFERATION	GOBP_GLIAL_CELL_PROLIFERATION		16	0.326421	0.89319	0.586716	0.75806	1	1672	tags=44%, list=28%, signal=61%
GOBP_REGULATION_OF_ENDOCYTOSIS	GOBP_REGULATION_OF_ENDOCYTOSIS		106	0.216292	0.892842	0.701439	0.758342	1	772	tags=12%, list=13%, signal=14%
GOBP_PROTEIN_TARGETING_TO_VACUOLE	GOBP_PROTEIN_TARGETING_TO_VACUOLE		30	0.275572	0.892541	0.625461	0.75855	1	644	tags=17%, list=11%, signal=19%
GOBP_VACUOLAR_ACIDIFICATION	GOBP_VACUOLAR_ACIDIFICATION		21	0.297653	0.891416	0.609658	0.760498	1	2583	tags=71%, list=43%, signal=125%
GOBP_SOMATIC_DIVERSIFICATION_OF_IMMUNOGLOBULINS	GOBP_SOMATIC_DIVERSIFICATION_OF_IMMUNOGLOBULINS		24	0.29463	0.891208	0.60381	0.760464	1	2027	tags=46%, list=34%, signal=69%
GOBP_EMBRYONIC_SKELETAL_SYSTEM_DEVELOPMENT	GOBP_EMBRYONIC_SKELETAL_SYSTEM_DEVELOPMENT		28	0.277726	0.890675	0.612524	0.761109	1	484	tags=11%, list=8%, signal=12%
GOBP_NEUROINFLAMMATORY_RESPONSE	GOBP_NEUROINFLAMMATORY_RESPONSE		17	0.320719	0.890207	0.61597	0.76166	1	1007	tags=41%, list=17%, signal=49%
GOBP_HIPPOCAMPUS_DEVELOPMENT	GOBP_HIPPOCAMPUS_DEVELOPMENT		30	0.278489	0.889969	0.641221	0.76169	1	537	tags=17%, list=9%, signal=18%
GOBP_CELLULAR_RESPONSE_TO_ORGANIC_CYCLIC_COMPOUND	GOBP_CELLULAR_RESPONSE_TO_ORGANIC_CYCLIC_COMPOUND		201	0.191644	0.887862	0.761062	0.765647	1	667	tags=12%, list=11%, signal=14%
GOBP_PRODUCTION_OF_MOLECULAR_MEDIATOR_OF_IMMUNE_RESPONSE	GOBP_PRODUCTION_OF_MOLECULAR_MEDIATOR_OF_IMMUNE_RESPONSE		73	0.224291	0.886264	0.690566	0.768531	1	1145	tags=23%, list=19%, signal=28%
GOBP_MALE_SEX_DIFFERENTIATION	GOBP_MALE_SEX_DIFFERENTIATION		53	0.240465	0.885967	0.662544	0.768653	1	1632	tags=34%, list=27%, signal=46%
GOBP_SULFUR_COMPOUND_CATABOLIC_PROCESS	GOBP_SULFUR_COMPOUND_CATABOLIC_PROCESS		21	0.30302	0.885113	0.644195	0.770001	1	1460	tags=29%, list=24%, signal=38%
GOBP_CENTRAL_NERVOUS_SYSTEM_NEURON_DIFFERENTIATION	GOBP_CENTRAL_NERVOUS_SYSTEM_NEURON_DIFFERENTIATION		43	0.248947	0.883875	0.65625	0.77211	1	536	tags=16%, list=9%, signal=18%
GOBP_MYOBLAST_DIFFERENTIATION	GOBP_MYOBLAST_DIFFERENTIATION		37	0.258549	0.883868	0.643275	0.771636	1	1593	tags=27%, list=27%, signal=37%
GOBP_PROTEIN_CONTAINING_COMPLEX_LOCALIZATION	GOBP_PROTEIN_CONTAINING_COMPLEX_LOCALIZATION		91	0.22018	0.882591	0.671587	0.773907	1	1071	tags=21%, list=18%, signal=25%
GOBP_OSTEOCLAST_DIFFERENTIATION	GOBP_OSTEOCLAST_DIFFERENTIATION		28	0.278821	0.882117	0.642857	0.7744	1	570	tags=21%, list=10%, signal=24%
GOBP_GLIAL_CELL_DEVELOPMENT	GOBP_GLIAL_CELL_DEVELOPMENT		41	0.249517	0.881914	0.629151	0.774332	1	1007	tags=27%, list=17%, signal=32%
GOBP_DENDRITE_MORPHOGENESIS	GOBP_DENDRITE_MORPHOGENESIS		61	0.23337	0.879969	0.678571	0.777999	1	629	tags=13%, list=11%, signal=15%
GOBP_MYELOID_LEUKOCYTE_DIFFERENTIATION	GOBP_MYELOID_LEUKOCYTE_DIFFERENTIATION		72	0.226364	0.878178	0.699454	0.781207	1	570	tags=15%, list=10%, signal=17%
GOBP_DEVELOPMENTAL_PROCESS_INVOLVED_IN_REPRODUCTION	GOBP_DEVELOPMENTAL_PROCESS_INVOLVED_IN_REPRODUCTION		236	0.187187	0.877934	0.780702	0.781248	1	897	tags=15%, list=15%, signal=17%
GOBP_PROTEIN_LOCALIZATION_TO_GOLGI_APPARATUS	GOBP_PROTEIN_LOCALIZATION_TO_GOLGI_APPARATUS		18	0.307467	0.877746	0.609467	0.781141	1	1771	tags=50%, list=30%, signal=71%
GOBP_REGULATION_OF_NUCLEOCYTOPLASMIC_TRANSPORT	GOBP_REGULATION_OF_NUCLEOCYTOPLASMIC_TRANSPORT		69	0.22775	0.875499	0.702128	0.785307	1	1238	tags=23%, list=21%, signal=29%
GOBP_PERIPHERAL_NERVOUS_SYSTEM_DEVELOPMENT	GOBP_PERIPHERAL_NERVOUS_SYSTEM_DEVELOPMENT		27	0.277368	0.874415	0.656827	0.787068	1	848	tags=22%, list=14%, signal=26%
GOBP_AMYLOID_FIBRIL_FORMATION	GOBP_AMYLOID_FIBRIL_FORMATION		19	0.30741	0.874318	0.619565	0.786779	1	489	tags=16%, list=8%, signal=17%
GOBP_LYSOSOMAL_LUMEN_ACIDIFICATION	GOBP_LYSOSOMAL_LUMEN_ACIDIFICATION		16	0.31245	0.870872	0.608209	0.793451	1	1178	tags=31%, list=20%, signal=39%
GOBP_SEGMENTATION	GOBP_SEGMENTATION		23	0.281013	0.870788	0.633333	0.79312	1	827	tags=17%, list=14%, signal=20%
GOBP_INTRA_GOLGI_VESICLE_MEDIATED_TRANSPORT	GOBP_INTRA_GOLGI_VESICLE_MEDIATED_TRANSPORT		29	0.272873	0.870767	0.669216	0.792656	1	2332	tags=55%, list=39%, signal=90%
GOBP_DNA_REPLICATION_INITIATION	GOBP_DNA_REPLICATION_INITIATION		19	0.306261	0.870627	0.62949	0.792443	1	2129	tags=58%, list=36%, signal=90%
GOMF_CARGO_ADAPTOR_ACTIVITY	GOMF_CARGO_ADAPTOR_ACTIVITY		15	0.323466	0.866855	0.636538	0.799585	1	50	tags=7%, list=1%, signal=7%
GOBP_PATTERN_SPECIFICATION_PROCESS	GOBP_PATTERN_SPECIFICATION_PROCESS		81	0.21765	0.863592	0.724907	0.805733	1	827	tags=15%, list=14%, signal=17%
GOBP_NEGATIVE_REGULATION_OF_COLD_INDUCED_THERMOGENESIS	GOBP_NEGATIVE_REGULATION_OF_COLD_INDUCED_THERMOGENESIS		17	0.312395	0.863337	0.63253	0.805771	1	2061	tags=53%, list=34%, signal=81%
GOBP_REGULATION_OF_ERBB_SIGNALING_PATHWAY	GOBP_REGULATION_OF_ERBB_SIGNALING_PATHWAY		35	0.264273	0.862784	0.673114	0.806377	1	648	tags=20%, list=11%, signal=22%
GOBP_METENCEPHALON_DEVELOPMENT	GOBP_METENCEPHALON_DEVELOPMENT		40	0.250451	0.862677	0.692308	0.806091	1	617	tags=15%, list=10%, signal=17%
GOBP_TRANSITION_METAL_ION_TRANSPORT	GOBP_TRANSITION_METAL_ION_TRANSPORT		44	0.241049	0.859603	0.689524	0.811853	1	1175	tags=30%, list=20%, signal=37%
GOBP_POSITIVE_REGULATION_OF_NEURON_DIFFERENTIATION	GOBP_POSITIVE_REGULATION_OF_NEURON_DIFFERENTIATION		16	0.306347	0.859525	0.635338	0.811483	1	1907	tags=44%, list=32%, signal=64%
GOMF_LIPOPROTEIN_PARTICLE_RECEPTOR_BINDING	GOMF_LIPOPROTEIN_PARTICLE_RECEPTOR_BINDING		17	0.299567	0.859452	0.639042	0.81112	1	1685	tags=47%, list=28%, signal=65%
GOBP_ENDOCRINE_SYSTEM_DEVELOPMENT	GOBP_ENDOCRINE_SYSTEM_DEVELOPMENT		27	0.269434	0.859294	0.683112	0.810933	1	897	tags=26%, list=15%, signal=30%
GOBP_NEGATIVE_REGULATION_OF_MACROAUTOPHAGY	GOBP_NEGATIVE_REGULATION_OF_MACROAUTOPHAGY		23	0.277431	0.857193	0.664122	0.814699	1	504	tags=17%, list=8%, signal=19%
GOBP_POSITIVE_REGULATION_OF_PROTEIN_EXPORT_FROM_NUCLEUS	GOBP_POSITIVE_REGULATION_OF_PROTEIN_EXPORT_FROM_NUCLEUS		15	0.311945	0.857108	0.630219	0.814351	1	663	tags=20%, list=11%, signal=22%
GOBP_PROTEIN_TARGETING_TO_MEMBRANE	GOBP_PROTEIN_TARGETING_TO_MEMBRANE		63	0.227723	0.856299	0.718574	0.815396	1	1274	tags=32%, list=21%, signal=40%
GOBP_FACE_DEVELOPMENT	GOBP_FACE_DEVELOPMENT		18	0.307224	0.855439	0.654135	0.81664	1	773	tags=28%, list=13%, signal=32%
GOMF_LYASE_ACTIVITY	GOMF_LYASE_ACTIVITY		80	0.218567	0.855204	0.757246	0.8166	1	891	tags=21%, list=15%, signal=25%
GOBP_CILIUM_MOVEMENT	GOBP_CILIUM_MOVEMENT		19	0.290231	0.85477	0.668605	0.816968	1	1619	tags=42%, list=27%, signal=58%
GOBP_POSITIVE_REGULATION_OF_STEM_CELL_POPULATION_MAINTENANCE	GOBP_POSITIVE_REGULATION_OF_STEM_CELL_POPULATION_MAINTENANCE		26	0.268235	0.853675	0.664762	0.818606	1	1802	tags=35%, list=30%, signal=49%
GOBP_REGULATION_OF_RELEASE_OF_CYTOCHROME_C_FROM_MITOCHONDRIA	GOBP_REGULATION_OF_RELEASE_OF_CYTOCHROME_C_FROM_MITOCHONDRIA		20	0.285851	0.853636	0.656977	0.818184	1	1115	tags=30%, list=19%, signal=37%
GOBP_POSITIVE_REGULATION_OF_FIBROBLAST_PROLIFERATION	GOBP_POSITIVE_REGULATION_OF_FIBROBLAST_PROLIFERATION		23	0.279405	0.85349	0.658582	0.817956	1	122	tags=9%, list=2%, signal=9%
GOMF_ATPASE_REGULATOR_ACTIVITY	GOMF_ATPASE_REGULATOR_ACTIVITY		30	0.26336	0.852971	0.693676	0.818413	1	719	tags=20%, list=12%, signal=23%
GOBP_B_CELL_PROLIFERATION	GOBP_B_CELL_PROLIFERATION		20	0.290007	0.852155	0.668593	0.819453	1	130	tags=10%, list=2%, signal=10%
GOBP_RESPONSE_TO_DOPAMINE	GOBP_RESPONSE_TO_DOPAMINE		24	0.270939	0.852124	0.703488	0.819	1	985	tags=25%, list=16%, signal=30%
GOBP_AMINO_ACID_CATABOLIC_PROCESS	GOBP_AMINO_ACID_CATABOLIC_PROCESS		48	0.238793	0.852061	0.699819	0.8186	1	590	tags=15%, list=10%, signal=16%
GOBP_VITAMIN_TRANSPORT	GOBP_VITAMIN_TRANSPORT		15	0.307803	0.850623	0.63745	0.820873	1	921	tags=33%, list=15%, signal=39%
GOBP_REGULATION_OF_LEUKOCYTE_APOPTOTIC_PROCESS	GOBP_REGULATION_OF_LEUKOCYTE_APOPTOTIC_PROCESS		25	0.28097	0.849645	0.668529	0.822293	1	71	tags=8%, list=1%, signal=8%
GOBP_REGULATION_OF_EPIDERMIS_DEVELOPMENT	GOBP_REGULATION_OF_EPIDERMIS_DEVELOPMENT		16	0.303543	0.849384	0.641221	0.8223	1	1131	tags=31%, list=19%, signal=38%
GOBP_LYMPHOCYTE_APOPTOTIC_PROCESS	GOBP_LYMPHOCYTE_APOPTOTIC_PROCESS		25	0.271612	0.848956	0.710983	0.822614	1	71	tags=8%, list=1%, signal=8%
GOBP_VESICLE_MEDIATED_TRANSPORT_IN_SYNAPSE	GOBP_VESICLE_MEDIATED_TRANSPORT_IN_SYNAPSE		104	0.202036	0.848919	0.76311	0.822168	1	640	tags=13%, list=11%, signal=15%
GOBP_LEUKOCYTE_DIFFERENTIATION	GOBP_LEUKOCYTE_DIFFERENTIATION		170	0.189311	0.84863	0.830054	0.822221	1	1253	tags=24%, list=21%, signal=29%
GOBP_REGULATION_OF_EMBRYONIC_DEVELOPMENT	GOBP_REGULATION_OF_EMBRYONIC_DEVELOPMENT		39	0.248236	0.845834	0.737673	0.827102	1	484	tags=10%, list=8%, signal=11%
GOBP_NEGATIVE_REGULATION_OF_MRNA_PROCESSING	GOBP_NEGATIVE_REGULATION_OF_MRNA_PROCESSING		18	0.299411	0.843361	0.667984	0.831337	1	2938	tags=72%, list=49%, signal=142%
GOBP_ADULT_BEHAVIOR	GOBP_ADULT_BEHAVIOR		37	0.244398	0.842629	0.727273	0.83222	1	489	tags=16%, list=8%, signal=18%
GOBP_PROTEIN_LOCALIZATION_TO_VACUOLE	GOBP_PROTEIN_LOCALIZATION_TO_VACUOLE		49	0.232839	0.840266	0.734767	0.836187	1	644	tags=14%, list=11%, signal=16%
GOBP_PROTEIN_LOCALIZATION_TO_ORGANELLE	GOBP_PROTEIN_LOCALIZATION_TO_ORGANELLE		481	0.16617	0.837743	0.948276	0.840336	1	1756	tags=31%, list=29%, signal=40%
GOBP_HISTONE_H3_ACETYLATION	GOBP_HISTONE_H3_ACETYLATION		26	0.2705	0.836882	0.693837	0.841414	1	722	tags=15%, list=12%, signal=17%
GOBP_REGULATION_OF_MYELOID_LEUKOCYTE_MEDIATED_IMMUNITY	GOBP_REGULATION_OF_MYELOID_LEUKOCYTE_MEDIATED_IMMUNITY		22	0.274733	0.836784	0.683301	0.841059	1	1042	tags=23%, list=17%, signal=27%
GOBP_REGULATION_OF_MYELINATION	GOBP_REGULATION_OF_MYELINATION		19	0.292415	0.835828	0.666038	0.842313	1	1368	tags=37%, list=23%, signal=48%
GOBP_MULTICELLULAR_ORGANISMAL_LEVEL_CHEMICAL_HOMEOSTASIS	GOBP_MULTICELLULAR_ORGANISMAL_LEVEL_CHEMICAL_HOMEOSTASIS		16	0.307985	0.835663	0.693069	0.842135	1	2050	tags=50%, list=34%, signal=76%
GOBP_PHOSPHOLIPID_CATABOLIC_PROCESS	GOBP_PHOSPHOLIPID_CATABOLIC_PROCESS		21	0.285392	0.835383	0.670635	0.842128	1	1500	tags=38%, list=25%, signal=51%
GOBP_NEGATIVE_REGULATION_OF_CATABOLIC_PROCESS	GOBP_NEGATIVE_REGULATION_OF_CATABOLIC_PROCESS		159	0.190056	0.830303	0.851064	0.850992	1	920	tags=16%, list=15%, signal=18%
GOBP_LYMPHOCYTE_ACTIVATION_INVOLVED_IN_IMMUNE_RESPONSE	GOBP_LYMPHOCYTE_ACTIVATION_INVOLVED_IN_IMMUNE_RESPONSE		54	0.228489	0.829763	0.734317	0.851452	1	1692	tags=35%, list=28%, signal=49%
GOBP_REGULATION_OF_HETEROCHROMATIN_FORMATION	GOBP_REGULATION_OF_HETEROCHROMATIN_FORMATION		17	0.293683	0.829461	0.711832	0.851485	1	1726	tags=41%, list=29%, signal=58%
GOBP_PATHWAY_RESTRICTED_SMAD_PROTEIN_PHOSPHORYLATION	GOBP_PATHWAY_RESTRICTED_SMAD_PROTEIN_PHOSPHORYLATION		17	0.292919	0.828508	0.696154	0.852707	1	1452	tags=35%, list=24%, signal=46%
GOBP_POSITIVE_REGULATION_OF_DNA_RECOMBINATION	GOBP_POSITIVE_REGULATION_OF_DNA_RECOMBINATION		31	0.257837	0.827246	0.723048	0.854439	1	2319	tags=39%, list=39%, signal=63%
GOBP_POSITIVE_REGULATION_OF_MACROAUTOPHAGY	GOBP_POSITIVE_REGULATION_OF_MACROAUTOPHAGY		49	0.223884	0.826914	0.720227	0.854476	1	707	tags=18%, list=12%, signal=21%
GOBP_PROTEIN_COMPLEX_OLIGOMERIZATION	GOBP_PROTEIN_COMPLEX_OLIGOMERIZATION		103	0.200382	0.826643	0.821092	0.854424	1	1097	tags=20%, list=18%, signal=25%
GOBP_CENTRAL_NERVOUS_SYSTEM_NEURON_DEVELOPMENT	GOBP_CENTRAL_NERVOUS_SYSTEM_NEURON_DEVELOPMENT		31	0.248984	0.826288	0.737336	0.854559	1	470	tags=16%, list=8%, signal=17%
GOBP_POSITIVE_REGULATION_OF_MEMBRANE_PERMEABILITY	GOBP_POSITIVE_REGULATION_OF_MEMBRANE_PERMEABILITY		27	0.260986	0.825261	0.714022	0.85587	1	1004	tags=26%, list=17%, signal=31%
GOBP_NEGATIVE_REGULATION_OF_INTRACELLULAR_STEROID_HORMONE_RECEPTOR_SIGNALING_PATHWAY	GOBP_NEGATIVE_REGULATION_OF_INTRACELLULAR_STEROID_HORMONE_RECEPTOR_SIGNALING_PATHWAY		16	0.298991	0.824543	0.688805	0.856647	1	1896	tags=44%, list=32%, signal=64%
GOBP_REGULATION_OF_CELLULAR_RESPIRATION	GOBP_REGULATION_OF_CELLULAR_RESPIRATION		26	0.260227	0.824374	0.707865	0.856435	1	1667	tags=46%, list=28%, signal=64%
GOBP_SOMATIC_DIVERSIFICATION_OF_IMMUNE_RECEPTORS	GOBP_SOMATIC_DIVERSIFICATION_OF_IMMUNE_RECEPTORS		29	0.259014	0.821492	0.686679	0.861042	1	2027	tags=41%, list=34%, signal=62%
GOBP_POSITIVE_REGULATION_OF_HEMOPOIESIS	GOBP_POSITIVE_REGULATION_OF_HEMOPOIESIS		59	0.218634	0.820448	0.795497	0.86236	1	1809	tags=34%, list=30%, signal=48%
GOBP_ANTIGEN_PROCESSING_AND_PRESENTATION_OF_PEPTIDE_ANTIGEN	GOBP_ANTIGEN_PROCESSING_AND_PRESENTATION_OF_PEPTIDE_ANTIGEN		31	0.252037	0.818924	0.750491	0.864552	1	1349	tags=32%, list=23%, signal=41%
GOBP_NEURAL_TUBE_FORMATION	GOBP_NEURAL_TUBE_FORMATION		41	0.236109	0.815384	0.757062	0.87013	1	1145	tags=27%, list=19%, signal=33%
GOBP_POSITIVE_REGULATION_OF_ORGANELLE_ORGANIZATION	GOBP_POSITIVE_REGULATION_OF_ORGANELLE_ORGANIZATION		250	0.17198	0.814522	0.929915	0.871052	1	707	tags=11%, list=12%, signal=12%
GOBP_MITOCHONDRIAL_TRANSPORT	GOBP_MITOCHONDRIAL_TRANSPORT		108	0.196616	0.81426	0.873626	0.87095	1	1570	tags=33%, list=26%, signal=44%
GOCC_GERM_CELL_NUCLEUS	GOCC_GERM_CELL_NUCLEUS		26	0.259822	0.813724	0.748603	0.871322	1	493	tags=8%, list=8%, signal=8%
GOBP_REGULATION_OF_HEMOPOIESIS	GOBP_REGULATION_OF_HEMOPOIESIS		115	0.19578	0.813559	0.833977	0.871087	1	1092	tags=18%, list=18%, signal=22%
GOBP_RESPONSE_TO_NERVE_GROWTH_FACTOR	GOBP_RESPONSE_TO_NERVE_GROWTH_FACTOR		21	0.266539	0.809533	0.704415	0.877405	1	617	tags=19%, list=10%, signal=21%
GOBP_POLYSACCHARIDE_BIOSYNTHETIC_PROCESS	GOBP_POLYSACCHARIDE_BIOSYNTHETIC_PROCESS		30	0.252511	0.808188	0.743689	0.879048	1	55	tags=7%, list=1%, signal=7%
GOCC_HETEROCHROMATIN	GOCC_HETEROCHROMATIN		45	0.226161	0.805595	0.803403	0.882842	1	1611	tags=36%, list=27%, signal=48%
GOBP_POSITIVE_REGULATION_OF_CELL_CYCLE_G2_M_PHASE_TRANSITION	GOBP_POSITIVE_REGULATION_OF_CELL_CYCLE_G2_M_PHASE_TRANSITION		16	0.288701	0.804848	0.726397	0.883555	1	756	tags=19%, list=13%, signal=21%
GOBP_RIBOSOMAL_SUBUNIT_EXPORT_FROM_NUCLEUS	GOBP_RIBOSOMAL_SUBUNIT_EXPORT_FROM_NUCLEUS		15	0.29828	0.804498	0.729008	0.883607	1	1618	tags=47%, list=27%, signal=64%
GOBP_RESPONSE_TO_GROWTH_HORMONE	GOBP_RESPONSE_TO_GROWTH_HORMONE		15	0.297408	0.803103	0.707269	0.885371	1	453	tags=13%, list=8%, signal=14%
GOBP_SEXUAL_REPRODUCTION	GOBP_SEXUAL_REPRODUCTION		209	0.173131	0.801347	0.939446	0.887642	1	874	tags=14%, list=15%, signal=16%
GOBP_REGULATION_OF_HISTONE_H3_K4_METHYLATION	GOBP_REGULATION_OF_HISTONE_H3_K4_METHYLATION		15	0.292595	0.800702	0.710117	0.88814	1	484	tags=13%, list=8%, signal=14%
GOCC_U2_SNRNP	GOCC_U2_SNRNP		19	0.27086	0.798185	0.728195	0.891575	1	2610	tags=63%, list=44%, signal=112%
GOBP_POSITIVE_REGULATION_OF_DOUBLE_STRAND_BREAK_REPAIR	GOBP_POSITIVE_REGULATION_OF_DOUBLE_STRAND_BREAK_REPAIR		44	0.218098	0.796012	0.812613	0.894519	1	2503	tags=43%, list=42%, signal=74%
GOBP_NEUROTRANSMITTER_RECEPTOR_INTERNALIZATION	GOBP_NEUROTRANSMITTER_RECEPTOR_INTERNALIZATION		15	0.287177	0.795004	0.732632	0.895602	1	1299	tags=27%, list=22%, signal=34%
GOCC_DENDRITIC_TREE	GOCC_DENDRITIC_TREE		214	0.172012	0.79425	0.939716	0.896274	1	717	tags=14%, list=12%, signal=15%
GOBP_LIPOSACCHARIDE_METABOLIC_PROCESS	GOBP_LIPOSACCHARIDE_METABOLIC_PROCESS		36	0.236167	0.79412	0.784906	0.895931	1	2069	tags=56%, list=35%, signal=84%
GOBP_KETONE_BIOSYNTHETIC_PROCESS	GOBP_KETONE_BIOSYNTHETIC_PROCESS		17	0.280395	0.79399	0.734774	0.895589	1	1452	tags=41%, list=24%, signal=54%
GOBP_POSITIVE_REGULATION_OF_TRANSMEMBRANE_RECEPTOR_PROTEIN_SERINE_THREONINE_KINASE_SIGNALING_PATHWAY	GOBP_POSITIVE_REGULATION_OF_TRANSMEMBRANE_RECEPTOR_PROTEIN_SERINE_THREONINE_KINASE_SIGNALING_PATHWAY		37	0.233664	0.793923	0.806754	0.895148	1	2020	tags=41%, list=34%, signal=61%
GOBP_U2_TYPE_PRESPLICEOSOME_ASSEMBLY	GOBP_U2_TYPE_PRESPLICEOSOME_ASSEMBLY		19	0.27086	0.793732	0.745247	0.894876	1	2610	tags=63%, list=44%, signal=112%
GOCC_MLL1_2_COMPLEX	GOCC_MLL1_2_COMPLEX		21	0.265955	0.79152	0.747191	0.89776	1	2892	tags=71%, list=48%, signal=138%
GOBP_SIGNALING_RECEPTOR_LIGAND_PRECURSOR_PROCESSING	GOBP_SIGNALING_RECEPTOR_LIGAND_PRECURSOR_PROCESSING		15	0.283536	0.790918	0.749533	0.89817	1	497	tags=20%, list=8%, signal=22%
GOBP_POSITIVE_REGULATION_OF_B_CELL_ACTIVATION	GOBP_POSITIVE_REGULATION_OF_B_CELL_ACTIVATION		22	0.265068	0.790648	0.763705	0.898043	1	130	tags=9%, list=2%, signal=9%
GOMF_G_PROTEIN_COUPLED_RECEPTOR_ACTIVITY	GOMF_G_PROTEIN_COUPLED_RECEPTOR_ACTIVITY		21	0.265416	0.78943	0.755682	0.899336	1	1535	tags=48%, list=26%, signal=64%
GOMF_LOW_DENSITY_LIPOPROTEIN_PARTICLE_RECEPTOR_BINDING	GOMF_LOW_DENSITY_LIPOPROTEIN_PARTICLE_RECEPTOR_BINDING		15	0.291287	0.788527	0.752896	0.900169	1	487	tags=20%, list=8%, signal=22%
GOBP_POSITIVE_REGULATION_OF_CELLULAR_RESPONSE_TO_TRANSFORMING_GROWTH_FACTOR_BETA_STIMULUS	GOBP_POSITIVE_REGULATION_OF_CELLULAR_RESPONSE_TO_TRANSFORMING_GROWTH_FACTOR_BETA_STIMULUS		16	0.287883	0.788327	0.745455	0.899921	1	2006	tags=44%, list=34%, signal=66%
GOBP_BLASTOCYST_DEVELOPMENT	GOBP_BLASTOCYST_DEVELOPMENT		47	0.21606	0.787131	0.831793	0.901223	1	1557	tags=23%, list=26%, signal=31%
GOCC_POSTSYNAPSE	GOCC_POSTSYNAPSE		256	0.166131	0.78637	0.966725	0.901775	1	707	tags=13%, list=12%, signal=14%
GOBP_REGULATION_OF_RNA_SPLICING	GOBP_REGULATION_OF_RNA_SPLICING		112	0.186317	0.785734	0.891501	0.902182	1	932	tags=11%, list=16%, signal=12%
GOBP_REGULATION_OF_PROTEIN_DEACETYLATION	GOBP_REGULATION_OF_PROTEIN_DEACETYLATION		26	0.253539	0.785138	0.76145	0.902517	1	849	tags=19%, list=14%, signal=22%
GOBP_REGULATION_OF_IMMUNOGLOBULIN_PRODUCTION	GOBP_REGULATION_OF_IMMUNOGLOBULIN_PRODUCTION		22	0.265964	0.784102	0.758285	0.903465	1	2027	tags=50%, list=34%, signal=75%
GOBP_REGULATION_OF_MEMBRANE_PERMEABILITY	GOBP_REGULATION_OF_MEMBRANE_PERMEABILITY		39	0.223559	0.782021	0.801942	0.905938	1	813	tags=21%, list=14%, signal=24%
GOCC_ER_TO_GOLGI_TRANSPORT_VESICLE_MEMBRANE	GOCC_ER_TO_GOLGI_TRANSPORT_VESICLE_MEMBRANE		41	0.222708	0.778333	0.809717	0.910759	1	1045	tags=24%, list=17%, signal=29%
GOBP_POSTSYNAPTIC_NEUROTRANSMITTER_RECEPTOR_INTERNALIZATION	GOBP_POSTSYNAPTIC_NEUROTRANSMITTER_RECEPTOR_INTERNALIZATION		15	0.287177	0.777824	0.752988	0.910978	1	1299	tags=27%, list=22%, signal=34%
GOMF_PROTEIN_TRANSPORTER_ACTIVITY	GOMF_PROTEIN_TRANSPORTER_ACTIVITY		18	0.276903	0.777586	0.742593	0.910755	1	1317	tags=39%, list=22%, signal=50%
GOBP_ENSHEATHMENT_OF_NEURONS	GOBP_ENSHEATHMENT_OF_NEURONS		57	0.209044	0.777129	0.84386	0.91083	1	848	tags=16%, list=14%, signal=18%
GOBP_PROTEIN_LOCALIZATION_TO_CYTOSKELETON	GOBP_PROTEIN_LOCALIZATION_TO_CYTOSKELETON		24	0.255781	0.776211	0.795113	0.911586	1	121	tags=8%, list=2%, signal=8%
GOBP_NEGATIVE_REGULATION_OF_INTRACELLULAR_PROTEIN_TRANSPORT	GOBP_NEGATIVE_REGULATION_OF_INTRACELLULAR_PROTEIN_TRANSPORT		20	0.265121	0.775965	0.764378	0.911401	1	1812	tags=50%, list=30%, signal=72%
GOBP_POSITIVE_REGULATION_OF_IMMUNOGLOBULIN_PRODUCTION	GOBP_POSITIVE_REGULATION_OF_IMMUNOGLOBULIN_PRODUCTION		15	0.287548	0.774626	0.756385	0.91269	1	2027	tags=53%, list=34%, signal=80%
GOBP_CARDIAC_MUSCLE_CELL_DIFFERENTIATION	GOBP_CARDIAC_MUSCLE_CELL_DIFFERENTIATION		37	0.223954	0.772851	0.8	0.914629	1	1371	tags=30%, list=23%, signal=38%
GOBP_VENTRICULAR_SEPTUM_DEVELOPMENT	GOBP_VENTRICULAR_SEPTUM_DEVELOPMENT		24	0.246	0.771932	0.786139	0.915371	1	1503	tags=29%, list=25%, signal=39%
GOBP_GAMETE_GENERATION	GOBP_GAMETE_GENERATION		176	0.172747	0.770414	0.930851	0.916924	1	874	tags=14%, list=15%, signal=16%
GOBP_HISTONE_LYSINE_METHYLATION	GOBP_HISTONE_LYSINE_METHYLATION		41	0.221248	0.770287	0.807407	0.916554	1	946	tags=15%, list=16%, signal=17%
GOBP_POSITIVE_REGULATION_OF_RNA_SPLICING	GOBP_POSITIVE_REGULATION_OF_RNA_SPLICING		28	0.238834	0.769273	0.809886	0.917353	1	932	tags=18%, list=16%, signal=21%
GOMF_ATP_DEPENDENT_ACTIVITY	GOMF_ATP_DEPENDENT_ACTIVITY		301	0.158915	0.766253	0.98308	0.920843	1	1467	tags=24%, list=25%, signal=30%
GOCC_NON_MOTILE_CILIUM	GOCC_NON_MOTILE_CILIUM		31	0.236597	0.765986	0.798	0.920678	1	1770	tags=45%, list=30%, signal=64%
GOBP_NEGATIVE_REGULATION_OF_RESPONSE_TO_ENDOPLASMIC_RETICULUM_STRESS	GOBP_NEGATIVE_REGULATION_OF_RESPONSE_TO_ENDOPLASMIC_RETICULUM_STRESS		21	0.261162	0.765741	0.795678	0.920461	1	1632	tags=48%, list=27%, signal=65%
GOBP_PEPTIDYL_LYSINE_METHYLATION	GOBP_PEPTIDYL_LYSINE_METHYLATION		42	0.216827	0.764374	0.86789	0.921724	1	946	tags=14%, list=16%, signal=17%
GOBP_LIPOPROTEIN_BIOSYNTHETIC_PROCESS	GOBP_LIPOPROTEIN_BIOSYNTHETIC_PROCESS		36	0.226227	0.761306	0.839388	0.925212	1	1567	tags=33%, list=26%, signal=45%
GOBP_POSITIVE_REGULATION_OF_MITOTIC_CELL_CYCLE_PHASE_TRANSITION	GOBP_POSITIVE_REGULATION_OF_MITOTIC_CELL_CYCLE_PHASE_TRANSITION		44	0.216974	0.759687	0.843284	0.926739	1	587	tags=11%, list=10%, signal=13%
GOCC_FILOPODIUM	GOCC_FILOPODIUM		60	0.205796	0.756827	0.867012	0.929876	1	917	tags=15%, list=15%, signal=18%
GOBP_REGULATION_OF_CALCIUM_MEDIATED_SIGNALING	GOBP_REGULATION_OF_CALCIUM_MEDIATED_SIGNALING		22	0.252138	0.754179	0.800738	0.932712	1	844	tags=18%, list=14%, signal=21%
GOBP_PROTEIN_TARGETING	GOBP_PROTEIN_TARGETING		185	0.165651	0.753677	0.96633	0.932777	1	1400	tags=26%, list=23%, signal=34%
GOBP_ADIPOSE_TISSUE_DEVELOPMENT	GOBP_ADIPOSE_TISSUE_DEVELOPMENT		20	0.24822	0.753398	0.805608	0.932548	1	667	tags=25%, list=11%, signal=28%
GOBP_REGULATION_OF_CELL_CYCLE_G1_S_PHASE_TRANSITION	GOBP_REGULATION_OF_CELL_CYCLE_G1_S_PHASE_TRANSITION		82	0.188212	0.750081	0.899281	0.936136	1	609	tags=11%, list=10%, signal=12%
GOMF_DOUBLE_STRANDED_RNA_BINDING	GOMF_DOUBLE_STRANDED_RNA_BINDING		41	0.212552	0.749816	0.872624	0.935888	1	2281	tags=46%, list=38%, signal=74%
GOCC_CLATHRIN_COAT	GOCC_CLATHRIN_COAT		29	0.236474	0.749253	0.814886	0.936007	1	24	tags=3%, list=0%, signal=3%
GOCC_DNA_PACKAGING_COMPLEX	GOCC_DNA_PACKAGING_COMPLEX		32	0.228965	0.749029	0.844106	0.9357	1	2640	tags=56%, list=44%, signal=100%
GOBP_TORC1_SIGNALING	GOBP_TORC1_SIGNALING		20	0.258794	0.748596	0.819048	0.935677	1	593	tags=15%, list=10%, signal=17%
GOBP_MACROPHAGE_ACTIVATION	GOBP_MACROPHAGE_ACTIVATION		26	0.238855	0.748116	0.798403	0.935682	1	489	tags=15%, list=8%, signal=17%
GOBP_MAINTENANCE_OF_PROTEIN_LOCATION	GOBP_MAINTENANCE_OF_PROTEIN_LOCATION		48	0.206541	0.74507	0.848077	0.938789	1	617	tags=13%, list=10%, signal=14%
GOBP_POSITIVE_REGULATION_OF_CELL_CYCLE_PHASE_TRANSITION	GOBP_POSITIVE_REGULATION_OF_CELL_CYCLE_PHASE_TRANSITION		52	0.205507	0.743788	0.890288	0.93973	1	1726	tags=31%, list=29%, signal=43%
GOBP_RESPONSE_TO_INTERLEUKIN_4	GOBP_RESPONSE_TO_INTERLEUKIN_4		16	0.269308	0.743127	0.793499	0.939977	1	617	tags=19%, list=10%, signal=21%
GOCC_H4_H2A_HISTONE_ACETYLTRANSFERASE_COMPLEX	GOCC_H4_H2A_HISTONE_ACETYLTRANSFERASE_COMPLEX		15	0.269213	0.742744	0.8125	0.939865	1	614	tags=13%, list=10%, signal=15%
GOBP_G0_TO_G1_TRANSITION	GOBP_G0_TO_G1_TRANSITION		23	0.246438	0.74101	0.841897	0.941299	1	1802	tags=35%, list=30%, signal=50%
GOBP_ESTABLISHMENT_OF_PROTEIN_LOCALIZATION_TO_ORGANELLE	GOBP_ESTABLISHMENT_OF_PROTEIN_LOCALIZATION_TO_ORGANELLE		260	0.156425	0.740818	0.984375	0.940964	1	1687	tags=30%, list=28%, signal=40%
GOBP_DEVELOPMENTAL_PIGMENTATION	GOBP_DEVELOPMENTAL_PIGMENTATION		17	0.264766	0.740654	0.786853	0.940603	1	772	tags=24%, list=13%, signal=27%
GOBP_REGULATION_OF_SUBSTRATE_ADHESION_DEPENDENT_CELL_SPREADING	GOBP_REGULATION_OF_SUBSTRATE_ADHESION_DEPENDENT_CELL_SPREADING		34	0.223355	0.740582	0.868852	0.940123	1	875	tags=24%, list=15%, signal=27%
GOCC_ATPASE_COMPLEX	GOCC_ATPASE_COMPLEX		77	0.187765	0.740487	0.910646	0.939693	1	2501	tags=52%, list=42%, signal=88%
GOBP_REGULATION_OF_ALTERNATIVE_MRNA_SPLICING_VIA_SPLICEOSOME	GOBP_REGULATION_OF_ALTERNATIVE_MRNA_SPLICING_VIA_SPLICEOSOME		33	0.220904	0.734993	0.879245	0.945201	1	2950	tags=67%, list=49%, signal=131%
GOBP_MONONUCLEAR_CELL_DIFFERENTIATION	GOBP_MONONUCLEAR_CELL_DIFFERENTIATION		131	0.170784	0.734837	0.945518	0.944821	1	1253	tags=22%, list=21%, signal=27%
GOBP_DOSAGE_COMPENSATION	GOBP_DOSAGE_COMPENSATION		17	0.258932	0.733111	0.83397	0.946168	1	139	tags=6%, list=2%, signal=6%
GOBP_PEPTIDYL_LYSINE_MODIFICATION	GOBP_PEPTIDYL_LYSINE_MODIFICATION		157	0.163567	0.733006	0.976147	0.945734	1	746	tags=11%, list=12%, signal=13%
GOBP_HISTONE_METHYLATION	GOBP_HISTONE_METHYLATION		57	0.196412	0.732725	0.91028	0.945471	1	1250	tags=19%, list=21%, signal=24%
GOMF_CATALYTIC_ACTIVITY_ACTING_ON_A_TRNA	GOMF_CATALYTIC_ACTIVITY_ACTING_ON_A_TRNA		55	0.19916	0.732591	0.904236	0.945055	1	1435	tags=24%, list=24%, signal=31%
GOBP_POSITIVE_REGULATION_OF_DOUBLE_STRAND_BREAK_REPAIR_VIA_HOMOLOGOUS_RECOMBINATION	GOBP_POSITIVE_REGULATION_OF_DOUBLE_STRAND_BREAK_REPAIR_VIA_HOMOLOGOUS_RECOMBINATION		22	0.244627	0.731433	0.863039	0.945774	1	4520	tags=100%, list=76%, signal=409%
GOBP_PEPTIDYL_LYSINE_ACETYLATION	GOBP_PEPTIDYL_LYSINE_ACETYLATION		85	0.181849	0.725827	0.925512	0.951015	1	1513	tags=24%, list=25%, signal=31%
GOBP_POSITIVE_REGULATION_OF_CHROMOSOME_SEPARATION	GOBP_POSITIVE_REGULATION_OF_CHROMOSOME_SEPARATION		15	0.272356	0.725114	0.816733	0.951171	1	2586	tags=60%, list=43%, signal=105%
GOBP_MIDBRAIN_DEVELOPMENT	GOBP_MIDBRAIN_DEVELOPMENT		31	0.220589	0.72505	0.864504	0.950693	1	1131	tags=29%, list=19%, signal=36%
GOBP_CIRCADIAN_REGULATION_OF_GENE_EXPRESSION	GOBP_CIRCADIAN_REGULATION_OF_GENE_EXPRESSION		27	0.228439	0.723267	0.86194	0.952004	1	2403	tags=56%, list=40%, signal=92%
GOCC_9PLUS0_NON_MOTILE_CILIUM	GOCC_9PLUS0_NON_MOTILE_CILIUM		27	0.226258	0.722599	0.857143	0.952126	1	985	tags=26%, list=16%, signal=31%
GOBP_MEIOTIC_CELL_CYCLE_PROCESS	GOBP_MEIOTIC_CELL_CYCLE_PROCESS		42	0.207739	0.720691	0.895413	0.953519	1	563	tags=10%, list=9%, signal=10%
GOBP_NON_MEMBRANE_BOUNDED_ORGANELLE_ASSEMBLY	GOBP_NON_MEMBRANE_BOUNDED_ORGANELLE_ASSEMBLY		197	0.156744	0.7206	0.989324	0.95305	1	121	tags=3%, list=2%, signal=3%
GOBP_CELL_CYCLE_G1_S_PHASE_TRANSITION	GOBP_CELL_CYCLE_G1_S_PHASE_TRANSITION		106	0.172286	0.720401	0.952118	0.952695	1	629	tags=10%, list=11%, signal=11%
GOBP_CELL_CYCLE_DNA_REPLICATION	GOBP_CELL_CYCLE_DNA_REPLICATION		17	0.255753	0.71947	0.8125	0.953099	1	2368	tags=53%, list=40%, signal=87%
GOBP_CHROMOSOME_ORGANIZATION_INVOLVED_IN_MEIOTIC_CELL_CYCLE	GOBP_CHROMOSOME_ORGANIZATION_INVOLVED_IN_MEIOTIC_CELL_CYCLE		17	0.254715	0.718628	0.837675	0.953404	1	2491	tags=53%, list=42%, signal=91%
GOBP_MRNA_TRANSPORT	GOBP_MRNA_TRANSPORT		92	0.17616	0.714682	0.937388	0.956633	1	2200	tags=43%, list=37%, signal=68%
GOBP_PROTEIN_INSERTION_INTO_MEMBRANE	GOBP_PROTEIN_INSERTION_INTO_MEMBRANE		38	0.206538	0.714283	0.890385	0.95646	1	1662	tags=39%, list=28%, signal=54%
GOCC_METHYLTRANSFERASE_COMPLEX	GOCC_METHYLTRANSFERASE_COMPLEX		53	0.194442	0.712601	0.930909	0.957498	1	139	tags=4%, list=2%, signal=4%
GOBP_REGULATION_OF_HISTONE_METHYLATION	GOBP_REGULATION_OF_HISTONE_METHYLATION		32	0.215043	0.712127	0.898577	0.957383	1	849	tags=16%, list=14%, signal=18%
GOBP_TRANSCRIPTION_PREINITIATION_COMPLEX_ASSEMBLY	GOBP_TRANSCRIPTION_PREINITIATION_COMPLEX_ASSEMBLY		27	0.225049	0.707758	0.883365	0.960873	1	2753	tags=63%, list=46%, signal=116%
GOBP_EXOCYTIC_PROCESS	GOBP_EXOCYTIC_PROCESS		42	0.203223	0.70562	0.910092	0.962236	1	1024	tags=21%, list=17%, signal=26%
GOBP_CELL_FATE_COMMITMENT	GOBP_CELL_FATE_COMMITMENT		51	0.19167	0.703875	0.91833	0.963234	1	2406	tags=47%, list=40%, signal=78%
GOBP_RELEASE_OF_CYTOCHROME_C_FROM_MITOCHONDRIA	GOBP_RELEASE_OF_CYTOCHROME_C_FROM_MITOCHONDRIA		26	0.220882	0.700742	0.896422	0.965484	1	1115	tags=27%, list=19%, signal=33%
GOBP_REGULATION_OF_VACUOLE_ORGANIZATION	GOBP_REGULATION_OF_VACUOLE_ORGANIZATION		33	0.208302	0.699849	0.892787	0.965688	1	644	tags=18%, list=11%, signal=20%
GOBP_NEGATIVE_REGULATION_OF_RECEPTOR_MEDIATED_ENDOCYTOSIS	GOBP_NEGATIVE_REGULATION_OF_RECEPTOR_MEDIATED_ENDOCYTOSIS		15	0.254354	0.696049	0.85389	0.968401	1	2006	tags=47%, list=34%, signal=70%
GOBP_NUCLEUS_LOCALIZATION	GOBP_NUCLEUS_LOCALIZATION		21	0.224397	0.693898	0.889101	0.969654	1	1177	tags=29%, list=20%, signal=35%
GOBP_PROTEIN_LOCALIZATION_TO_NUCLEUS	GOBP_PROTEIN_LOCALIZATION_TO_NUCLEUS		165	0.15493	0.690935	0.987698	0.971508	1	2099	tags=40%, list=35%, signal=60%
GOCC_COPI_COATED_VESICLE	GOCC_COPI_COATED_VESICLE		17	0.247136	0.689972	0.844278	0.971708	1	1011	tags=24%, list=17%, signal=28%
GOBP_EPIGENETIC_REGULATION_OF_GENE_EXPRESSION	GOBP_EPIGENETIC_REGULATION_OF_GENE_EXPRESSION		87	0.169215	0.689766	0.974684	0.971302	1	1498	tags=26%, list=25%, signal=35%
GOBP_RHYTHMIC_PROCESS	GOBP_RHYTHMIC_PROCESS		95	0.167043	0.689423	0.964789	0.971016	1	1307	tags=20%, list=22%, signal=25%
GOBP_PROTEIN_STABILIZATION	GOBP_PROTEIN_STABILIZATION		113	0.16288	0.685579	0.969751	0.973467	1	1400	tags=23%, list=23%, signal=29%
GOCC_EUCHROMATIN	GOCC_EUCHROMATIN		23	0.228658	0.684758	0.890625	0.973532	1	1641	tags=35%, list=27%, signal=48%
GOBP_DNA_TEMPLATED_TRANSCRIPTION_ELONGATION	GOBP_DNA_TEMPLATED_TRANSCRIPTION_ELONGATION		81	0.171322	0.683728	0.967153	0.973754	1	2690	tags=53%, list=45%, signal=95%
GOBP_POSITIVE_REGULATION_OF_MYOBLAST_DIFFERENTIATION	GOBP_POSITIVE_REGULATION_OF_MYOBLAST_DIFFERENTIATION		20	0.232265	0.678889	0.873823	0.976846	1	2770	tags=65%, list=46%, signal=121%
GOBP_RESPONSE_TO_EPIDERMAL_GROWTH_FACTOR	GOBP_RESPONSE_TO_EPIDERMAL_GROWTH_FACTOR		25	0.215592	0.677503	0.927619	0.977288	1	23	tags=4%, list=0%, signal=4%
GOBP_MEIOTIC_CHROMOSOME_SEGREGATION	GOBP_MEIOTIC_CHROMOSOME_SEGREGATION		25	0.220739	0.677439	0.903226	0.976782	1	2491	tags=56%, list=42%, signal=96%
GOBP_RECEPTOR_METABOLIC_PROCESS	GOBP_RECEPTOR_METABOLIC_PROCESS		38	0.198621	0.67705	0.922929	0.976504	1	1467	tags=24%, list=25%, signal=31%
GOBP_GTP_METABOLIC_PROCESS	GOBP_GTP_METABOLIC_PROCESS		17	0.240263	0.676093	0.881657	0.976622	1	1092	tags=35%, list=18%, signal=43%
GOBP_ANTERIOR_POSTERIOR_PATTERN_SPECIFICATION	GOBP_ANTERIOR_POSTERIOR_PATTERN_SPECIFICATION		38	0.200543	0.674098	0.92976	0.977434	1	1288	tags=18%, list=22%, signal=23%
GOBP_REGULATION_OF_PROTEIN_LOCALIZATION_TO_NUCLEUS	GOBP_REGULATION_OF_PROTEIN_LOCALIZATION_TO_NUCLEUS		74	0.169889	0.672669	0.980216	0.977874	1	1238	tags=20%, list=21%, signal=25%
GOCC_CARBOXY_TERMINAL_DOMAIN_PROTEIN_KINASE_COMPLEX	GOCC_CARBOXY_TERMINAL_DOMAIN_PROTEIN_KINASE_COMPLEX		15	0.24434	0.668766	0.887795	0.980031	1	4520	tags=100%, list=76%, signal=409%
GOBP_SINGLE_FERTILIZATION	GOBP_SINGLE_FERTILIZATION		34	0.196471	0.668571	0.931354	0.979604	1	874	tags=18%, list=15%, signal=21%
GOBP_REGULATION_OF_PHOSPHOLIPASE_ACTIVITY	GOBP_REGULATION_OF_PHOSPHOLIPASE_ACTIVITY		18	0.231344	0.664447	0.900574	0.981766	1	1273	tags=39%, list=21%, signal=49%
GOBP_PROTEIN_DNA_COMPLEX_DISASSEMBLY	GOBP_PROTEIN_DNA_COMPLEX_DISASSEMBLY		15	0.243737	0.660861	0.87524	0.983452	1	2427	tags=53%, list=41%, signal=90%
GOBP_SEX_DIFFERENTIATION	GOBP_SEX_DIFFERENTIATION		84	0.163024	0.6573	0.987522	0.98512	1	1288	tags=24%, list=22%, signal=30%
GOBP_B_CELL_DIFFERENTIATION	GOBP_B_CELL_DIFFERENTIATION		43	0.185404	0.656922	0.958569	0.984796	1	1128	tags=23%, list=19%, signal=28%
GOBP_PROTEIN_ACETYLATION	GOBP_PROTEIN_ACETYLATION		97	0.159879	0.654957	0.990892	0.985439	1	1513	tags=23%, list=25%, signal=30%
GOBP_REGULATION_OF_LEUKOCYTE_DEGRANULATION	GOBP_REGULATION_OF_LEUKOCYTE_DEGRANULATION		17	0.227799	0.653859	0.889961	0.98551	1	1725	tags=35%, list=29%, signal=49%
GOBP_EMBRYONIC_APPENDAGE_MORPHOGENESIS	GOBP_EMBRYONIC_APPENDAGE_MORPHOGENESIS		23	0.21318	0.648414	0.902857	0.988099	1	525	tags=13%, list=9%, signal=14%
GOMF_DNA_HELICASE_ACTIVITY	GOMF_DNA_HELICASE_ACTIVITY		33	0.19458	0.646009	0.933962	0.988926	1	2319	tags=48%, list=39%, signal=79%
GOMF_NUCLEAR_THYROID_HORMONE_RECEPTOR_BINDING	GOMF_NUCLEAR_THYROID_HORMONE_RECEPTOR_BINDING		15	0.236495	0.642495	0.883041	0.990248	1	2869	tags=67%, list=48%, signal=128%
GOMF_MRNA_5_UTR_BINDING	GOMF_MRNA_5_UTR_BINDING		21	0.211852	0.64024	0.926357	0.990918	1	1955	tags=38%, list=33%, signal=56%
GOBP_REGULATION_OF_TRANSCRIPTION_BY_RNA_POLYMERASE_III	GOBP_REGULATION_OF_TRANSCRIPTION_BY_RNA_POLYMERASE_III		16	0.235762	0.638526	0.906615	0.991274	1	1436	tags=38%, list=24%, signal=49%
GOBP_IMPORT_INTO_NUCLEUS	GOBP_IMPORT_INTO_NUCLEUS		89	0.157004	0.637107	0.996337	0.991498	1	2099	tags=43%, list=35%, signal=65%
GOBP_NEGATIVE_REGULATION_OF_GENE_EXPRESSION_EPIGENETIC	GOBP_NEGATIVE_REGULATION_OF_GENE_EXPRESSION_EPIGENETIC		51	0.176338	0.636867	0.980322	0.99106	1	1767	tags=33%, list=30%, signal=47%
GOBP_MACROMOLECULE_DEACYLATION	GOBP_MACROMOLECULE_DEACYLATION		66	0.16448	0.632684	0.99637	0.992553	1	1727	tags=29%, list=29%, signal=40%
GOBP_REGULATION_OF_STEM_CELL_PROLIFERATION	GOBP_REGULATION_OF_STEM_CELL_PROLIFERATION		23	0.209359	0.63225	0.940239	0.992192	1	1238	tags=26%, list=21%, signal=33%
GOBP_RETROGRADE_TRANSPORT_ENDOSOME_TO_GOLGI	GOBP_RETROGRADE_TRANSPORT_ENDOSOME_TO_GOLGI		55	0.172602	0.630579	0.980545	0.992472	1	1401	tags=24%, list=23%, signal=31%
GOBP_CYTOSOLIC_TRANSPORT	GOBP_CYTOSOLIC_TRANSPORT		109	0.152766	0.627642	0.998145	0.993289	1	1459	tags=23%, list=24%, signal=30%
GOBP_NEGATIVE_REGULATION_OF_CARBOHYDRATE_METABOLIC_PROCESS	GOBP_NEGATIVE_REGULATION_OF_CARBOHYDRATE_METABOLIC_PROCESS		19	0.217329	0.624969	0.949597	0.993973	1	1238	tags=32%, list=21%, signal=40%
GOBP_IN_UTERO_EMBRYONIC_DEVELOPMENT	GOBP_IN_UTERO_EMBRYONIC_DEVELOPMENT		160	0.140432	0.621635	1	0.994922	1	636	tags=9%, list=11%, signal=10%
GOMF_HELICASE_ACTIVITY	GOMF_HELICASE_ACTIVITY		97	0.150225	0.620371	0.990602	0.994912	1	2264	tags=39%, list=38%, signal=62%
GOBP_ESTABLISHMENT_OF_RNA_LOCALIZATION	GOBP_ESTABLISHMENT_OF_RNA_LOCALIZATION		117	0.145716	0.619747	0.996491	0.994625	1	2122	tags=39%, list=35%, signal=60%
GOBP_IMMUNOGLOBULIN_PRODUCTION_INVOLVED_IN_IMMUNOGLOBULIN_MEDIATED_IMMUNE_RESPONSE	GOBP_IMMUNOGLOBULIN_PRODUCTION_INVOLVED_IN_IMMUNOGLOBULIN_MEDIATED_IMMUNE_RESPONSE		21	0.208971	0.616538	0.943025	0.995413	1	2027	tags=52%, list=34%, signal=79%
GOBP_POSITIVE_REGULATION_OF_NUCLEOCYTOPLASMIC_TRANSPORT	GOBP_POSITIVE_REGULATION_OF_NUCLEOCYTOPLASMIC_TRANSPORT		43	0.179245	0.614766	0.983271	0.995623	1	1238	tags=21%, list=21%, signal=26%
GOMF_HISTONE_BINDING	GOMF_HISTONE_BINDING		120	0.143788	0.613819	0.996409	0.995438	1	1602	tags=26%, list=27%, signal=35%
GOMF_CARBOXY_LYASE_ACTIVITY	GOMF_CARBOXY_LYASE_ACTIVITY		16	0.223137	0.611234	0.942857	0.995895	1	1480	tags=31%, list=25%, signal=41%
GOCC_COPI_COATED_VESICLE_MEMBRANE	GOCC_COPI_COATED_VESICLE_MEMBRANE		15	0.226297	0.604577	0.930502	0.997918	1	1011	tags=20%, list=17%, signal=24%
GOMF_NUCLEAR_LOCALIZATION_SEQUENCE_BINDING	GOMF_NUCLEAR_LOCALIZATION_SEQUENCE_BINDING		16	0.220883	0.601853	0.948104	0.998316	1	2236	tags=56%, list=37%, signal=90%
GOMF_MODIFICATION_DEPENDENT_PROTEIN_BINDING	GOMF_MODIFICATION_DEPENDENT_PROTEIN_BINDING		87	0.148142	0.600974	0.990942	0.998073	1	1602	tags=24%, list=27%, signal=32%
GOBP_SOMITE_DEVELOPMENT	GOBP_SOMITE_DEVELOPMENT		21	0.203762	0.598513	0.958824	0.998386	1	827	tags=14%, list=14%, signal=17%
GOBP_RESPONSE_TO_MISFOLDED_PROTEIN	GOBP_RESPONSE_TO_MISFOLDED_PROTEIN		15	0.220539	0.595503	0.950476	0.998849	1	1675	tags=40%, list=28%, signal=55%
GOBP_NUCLEOSOME_ORGANIZATION	GOBP_NUCLEOSOME_ORGANIZATION		42	0.171656	0.59325	0.977444	0.999029	1	1827	tags=33%, list=31%, signal=48%
GOBP_CELLULAR_RESPONSE_TO_GLUCOSE_STARVATION	GOBP_CELLULAR_RESPONSE_TO_GLUCOSE_STARVATION		19	0.203953	0.592877	0.951076	0.998575	1	1030	tags=21%, list=17%, signal=25%
GOBP_BLASTOCYST_FORMATION	GOBP_BLASTOCYST_FORMATION		22	0.198612	0.592732	0.956107	0.998058	1	1478	tags=23%, list=25%, signal=30%
GOCC_VESICLE_COAT	GOCC_VESICLE_COAT		46	0.167993	0.592234	0.990177	0.99767	1	24	tags=2%, list=0%, signal=2%
GOCC_NUCLEAR_CHROMOSOME	GOCC_NUCLEAR_CHROMOSOME		102	0.141822	0.589322	1	0.998042	1	1963	tags=33%, list=33%, signal=49%
GOBP_PROTEIN_METHYLATION	GOBP_PROTEIN_METHYLATION		73	0.146692	0.587988	1	0.997907	1	1250	tags=18%, list=21%, signal=22%
GOBP_TETRAPYRROLE_BIOSYNTHETIC_PROCESS	GOBP_TETRAPYRROLE_BIOSYNTHETIC_PROCESS		16	0.210876	0.58639	0.938104	0.997825	1	106	tags=6%, list=2%, signal=6%
GOBP_MAMMARY_GLAND_EPITHELIUM_DEVELOPMENT	GOBP_MAMMARY_GLAND_EPITHELIUM_DEVELOPMENT		22	0.190537	0.578975	0.950382	0.999429	1	439	tags=9%, list=7%, signal=10%
GOBP_ESTABLISHMENT_OF_EPITHELIAL_CELL_POLARITY	GOBP_ESTABLISHMENT_OF_EPITHELIAL_CELL_POLARITY		15	0.212699	0.578574	0.953445	0.998999	1	1630	tags=33%, list=27%, signal=46%
GOBP_REGULATION_OF_RECEPTOR_INTERNALIZATION	GOBP_REGULATION_OF_RECEPTOR_INTERNALIZATION		26	0.182217	0.570866	0.972868	1	1	772	tags=12%, list=13%, signal=13%
GOBP_REGULATION_OF_MIRNA_METABOLIC_PROCESS	GOBP_REGULATION_OF_MIRNA_METABOLIC_PROCESS		22	0.189556	0.57063	0.966667	1	1	1235	tags=27%, list=21%, signal=34%
GOCC_SPLICEOSOMAL_TRI_SNRNP_COMPLEX	GOCC_SPLICEOSOMAL_TRI_SNRNP_COMPLEX		26	0.179725	0.570196	0.967742	0.99961	1	2241	tags=50%, list=37%, signal=80%
GOBP_REGULATION_OF_DNA_RECOMBINATION	GOBP_REGULATION_OF_DNA_RECOMBINATION		52	0.157655	0.56763	0.989247	0.999707	1	2319	tags=37%, list=39%, signal=59%
GOBP_REGULATION_OF_DNA_REPLICATION	GOBP_REGULATION_OF_DNA_REPLICATION		58	0.151685	0.566647	0.992647	0.999407	1	2161	tags=43%, list=36%, signal=67%
GOBP_MONOUBIQUITINATED_PROTEIN_DEUBIQUITINATION	GOBP_MONOUBIQUITINATED_PROTEIN_DEUBIQUITINATION		17	0.199547	0.565136	0.952381	0.999223	1	722	tags=12%, list=12%, signal=13%
GOCC_SWI_SNF_SUPERFAMILY_TYPE_COMPLEX	GOCC_SWI_SNF_SUPERFAMILY_TYPE_COMPLEX		58	0.146314	0.551756	0.994505	1	1	1593	tags=26%, list=27%, signal=35%
GOMF_NF_KAPPAB_BINDING	GOMF_NF_KAPPAB_BINDING		22	0.182441	0.549876	0.982524	1	1	1809	tags=41%, list=30%, signal=58%
[truncated: 26 more rows]

## Sheet: Proteomics_GO_down
NAME	GS<br> follow link to MSigDB	GS DETAILS	SIZE	ES	NES	NOM p-val	FDR q-val	FWER p-val	RANK AT MAX	LEADING EDGE
[truncated: 1,373 more rows]

[truncated: 6 more sheets: Proteomics_PATHWAYS_up, Proteomics_PATHWAYS_down, Proteomics_PERTURBATION_up, Proteomics_PERTURBATION_down, Proteomics_ONCOSIGNATURE_up, Proteomics_ONCOSIGNATURE_down]
